# Supplementary material for: Urinary Proteomics Identifying Novel Biomarkers for the Diagnosis and Phenotyping of Carotid Artery Stenosis
Source: Front Mol Biosci. 2021 Aug 10;8:714706. doi: 10.3389/fmolb.2021.714706 (PMC8383446; doi:10.3389/fmolb.2021.714706)
Supplement: Supplementary file 1 [file Table2.XLSX]

## Sheet: Sheet1
Uniprot ID	Protein Descriptions	Fold Change	P Value	aCAS-1	aCAS-2	aCAS-3	aCAS-4	aCAS-5	aCAS-6	aCAS-7	aCAS-8	aCAS-9	aCAS-10	aCAS-11	aCAS-12	aCAS-13	aCAS-14	aCAS-15	aCAS-16	aCAS-17	aCAS-18	aCAS-19	aCAS-20	aCAS-21	aCAS-22	aCAS-23	sCAS-1	sCAS-2	sCAS-3	sCAS-4	sCAS-5	sCAS-6	sCAS-7	sCAS-8	sCAS-9	sCAS-10	sCAS-11	sCAS-12	HC-1	HC-2	HC-3	HC-4	HC-5	HC-6	HC-7	HC-8	HC-9	HC-10	HC-11
A0A075B6I0	Immunoglobulin lambda variable 8-61	2.02224	0.0103952	20.1896	19.9203	18.4247	17.485	18.147	19.1715	16.3006	18.3184	17.1585	17.2517	16.3702	16.7807	19.0787	18.6226	18.347	17.4636	17.6414	15.4491	16.2054	18.6242	16.4456	18.0506	15.0976	20.6423	16.6957	18.5314	16.8447	19.3294	17.027	20.7739	17.4868	17.4938	18.206	18.9275	17.717	16.303	16.5653	15.2789	17.4727	17.8637	18.5239	16.25	15.8962	17.2716	18.5754	16.2068
A0A075B6I1	Immunoglobulin lambda variable 4-60	2.66618	7.24433e-05	13.4746	15.3232	13.9175	13.9484	12.6714	13.484	14.1271	12.3798	11.8824	12.4764	12.9226	11.2155	12.3011	14.3792	13.8348	14.3218	15.0378	12.6475	12.9385	13.093	13.7033	12.1731	13.2651	15.2471	12.2328	13.1912	12.4872	13.0956	15.285	15.9752	13.8971	14.6005	12.8258	12.4885	12.8976	11.6627	12.4937	11.0093	12.7672	11.2403	13.2898	10.7202	10.3288	8.90276	12.4476	14.1534
A0A075B6J9	Immunoglobulin lambda variable 2-18	1.62073	0.0366282	15.9513	15.9606	13.7717	14.8765	14.4661	13.3172	12.8344	14.1567	12.1117	14.1631	14.3868	13.0838	13.6753	14.6336	13.3023	14.8604	14.6157	13.6205	13.7404	13.4722	11.4118	13.2119	13.5493	15.7401	14.2833	13.4922	11.7047	14.1453	14.9925	15.6011	14.4079	13.4905	15.0152	12.8087	14.7125	14.9642	12.8692	13.3343	12.5708	12.9415	13.3252	13.0439	12.636	13.5388	12.6667	13.9921
A0A075B6K5;P80748	Immunoglobulin lambda variable 3-9;Immunoglobulin lambda variable 3-21	2.33643	0.0102781	18.5334	14.9887	11.9591	15.4577	16.0649	16.5349	16.7329	16.7567	14.4577	14.8319	14.1	14.433	15.2889	15.7128	16.0568	17.5173	17.5058	14.0022	15.5966	14.4197	14.1561	15.0685	14.1242	18.078	17.3957	15.3429	15.47	15.4349	17.2924	18.4537	15.4456	16.2248	17.9512	14.4372	17.0047	15.5079	15.3297	13.5702	14.4002	15.5849	16.416	13.8255	13.222	14.5309	17.4761	14.7241
A0A087WSZ0	Immunoglobulin kappa variable 1D-8	3.5398	0.0140264	18.3111	20.1238	14.6053	16.4316	17.0941	18.2776	18.7215	19.0645	16.2198	16.3389	16.0812	16.649	15.93	19.095	19.2155	21.6812	20.3691	16.3915	17.1521	17.6963	15.5347	16.5572	17.113	20.1544	17.4015	15.602	17.1881	16.6209	19.0526	20.7036	14.6469	16.7636	18.1485	17.4919	19.2028	15.2048	17.7591	16.5267	14.2811	17.803	16.9877	17.2988	15.0078	16.2263	16.3749	18.1736
A0A0A0MT36	Immunoglobulin kappa variable 6D-21	2.07077	0.0381513	17.1928	17.5331	14.4164	14.7002	14.7259	16.4384	17.0964	15.9671	14.5506	14.1819	12.6965	14.5356	16.2246	15.4846	16.2629	18.5559	17.4332	13.0294	15.2645	16.5249	14.6181	15.2751	15.7752	16.9644	14.7805	15.1722	16.2812	16.8036	18.4057	18.1174	15.5932	15.2647	16.7927	15.0583	17.0825	14.7966	15.062	13.8387	14.5086	15.5504	16.1003	14.3046	14.5443	13.9428	16.8883	14.5212
A0A0C4DH38	Immunoglobulin heavy variable 5-51	1.68496	0.0230139	17.349	17.8121	16.5477	15.2156	15.4998	16.2062	16.089	16.2903	16.3255	15.8708	14.1378	15.811	16.1236	15.9437	16.8179	18.1905	17.5034	14.5707	15.4108	15.7473	15.0017	15.4206	15.1076	16.1474	15.2402	15.4183	16.9364	17.8174	17.3069	17.1718	16.1791	15.3241	17.5265	15.9918	16.2784	15.6179	15.8156	13.8187	15.4646	16.574	16.4384	14.7517	15.5606	16.2358	16.7163	15.3668
A0A0C4DH68	Immunoglobulin kappa variable 2-24	1.87655	0.0345477	18.9309	18.4686	17.4119	15.0389	18.7579	17.7772	17.6678	17.5806	17.3348	16.0911	17.1601	15.5269	17.0055	19.9483	17.7426	17.0377	16.2166	16.0591	17.6246	16.8519	17.8421	15.9929	17.3215	17.8752	16.7224	17.85	18.1033	16.4615	20.0564	19.2697	18.6276	18.0194	17.7751	17.2918	15.9223	16.8387	16.5067	16.9383	16.6351	17.3283	17.2751	15.7395	15.963	15.6668	18.2123	17.832
O00241	Signal-regulatory protein beta-1	1.58278	0.0166741	16.9812	17.3071	17.2725	17.4827	15.6886	16.1061	16.9172	16.7575	16.9577	15.4616	14.914	16.1788	17.9638	17.1326	16.4418	16.524	16.5058	16.0807	18.2515	17.1486	17.8143	16.4422	17.0154	17.3619	15.6642	17.7582	16.9568	18.4059	16.248	16.9459	17.3859	16.2445	16.9218	15.5441	15.3334	16.1605	16.249	15.9739	15.6514	16.4238	17.4758	15.6654	16.5116	15.611	16.6588	16.5597
O00244	Copper transport protein ATOX1	1.80274	0.0178983	15.8196	15.3223	13.9728	16.5947	14.0776	13.4277	16.2874	15.1285	14.3967	13.6706	14.281	14.4636	16.9089	15.7747	15.1165	16.1091	14.6277	13.3255	15.7814	15.4419	15.6244	15.3319	12.5728	15.9608	13.7644	13.5709	15.5129	16.2634	16.5497	15.6019	13.9468	14.2157	15.167	15.6506	13.6409	13.5605	15.6243	12.7469	14.5622	13.8544	14.0944	14.5073	14.9703	13.5158	14.9066	15.3861
O00754	Lysosomal alpha-mannosidase	0.575878	0.00337537	16.495	14.2308	14.4133	14.0408	16.3718	15.9053	16.4314	15.8457	14.4559	15.0061	14.5219	15.3717	15.4283	15.6828	14.8735	15.644	16.225	14.5117	13.4452	15.5907	15.6113	15.4664	14.1663	14.8321	14.1347	14.7279	15.2895	14.832	15.725	15.7589	13.1304	15.3273	16.8034	15.8347	14.9907	17.051	15.8492	14.3638	16.2332	16.8113	15.2443	15.3465	14.0604	16.6012	17.5521	15.9584
O14950;P19105	Myosin regulatory light chain 12B;Myosin regulatory light chain 12A	2.02247	0.0228041	13.6009	12.8673	15.2052	15.9379	12.9199	13.5439	14.2394	14.182	15.0051	14.0495	13.6959	12.7364	14.7017	13.3598	12.7964	15.2226	15.1921	13.7103	13.0537	13.9614	14.3783	14.1331	13.9905	12.2352	16.4495	14.2278	14.4249	12.9096	17.4769	15.124	16.2247	13.9208	13.9197	13.7465	14.4279	12.1318	13.5451	13.0678	11.5952	14.5918	14.4798	12.4987	13.4557	12.8059	13.765	12.0451
O43451	Maltase-glucoamylase, intestinal	0.562171	0.00203106	17.8244	18.5912	18.2016	14.7057	18.5216	19.4839	19.5694	19.8425	18.6445	19.3352	17.2795	19.873	16.7775	18.8527	18.7819	18.757	18.3016	17.8319	16.9364	17.4564	18.0306	17.3062	17.6083	19.836	17.8241	17.089	18.4234	17.7594	16.6936	17.8702	16.6702	19.0881	18.8544	16.6522	18.8706	19.5619	18.2526	18.3533	18.7912	21.0506	18.151	18.3513	17.9892	19.5735	19.4575	18.462
O43570	Carbonic anhydrase 12	2.57264	0.0162108	12.3026	12.6979	15.5931	15.7757	13.419	11.711	12.5326	12.4802	13.3033	11.5671	13.4528	12.6724	15.7887	12.5831	12.3063	13.9057	17.1182	12.926	16.1236	12.8112	15.7149	13.7811	15.2766	14.2626	12.89	14.4093	14.372	15.9229	12.2838	13.202	14.6319	13.1853	12.5646	12.8815	16.073	11.868	12.8544	12.1408	13.2888	12.3456	15.1338	12.3545	13.9871	11.4352	12.4986	13.6059
O43895	Xaa-Pro aminopeptidase 2	0.61777	0.000503144	13.9605	13.9456	14.9754	15.1739	15.734	15.6472	15.1572	15.7017	15.3601	15.4256	15.3797	15.3166	14.8975	15.0615	14.8025	13.0686	15.0934	14.8612	13.6072	15.1807	15.8576	14.3437	15.8528	14.1241	13.4496	15.4918	14.9362	15.6207	14.3576	16.0404	14.3452	14.5831	14.4613	15.4976	15.1205	15.2924	15.1469	16.0021	15.0335	16.2896	15.118	16.1721	15.9814	15.7991	16.1026	15.1694
O60437	Periplakin	2.85139	0.00169292	14.551	14.0435	17.3947	17.4529	14.1441	13.6863	13.7936	13.9449	13.456	13.3894	12.9928	13.5939	14.0969	13.9157	13.0737	15.1256	14.8755	13.2897	13.0974	12.9824	11.644	13.4128	12.7029	13.0079	16.2895	13.9036	13.1177	14.9437	15.848	14.8839	14.1183	12.5703	14.1241	13.7865	13.7726	11.6904	12.3724	13.0768	10.6521	14.045	13.2762	13.403	14.1485	11.651	13.4017	13.5605
O60494	Cubilin	0.642334	2.63858e-05	19.2651	19.2515	18.5984	18.2994	19.9893	19.2604	19.6729	20.3199	19.5788	20.1872	18.6754	19.5466	19.6402	19.039	19.3779	18.9385	19.1336	19.6777	18.7691	19.4477	18.6309	19.0569	19.1107	19.7993	18.6721	18.905	18.9794	19.2146	19.6605	18.9998	19.5979	19.0282	18.8573	18.8538	19.3281	20.5155	19.6233	20.2718	19.6546	20.3996	19.5555	19.6787	18.789	20.2389	20.5516	19.8767
O75891	Cytosolic 10-formyltetrahydrofolate dehydrogenase	0.559061	0.000945197	14.9255	14.7404	15.0811	14.9088	15.3012	14.207	15.3722	15.9452	15.3826	14.7313	14.4595	15.0515	15.4644	14.1468	14.0295	15.9624	14.8682	15.0928	14.4241	15.0954	14.3118	16.097	15.0479	15.8309	13.8815	14.3988	14.409	15.2882	14.2507	14.3824	15.8446	15.4217	14.2884	14.2028	16.2441	15.7295	16.4479	16.0802	15.8796	16.0074	15.1433	15.7062	15.5721	17.1247	14.9567	13.3949
O95460	Matrilin-4	2.03146	0.00269277	12.6515	13.0359	13.1312	15.6698	12.147	10.583	12.7842	12.2298	12.2179	12.9378	14.5687	11.9329	11.0744	12.2184	12.7933	14.1143	13.9331	12.112	12.6277	11.2877	12.7478	12.7576	13.1204	12.536	13.4178	13.0943	12.8296	13.8193	13.8975	12.7403	13.2783	11.7355	13.2251	13.6062	13.5216	12.5865	12.8738	12.1859	12.3478	12.5122	11.9761	12.6644	10.5024	12.2635	12.8823	11.642
O95861	3'(2'),5'-bisphosphate nucleotidase 1	13.1723	0.0346709	15.7732	12.6432	12.8244	14.0659	13.8802	13.8164	15.1035	14.2197	14.2534	14.7423	12	12.4906	13.9629	14.4761	13.6418	15.1634	15.9883	14.2973	13.0867	12.918	13.5327	13.5069	13.1319	15.3953	13.1322	13.3137	12.5435	21.109	21.0697	15.9352	13.6945	11.4833	15.0274	13.4547	13.8291	13.7985	13.2867	13.2732	13.0298	12.1665	13.1041	12.956	9.46393	14.4439	14.7	13.7942
O95954	Formimidoyltransferase-cyclodeaminase	0.535005	5.27077e-05	14.8794	14.1515	15.1963	13.5451	14.5362	14.4621	15.2371	15.0697	14.8079	14.4117	14.3689	14.2818	15.3133	14.2453	13.5874	14.5872	15.0459	14.6742	14.3258	13.7627	13.8466	16.0008	15.0412	15.6693	13.7254	14.5374	14.6227	15.2268	14.1824	15.0768	14.7446	15.0037	13.2254	13.9168	15.1705	15.2724	16.3567	16.2007	15.6357	15.5188	14.2293	15.2094	15.4425	16.3192	14.388	14.1217
O96009	Napsin-A	0.414444	0.00101401	20.164	16.6624	17.1786	16.5286	19.1425	18.9278	19.6008	18.5832	17.8786	17.8803	17.8576	18.8379	18.6919	17.5347	17.344	20.613	21.0801	17.5637	16.9411	18.9634	18.9642	18.3696	16.9423	18.9727	16.3345	17.6349	17.7884	17.1721	16.941	20.1186	17.5399	18.1529	19.0009	19.002	19.5119	21.2846	18.453	17.9235	19.4151	21.013	17.8088	19.4374	18.4275	20.6614	21.6469	18.4897
P00167	Cytochrome b5	2.06304	0.0406981	14.8155	14.0993	16.7228	15.985	13.2258	12.9807	12.6898	14.2368	13.894	13.4883	13.3087	11.6517	13.0242	13.0479	14.4073	13.4864	14.8623	12.5266	13.4646	11.0585	13.837	15.4512	14.7235	14.7833	15.1631	13.8669	16.8202	13.616	15.4193	14.6868	14.3067	12.8822	13.7711	10.3416	11.4925	13.4287	13.3517	14.3412	13.4827	13.3133	11.555	13.3896	10.2367	13.4278	14.3844	13.3744
P00390	Glutathione reductase, mitochondrial	1.54067	0.0223978	14.2515	14.1562	16.0468	15.7422	14.6491	14.4057	14.1273	13.9569	15.7502	14.084	14.3797	14.5331	14.1491	15.2221	15.2903	14.4294	13.8319	13.677	14.7383	14.7282	14.6177	15.8123	14.73	13.4561	16.8538	16.8912	14.6402	14.641	15.2203	14.2929	14.6384	14.6127	14.0134	14.7835	15.4468	14.955	12.5902	14.0376	14.7826	14.2685	14.4435	13.8994	13.5438	14.6668	14.2231	13.2705
P00739	Haptoglobin-related protein	3.22375	0.0224052	14.2292	13.2916	15.737	18.3279	17.431	14.297	18.848	16.5675	14.6242	16.1353	12.545	15.8446	20.3711	13.8879	17.1557	18.0426	17.7656	14.1339	17.5235	14.2345	14.5085	16.1658	20.4829	12.9658	15.9611	14.5283	14.8733	22.4489	18.8868	16.2495	16.8789	19.1283	20.1269	13.429	18.9853	17.1022	16.6699	12.4008	11.6609	14.3031	12.8335	13.2833	12.9723	12.4298	15.1042	17.7962
P00740	Coagulation factor IX	1.50332	0.0425542	14.1454	14.3831	12.6956	13.9185	13.7632	12.8925	12.7445	12.5582	12.2283	12.9673	12.5408	12.7793	13.0305	13.7322	12.7528	13.7905	15.0247	12.8502	12.7755	11.8321	11.8863	13.1196	12.8291	14.1654	12.3745	12.4597	12.2162	12.412	14.2467	13.3299	11.0735	14.3044	12.7761	13.0009	14.6579	12.4089	12.4601	13.1896	11.6978	12.3724	12.3055	12.0248	12.0332	11.9175	14.3686	11.7022
P00749	Urokinase-type plasminogen activator	0.645186	0.0456264	17.233	15.6594	17.4371	16.9736	17.7103	16.8084	17.0053	17.1709	17.6556	16.0866	18.3288	16.8671	16.3198	14.911	17.7284	17.4515	17.2737	18.2249	16.6846	18.3183	17.5143	16.9078	16.7413	15.166	17.1609	17.3625	16.0237	15.9636	15.8065	18.1872	18.0556	16.09	12.5002	17.1243	16.1226	17.1955	18.2362	17.6215	17.604	18.035	17.3841	18.9979	17.6351	18.4869	17.2267	14.4399
P01011	Alpha-1-antichymotrypsin	1.69769	0.0144727	20.4915	20.8787	21.329	21.1555	21.0686	20.7718	20.6681	20.8823	20.8135	18.7649	19.5822	19.6264	21.8665	21.5936	19.7251	21.8105	22.0998	20.0684	22.1196	22.2225	21.3991	21.115	20.9422	20.1215	18.185	21.6081	22.3404	22.4065	21.6922	21.1157	20.3961	21.5456	21.5956	20.7565	19.9974	20.1154	19.8845	19.8086	20.0742	20.2462	20.9598	19.7421	21.0473	18.6913	20.635	20.9543
P01034	Cystatin-C	0.600161	0.00807143	17.2071	17.944	18.2493	16.53	19.2573	19.0413	18.2266	18.0285	19.2122	19.2504	19.5069	19.09	18.5127	19.4991	18.6243	16.0718	16.0493	19.7025	17.9456	18.6261	19.1679	19.3447	18.5084	18.127	19.2077	18.1347	19.0344	17.0971	19.6332	16.7649	19.2174	19.3175	18.1256	19.1687	16.8175	17.3035	19.1186	20.3898	18.9698	18.3517	19.6399	19.9621	19.2414	19.8792	17.9131	20.1232
P01036	Cystatin-S	4.3601	3.24803e-05	15.6398	15.3642	16.199	16.7433	13.7185	13.9904	15.2219	14.7807	12.5976	12.8859	14.9617	13.284	15.0806	15.9633	13.8765	13.6951	13.6968	15.1231	18.2539	16.9888	16.0648	14.1425	16.678	14.4753	13.6967	15.9454	14.698	17.5978	16.1141	13.7162	14.6129	15.5107	13.4833	15.3568	12.466	12.6807	12.3914	13.238	13.5892	12.4513	14.7883	13.8765	13.4738	10.3528	13.8542	14.8276
P01037	Cystatin-SN	2.12998	0.00258473	16.8205	16.0401	15.1327	15.6358	13.5709	14.4474	15.7347	15.2355	12.2264	13.151	15.0622	14.5453	14.7166	16.7684	14.3746	17.0089	15.8806	16.4674	15.2117	17.3599	15.975	14.4251	13.3461	16.6866	14.0196	15.7089	15.4535	15.3818	16.3245	17.2626	13.8645	15.735	14.5291	15.4104	13.4687	15.2224	13.1968	13.1899	14.6736	12.1036	14.5981	15.2264	13.8406	12.8257	13.3927	16.1094
P01130	Low-density lipoprotein receptor	0.553201	0.00140429	18.1815	18.3422	15.379	17.5803	13.5009	17.19	18.6997	18.6266	17.0696	18.1444	17.9082	17.6041	15.8047	17.3176	17.0761	15.8547	15.5315	15.5056	15.9769	15.2011	17.0519	16.477	16.0267	16.1817	16.0694	15.9686	16.7007	16.9557	16.51	17.4415	15.6483	15.8944	19.0952	17.1718	13.6758	18.7988	18.2717	17.8337	18.3014	18.0367	16.006	17.4683	17.675	17.9135	18.5239	18.3302
P01258	Calcitonin	1.90415	0.0452565	13.5121	13.1839	13.7334	15.5152	12.1049	11.446	12.8284	12.5476	14.6491	13.0141	13.2934	10.8352	13.627	13.8048	12.1937	13.4942	13.3695	11.2396	12.5727	13.667	15.1433	14.7601	14.6337	11.4865	13.2363	15.3974	14.4561	12.5403	15.2155	13.2751	15.6569	13.4906	12.5576	13.955	14.1778	13.2556	12.1591	11.3402	11.5219	11.6441	12.5025	12.1689	14.3276	12.8313	13.3431	12.504
P01344	Insulin-like growth factor II	2.07605	0.0110782	15.4046	14.5203	13.914	14.7278	14.2564	14.4418	15.6203	16.427	15.0794	14.0415	15.3809	14.4645	14.8752	15.3963	15.4513	16.5057	15.7455	14.8488	14.1195	14.4669	14.8603	15.1422	15.0987	17.5078	14.1504	14.7921	14.4263	15.1774	18.9918	15.4009	15.0867	14.5188	15.0605	15.6108	15.2891	14.4599	14.0276	14.7804	14.4152	14.0908	15.2617	14.5187	14.1048	14.0276	13.2713	13.0596
P01599	Immunoglobulin kappa variable 1-17	2.46477	0.0294046	18.9296	18.2397	14.7782	15.4136	15.1985	16.3429	16.5659	17.9624	15.1043	14.4721	14.1187	13.1509	14.7044	16.3372	15.9637	18.9301	17.6188	14.5943	15.1043	15.9937	14.5494	14.4573	14.7727	18.5162	14.7325	15.8062	17.3033	15.0608	16.8578	18.7523	15.6487	15.3802	17.8293	15.4051	16.6025	16.0068	16.6382	13.1446	14.4996	16.4132	15.3835	13.6526	15.0719	14.6998	16.5252	16.2462
P01700	Immunoglobulin lambda variable 1-47	2.86978	0.0298308	18.2474	15.2829	13.3527	16.0504	12.8013	13.1224	15.9626	14.0161	11.201	13.9124	11.7549	13.0819	14.3065	14.5264	12.6084	15.6531	13.7939	13.1887	16.1353	14.0954	13.2045	12.7126	13.6894	16.0368	12.6976	9.1583	13.8606	15.1792	14.0953	17.4412	13.4493	12.7572	15.0386	11.8251	13.9353	14.5839	14.2117	11.6371	12.5829	12.63	11.5979	10.2352	12.4557	13.8572	13.4791	15.2301
P01714	Immunoglobulin lambda variable 3-19	3.57404	0.000176471	16.882	18.8776	17.9458	18.5347	15.0381	15.862	17.1936	16.8257	15.7843	13.5626	14.6234	15.9464	17.9689	15.7143	15.2482	17.3275	18.4094	15.6206	19.0562	15.417	16.9796	15.6996	18.8323	17.5968	15.8059	17.0745	16.5753	20.2764	18.2209	17.669	18.2149	15.7889	17.2874	17.1446	16.3802	15.3446	14.9743	14.1002	13.7924	15.8159	18.0075	13.7159	15.6391	14.6144	15.5278	14.9003
P01834	Immunoglobulin kappa constant	1.90639	0.00745528	25.375	25.5399	23.4933	22.3545	24.1322	24.1978	24.9154	24.8116	22.719	22.2571	23.3653	22.8399	23.322	24.1419	25.0115	24.4546	21.8494	23.0331	24.1178	24.2162	22.6093	24.2367	23.1429	24.0807	24.4858	23.1889	24.4197	24.3595	26.2933	25.0752	22.6225	23.8911	25.0438	23.8343	23.0872	23.1639	23.7347	22.54	23.3703	23.3495	23.2664	23.273	22.4465	22.3629	23.1556	24.6388
P01859	Immunoglobulin heavy constant gamma 2	1.57221	0.0260378	24.7985	26.1821	25.5201	23.9793	26.4856	26.5151	24.7216	25.2065	24.7057	23.6684	24.7393	23.3434	25.0507	26.3923	23.9464	24.5936	24.4537	24.1778	24.9968	24.7384	24.9673	24.0315	24.7848	22.9026	25.4652	25.507	25.8247	25.5665	26.5937	24.8962	25.3224	25.5274	23.4923	24.9206	25.6052	24.5818	22.6084	24.0055	24.5182	25.6698	24.5138	23.2115	24.4442	24.5691	25.5268	25.0961
P01861	Immunoglobulin heavy constant gamma 4	2.25931	0.0171518	17.9712	18.3205	18.0231	16.5297	17.5412	17.8767	17.334	18.7828	16.8279	15.9028	17.4833	15.3003	17.3741	17.6381	16.8834	20.136	19.2349	15.9008	19.3814	16.4711	17.1111	15.9771	18.2801	18.1217	16.6968	15.3154	16.9059	20.9117	18.0015	18.4665	18.3915	16.9673	18.1996	16.8727	19.8096	17.5887	14.9405	15.5895	17.2952	17.9789	16.0951	16.3849	17.2826	17.0045	16.5532	17.3602
P02452	Collagen alpha-1(I) chain	1.84118	0.0220802	15.6316	15.5228	15.9591	15.0416	16.4351	15.9721	15.4335	15.8004	15.142	16.0897	15.4714	14.335	16.9927	16.1904	15.963	14.333	15.3765	15.8446	15.6918	14.4956	15.5719	15.9707	16.2397	16.6403	14.7747	15.7647	15.5165	16.2367	17.7345	15.1262	15.6398	13.4772	17.3063	16.9176	11.2446	14.2433	15.3939	14.9244	15.2605	13.1961	15.4192	15.0528	15.5333	13.3454	14.4897	15.9711
P02533	Keratin, type I cytoskeletal 14	6.29561	0.00293111	13.0702	13.6928	19.7814	20.729	14.2542	15.2208	14.9431	16.5502	16.3121	12.3983	14.8403	14.4315	16.8645	14.1626	15.4793	14.8209	14.1	14.1301	20.0025	15.9389	17.1388	16.0213	17.4341	15.4448	17.2185	17.2359	18.6813	19.3339	15.0363	15.6864	18.0906	16.1797	13.7433	14.7249	16.9169	14.319	13.8781	15.729	12.7654	13.3195	16.3732	14.8518	16.2069	12.6779	14.138	12.8588
P02538	Keratin, type II cytoskeletal 6A	17.0769	0.0147501	15.3272	12.2121	23.4766	23.0732	14.5418	14.356	13.7638	15.5422	16.8724	10.8248	16.6679	13.9496	18.0909	14.6612	16.5058	12.7829	14.5737	14.4822	20.1937	16.434	17.8335	18.1878	17.1654	16.9339	20.6063	18.3771	19.8139	19.7627	13.628	13.7625	19.4171	15.3733	13.5039	14.3056	13.8212	13.387	14.8749	15.1244	13.3261	13.5808	16.5707	14.9516	16.2295	11.4304	14.6462	11.5366
P02743	Serum amyloid P-component	2.06344	0.0150217	14.3869	15.5056	16.0028	16.6199	16.2418	15.908	13.7181	14.1554	15.4169	13.83	15.5124	15.8263	16.3011	13.6178	14.8454	15.4393	15.7505	15.1534	18.2927	17.4339	15.7773	15.9326	17.747	14.2037	15.6564	17.3365	15.1162	15.3663	15.0744	16.6837	16.2598	16.6469	12.2897	13.8371	17.1891	13.8434	12.6725	14.9864	14.0875	14.9321	16.0234	14.3565	14.7285	14.3487	16.6363	11.1607
P02748	Complement component C9	2.75203	0.00191449	17.8738	15.9803	14.8274	15.2486	16.0418	14.0964	16.6222	16.5939	15.5467	12.9711	14.9849	15.4593	16.0209	15.0842	16.0582	19.5117	16.0949	15.7972	15.7614	15.9298	15.0405	16.0564	16.7923	18.0013	15.1032	15.2878	15.3503	15.9304	16.6781	17.0568	16.58	16.2541	14.921	15.1119	19.6279	12.906	14.5389	15.5923	14.0016	14.3396	14.3336	14.1397	15.4233	13.8508	16.7875	15.0263
P03973	Antileukoproteinase	3.10636	0.019764	13.3564	13.751	15.2905	17.0297	14.6623	15.0929	14.1984	13.3724	14.4069	18.4458	19.2188	17.0542	14.1746	15.4283	14.4106	13.6927	14.0664	14.0685	16.2611	14.4679	17.4961	14.4852	17.0286	16.1494	14.0107	14.8476	15.4562	15.9484	14.8967	14.4827	15.3934	14.8191	13.1205	15.4694	13.2606	12.8507	12.5811	14.4784	14.4241	14.1087	14.4491	14.3814	14.5896	14.9878	13.9946	13.8321
P04264	Keratin, type II cytoskeletal 1	2.56754	0.0053963	18.3899	17.1911	20.7118	21.0039	17.0428	17.5166	18.2453	18.8911	17.6577	16.7033	18.6726	16.723	17.3911	17.8706	18.8426	19.6413	18.5804	17.0961	21.2746	18.1909	18.668	18.8921	19.7711	15.3996	18.9195	18.0991	21.3794	21.3575	18.4886	19.829	18.5727	19.805	16.8033	16.9374	20.1506	17.121	16.5572	19.1704	16.0362	17.2152	16.8542	18.9765	18.6912	16.918	17.2314	16.798
P04279	Semenogelin-1	145.13	0.0133596	13.72	17.165	15.9967	14.6623	12.7888	15.0628	19.1728	13.4953	13.498	24.363	25.6568	22.8695	16.0556	13.7173	12.703	14.4569	15.7686	13.2912	15.1037	12.7932	18.9527	11.5744	17.8596	18.0575	13.3633	13.0653	20.6291	19.4877	14.8518	15.7701	13.589	20.2903	13.8458	13.8039	13.3827	15.6267	13.9899	13.5512	14.1008	14.3862	14.1506	13.5838	14.0896	14.0397	12.223	13.9452
P05060	Secretogranin-1	2.84753	0.00827965	15.8698	16.3067	17.253	17.8676	16.928	14.9415	16.1241	15.5325	17.3098	16.9195	15.0132	15.2892	19.6339	17.3825	15.0781	15.6594	17.3189	15.5416	19.435	17.9882	17.4082	17.1998	21.1995	17.5267	16.356	17.47	17.4906	19.121	15.6569	16.9113	18.0461	16.0677	15.0659	16.3082	13.6451	13.4377	13.976	16.3813	15.1606	14.2311	18.1754	15.229	16.8596	14.608	14.2949	16.6925
P05062	Fructose-bisphosphate aldolase B	0.660993	0.0119537	17.785	16.8315	18.6089	18.8011	18.7559	17.406	17.8471	17.469	19.0654	17.5703	16.5899	17.9426	19.1783	17.7643	16.3565	17.6527	18.4779	18.633	18.5074	17.4535	17.7112	19.8317	18.9966	17.2524	18.0392	18.2459	18.0359	20.3019	16.1903	19.0197	18.7462	19.5887	17.3532	17.9811	17.7206	17.4113	19.1373	19.2684	18.4679	18.4175	18.6532	18.953	18.8352	20.3036	18.1047	17.9124
P06280	Alpha-galactosidase A	0.503188	5.58327e-05	16.2107	14.797	15.1723	15.5814	17.3341	17.247	16.9172	17.5562	15.5032	17.5895	16.4136	16.8035	16.2826	16.1478	15.8841	17.3875	17.5646	16.3296	14.7234	16.6002	16.3955	16.5584	15.4742	16.4358	14.8138	15.3171	16.4947	15.0274	14.3568	16.9303	15.7367	15.5742	17.4226	17.0699	16.5587	17.7953	17.248	16.6427	17.9404	17.9864	16.4151	17.1851	15.8331	18.4875	17.9568	17.5078
P06396	Gelsolin	4.07639	0.0213714	20.1202	21.3706	21.7447	21.065	16.9737	17.8359	19.8184	19.1759	18.2926	14.5079	16.931	18.5125	22.5913	20.1836	18.8725	19.2435	20.3439	19.1814	24.0284	20.5509	21.7196	19.0553	21.4225	20.9924	16.6647	19.8589	20.8594	23.5772	20.8038	21.1887	18.338	18.7967	19.2987	20.2292	16.2459	18.1714	18.8936	17.4824	18.1226	17.0449	19.1586	18.0166	19.9481	15.3932	18.8923	19.6467
P06454	Prothymosin alpha	1.9914	0.0152801	14.3551	13.4431	13.7839	15.0585	11.2536	12.1547	13.0465	12.036	12.1793	13.4372	11.8521	11.7757	15.2284	12.8292	12.2999	13.0639	14.0508	12.8029	14.7306	12.6181	13.8731	12.224	14.5509	14.4983	13.2996	13.1866	12.2749	14.9932	12.0897	14.197	13.5249	12.122	13.1602	12.3338	11.8579	13.0101	12.617	11.9671	12.0685	11.911	12.7983	11.6622	12.1735	12.1294	13.1214	13.4358
P06702	Protein S100-A9	3.82442	0.0491004	14.4613	14.683	18.204	20.1699	14.4176	13.3386	11.8265	11.0694	16.8754	17.4762	12.9455	16.0403	14.211	14.0883	18.9099	13.3307	17.1444	12.656	17.1643	16.3446	13.3533	16.2247	17.3845	12.3768	20.1063	16.7585	16.1044	17.7271	16.396	13.5133	17.9551	13.6315	13.3154	12.7428	14.3672	14.5982	16.0307	14.8473	10.3532	15.084	17.2942	12.1255	13.5342	11.1639	12.7908	13.083
P06865	Beta-hexosaminidase subunit alpha	0.66645	0.00151162	16.0996	14.5925	15.3587	15.4103	17.0388	15.8593	16.2489	15.8127	15.2879	17.4337	15.7592	16.5872	15.8328	16.849	16.2324	15.577	15.5269	16.0563	15.425	16.3273	16.5297	15.637	15.5526	15.4876	15.0381	15.2842	16.0713	16.7172	15.5894	16.7632	14.8742	16.012	15.8541	16.058	15.8453	16.9338	16.1508	15.759	16.9328	16.4906	16.0702	16.1136	15.1383	16.8757	17.4782	17.4628
P06870	Kallikrein-1	0.600295	0.0171019	18.3998	19.4379	19.3488	19.5996	19.25	19.6439	18.7677	20.4868	18.8593	19.8608	20.2671	20.1069	18.9028	20.0132	20.0414	18.9023	18.839	20.4327	18.9407	18.7212	19.3734	17.9759	19.855	18.561	17.7811	20.4206	18.9724	19.1205	17.9401	17.3062	19.6248	18.2685	18.1845	19.2212	19.2829	18.6286	20.4295	18.904	19.0087	19.9003	18.6983	21.3594	19.9637	20.9647	19.2753	20.3063
P07306	Asialoglycoprotein receptor 1	2.09804	0.0451693	11.6673	13.8318	14.0796	15.6884	13.996	11.6036	11.9951	11.1634	13.705	14.0272	11.627	11.0744	14.421	14.1279	12.7571	13.1964	14.2745	12.9153	16.0056	13.0451	11.8521	13.7064	15.2791	14.2354	12.7144	14.8358	13.4469	15.1834	14.6311	12.7618	14.8279	14.9508	11.9195	13.3891	11.1829	11.6417	11.3848	14.0888	12.227	11.6099	12.9345	12.66	12.6919	12.3591	12.7821	13.9229
P07358	Complement component C8 beta chain	1.8134	0.0027097	14.3693	14.5874	13.4743	14.8669	14.8585	13.2751	13.7372	13.8808	12.7187	14.8674	12.1461	13.3807	13.3433	13.9047	14.7682	14.5104	14.2444	13.9776	13.7155	15.9046	15.3475	12.8314	15.0426	14.7894	13.6621	13.6023	12.8944	14.9473	15.0392	13.1934	15.3664	14.1032	13.6772	13.4157	16.1638	13.0031	12.8099	13.2139	13.0432	13.2382	11.7879	12.7616	13.2464	12.7631	14.6124	13.6054
P07858	Cathepsin B	0.62081	0.026709	18.4586	17.2264	19.8167	19.8255	20.5693	20.2837	19.4929	18.4395	19.6002	17.3454	18.9853	20.1322	21.0105	19.1307	18.0586	17.0797	17.2153	18.94	19.4526	19.8848	21.7254	20.8942	20.2081	15.5682	19.2555	19.7125	21.7466	20.146	19.4834	15.6244	19.8441	19.7631	18.5105	21.5293	16.0426	18.0803	20.4033	19.4349	20.3122	19.1001	21.3282	19.9077	19.257	20.2214	20.541	19.9933
P07911	Uromodulin	1.91942	0.0287395	25.92	25.2559	28.7269	28.7883	27.0364	26.585	28.7675	26.6198	27.6042	26.0356	26.1909	28.2965	28.3599	26.58	25.3421	24.0656	25.0622	27.4913	28.5582	25.9681	26.5591	24.9443	28.9741	23.8954	28.5388	29.3908	28.6498	26.8312	27.9903	24.864	27.7624	27.3637	24.5901	27.5451	26.2851	25.5129	24.7178	25.9306	25.8229	25.9429	29.0157	25.646	28.5811	25.3968	24.665	24.7582
P08236	Beta-glucuronidase	0.465028	0.000333745	17.5842	15.8982	16.6966	14.4531	17.6242	17.4475	17.9806	18.0335	15.7106	18.2144	16.2785	17.5856	17.2016	16.0611	16.2138	17.8465	16.3778	16.5668	15.9106	17.8427	17.9674	16.2311	16.8204	14.6091	15.1792	16.0866	18.2683	15.6954	15.3739	16.7349	15.7055	15.8866	16.1736	16.9883	16.8549	17.9712	17.1996	15.4828	17.82	18.3083	18.4874	17.4106	15.8836	18.3516	18.1727	17.6173
P08253	72 kDa type IV collagenase	1.50313	0.047649	15.0557	14.6842	13.5276	16.439	15.3014	14.4227	15.256	14.9225	13.6718	15.6139	16.245	15.1432	14.2712	16.1871	15.2194	15.2771	13.5892	14.1046	14.9807	13.413	15.3208	14.9477	15.6373	15.8781	14.6768	13.6368	14.632	14.7021	13.8492	14.4975	13.9243	14.5824	15.2518	15.8349	14.1709	14.8399	14.3379	15.0026	14.8402	14.4041	14.5161	14.6915	13.9326	14.5517	14.106	14.4355
P08519	Apolipoprotein(a)	1.56375	0.0425254	20.7405	22.0313	21.3758	21.1003	20.7591	20.1865	20.4426	21.5181	19.9389	21.2539	18.6191	20.9715	19.0949	20.8172	21.5501	19.5732	21.3586	19.7512	18.3052	20.5435	18.5225	21.5142	19.9523	19.1711	19.6179	22.4587	21.9438	21.8179	20.1349	20.8201	19.1471	21.8945	20.2583	17.8408	19.6775	19.4868	20.5487	20.294	19.0339	19.2752	19.144	19.4306	19.0615	17.4434	22.3101	19.7482
P08697	Alpha-2-antiplasmin	1.62174	0.0068576	18.3199	16.6172	17.2177	17.9631	16.9793	15.8311	16.5124	17.3834	16.6437	16.5836	16.5515	16.0968	18.8359	17.1052	16.3301	18.4172	19.0207	16.4911	17.9714	17.6494	18.1835	17.0754	17.7353	18.3293	16.4911	17.2172	17.7798	18.8179	18.0872	18.3779	18.3908	16.8272	16.6017	16.6031	18.3321	15.9175	16.5097	16.2368	15.8959	16.538	17.2392	16.4405	17.3643	15.948	18.5708	16.9791
P08727	Keratin, type I cytoskeletal 19	8.13779	0.0147101	15.1637	14.6867	22.9573	22.6578	17.1171	16.401	15.0445	15.8278	17.6043	14.7213	17.8862	16.3733	15.6316	16.157	18.7199	16.5734	17.3037	17.5564	21.3267	16.3983	16.1775	15.2996	19.2867	16.2632	22.4358	18.109	18.7273	20.4724	15.3108	16.0716	18.4971	16.6193	13.684	15.6677	19.5957	16.1731	16.9442	16.1047	15.7987	14.6953	15.0987	16.6588	15.97	15.4015	15.6121	12.4605
P08754	Guanine nucleotide-binding protein G(k) subunit alpha	1.80458	0.00680945	15.1618	17.3447	16.5088	16.8928	14.1353	14.5803	14.6401	14.3564	15.2373	14.3882	13.9281	13.6848	16.2378	14.2209	13.5263	13.5678	15.9443	13.7978	16.416	15.0645	16.3494	15.7135	16.4863	14.9515	14.0438	15.8853	15.0241	16.1466	14.9966	14.6624	16.2222	13.9287	14.3082	14.8308	16.3266	14.3545	13.3499	13.7294	13.1041	14.261	15.7615	14.6841	15.4653	14.0474	16.261	12.9441
P08F94	Fibrocystin	2.10836	0.0268889	12.4686	12.0297	11.1562	15.9024	15.2035	13.0342	12.423	11.6778	11.7558	13.4728	13.7926	12.0511	12.8257	11.7141	11.5865	11.9014	13.2795	12.3253	13.2715	11.6981	11.832	12.506	13.2439	13.8056	11.2414	12.6857	12.083	14.526	14.8708	13.4785	11.8403	13.029	12.3407	12.3014	12.7868	12.5719	11.3348	12.4891	11.4121	12.1583	13.0711	12.5992	12.1193	11.9019	12.469	12.8965
P09228	Cystatin-SA	2.2298	0.000810682	14.8047	16.5753	14.5646	14.9677	13.5513	14.1084	15.0731	15.5238	11.8339	14.703	14.2233	12.9952	14.7439	15.759	13.7485	15.2753	15.0986	14.4718	14.3477	16.1676	15.03	13.2218	12.9864	14.6092	12.7391	15.394	14.9221	14.6318	15.7623	15.3051	12.022	15.1708	14.0065	14.7279	13.892	12.9565	13.5773	10.2048	14.3322	12.9282	14.0677	14.6149	13.1532	14.1403	11.7622	14.2087
P09467	Fructose-1,6-bisphosphatase 1	0.62263	0.0104469	16.8177	16.7015	16.4234	17.0405	16.431	16.1232	16.7259	16.0105	16.4367	16.3628	15.451	15.9793	17.121	17.2334	15.4296	14.5771	13.9121	16.1248	15.8017	14.9841	15.1899	17.4085	16.2947	16.0832	15.7127	16.3824	15.7459	16.2829	15.0449	14.8296	17.4881	18.0696	16.6864	16.2206	17.262	15.9071	17.8869	17.486	17.0606	17.0242	15.7185	17.3072	16.6416	18.7633	15.7865	16.2626
P0DOX8	Immunoglobulin lambda-1 light chain	1.88468	0.00238384	24.695	23.9598	23.9622	22.7066	24.281	23.8725	24.4161	23.7517	23.8786	20.9814	22.4034	22.8519	24.9591	25.2087	23.9427	24.0302	22.9866	22.287	22.7897	23.8813	23.9421	23.5181	23.1782	24.2115	24.0007	24.4249	25.1896	24.8022	25.8308	23.8817	23.179	24.1238	24.1156	25.3442	22.9844	22.2909	22.9233	22.7463	22.6142	22.6583	24.5328	21.9536	23.6957	22.1249	23.6741	23.3452
P0DOY2;P0DOY3	Immunoglobulin lambda constant 2;Immunoglobulin lambda constant 3	3.36336	0.00204824	24.6999	23.1089	22.4916	23.9744	20.3863	22.6337	22.4218	21.9911	20.7743	20.7304	20.5118	20.8346	20.2093	21.6247	22.9306	24.6064	24.5689	20.0924	22.8644	20.979	21.6153	21.3301	24.0971	24.154	21.4033	20.9115	21.7058	23.7243	23.9448	26.0104	21.7661	20.3164	23.1545	21.7946	21.9564	22.0829	20.4178	19.6353	19.5931	20.3733	22.2224	19.3338	20.497	19.0314	21.4196	21.7378
P0DP04	Immunoglobulin heavy variable 3-43D	1.73051	0.0469	19.6223	19.3372	17.5737	15.8063	19.6596	19.1534	17.7666	19.0735	18.1052	18.6719	17.0397	17.0268	17.7693	18.3185	18.2362	20.7371	20.6124	17.3121	16.7601	17.6856	17.0265	17.7646	17.3124	19.2373	19.0603	18.7907	18.9037	17.7388	19.0088	20.0874	16.4532	17.3117	18.8423	17.5146	19.672	18.1023	17.502	16.8419	16.9529	19.0678	18.3694	16.6792	17.6515	17.8159	19.1561	18.1491
P10109	Adrenodoxin, mitochondrial	2.35978	0.00428889	15.0462	15.1184	13.872	15.8935	14.286	14.4219	15.3614	14.5446	15.0369	14.2682	14.3003	14.7518	16.6227	14.8388	14.9562	16.444	15.3483	16.3181	16.4049	14.1072	14.3988	14.887	16.083	14.7887	14.3465	13.7593	14.7915	19.0517	15.3538	14.4735	15.146	14.626	16.482	15.2909	15.2037	14.5159	14.5463	14.1968	13.5274	14.6278	15.0329	14.43	15.0102	13.667	14.5972	13.2759
P10253	Lysosomal alpha-glucosidase	0.55191	3.3095e-05	19.2298	18.4298	18.7388	17.426	20.4444	19.4884	19.2473	19.7761	19.2671	20.6319	18.3592	19.3418	17.8007	19.3494	18.8018	20.4864	20.9332	19.1826	18.3391	19.4589	19.0106	19.2791	18.4252	19.5714	18.5986	18.9333	18.4284	17.4185	17.7522	20.2418	18.2093	18.6875	19.3709	18.8112	19.5465	20.157	19.8157	20.1566	19.3782	20.4835	19.4755	19.743	19.4035	21.0988	20.4477	20.9166
P10619	Lysosomal protective protein	0.483102	7.10289e-05	16.9918	15.9314	16.1193	16.4193	18.6733	17.8192	16.9974	17.206	16.4539	16.9225	15.3163	17.4295	18.3978	17.7604	16.3271	16.3876	15.4933	16.7803	16.588	16.6726	17.4587	16.7111	17.3555	14.008	15.4271	16.749	17.4523	17.4798	16.0448	14.8049	16.3214	17.3	16.6011	17.3063	14.9288	17.819	17.4463	16.3642	17.6899	18.5327	17.6859	17.4728	15.8994	18.4125	19.212	18.3865
P10645	Chromogranin-A	2.26291	0.00548968	16.3506	13.4018	15.4217	17.944	13.4156	12.0302	14.578	14.3165	14.623	13.6121	13.1469	14.407	15.8525	15.8476	15.1598	13.1153	14.6656	12.8506	18.505	14.8287	15.6122	15.0808	18.3982	16.9806	13.6364	14.7921	15.4834	19.4685	15.284	17.854	13.9466	15.0529	13.7755	14.3032	15.5289	11.1784	10.192	14.073	13.7486	12.3985	14.2811	14.8605	13.6068	12.9347	13.5823	15.1519
P11117	Lysosomal acid phosphatase	0.370446	6.22432e-10	17.4021	16.9375	17.6542	17.9855	19.0877	17.4082	18.1613	17.9704	17.6678	19.2297	16.7141	18.2861	17.2737	18.5056	17.3939	18.4004	19.4022	17.9151	17.6956	17.8873	17.9515	17.8615	18.1125	17.2916	17.6208	17.6377	17.4616	18.1451	16.5401	18.6254	17.3368	18.9397	18.017	17.2706	18.5441	19.7399	18.9359	19.7876	19.2687	19.8271	18.0997	19.2896	18.1812	20.5115	19.8919	20.1457
P11586	C-1-tetrahydrofolate synthase, cytoplasmic	0.589012	0.000980982	13.3433	13.9892	14.7248	14.2605	15.0186	13.6586	14.0694	14.4937	14.2679	13.9498	13.6914	13.4723	14.8303	12.2313	13.2299	13.5327	12.5633	14.581	13.8283	13.9713	13.9286	15.2039	14.1808	14.5296	14.0232	14.2195	13.7885	13.8804	12.8813	14.5383	13.0995	15.4624	13.0936	13.6586	14.4723	14.4615	15.004	15.1883	14.9587	14.7703	13.8463	14.9629	14.4079	16.2228	14.7327	12.7711
P11684	Uteroglobin	2.03536	0.0349692	18.8075	18.7351	17.4412	21.0947	15.2669	17.5014	17.5941	17.2094	14.5009	16.7169	17.6334	15.4939	19.5199	20.098	17.0603	18.3931	18.0424	16.7313	20.5246	18.6957	21.5338	18.8812	14.7287	17.6753	13.6689	20.5295	19.9749	20.4322	20.5744	19.9128	15.0527	18.3328	19.3474	19.1493	15.0507	15.4413	17.3529	13.198	16.0727	15.4184	18.1187	16.6765	18.2622	14.7272	20.3465	18.6447
P13473	Lysosome-associated membrane glycoprotein 2	0.517683	0.000516504	20.4666	19.9514	20.563	20.5801	21.7562	20.872	20.4029	20.8003	20.6808	21.8397	19.8227	20.9731	21.3409	20.0065	19.356	21.3236	20.5785	20.0955	19.7706	19.797	21.1769	19.8878	20.3187	20.3378	19.4485	20.3165	21.3018	20.9942	18.7689	19.8917	20.2928	21.0354	20.8688	18.7704	20.646	22.1055	20.2095	20.9952	21.3346	22.7366	21.455	20.7616	18.6605	21.9481	21.5973	21.9252
P13646	Keratin, type I cytoskeletal 13	8.71452	0.0383913	15.8179	14.6309	24.2049	23.8719	17.243	15.8068	14.8194	16.0491	18.733	14.1842	18.3545	16.6348	16.5684	16.7742	19.723	13.9473	17.9196	17.3836	19.6576	16.534	16.2072	16.0084	17.1543	18.2601	23.4123	18.7815	20.2003	18.4243	15.5122	16.199	19.6205	16.8711	12.3166	15.4306	20.3831	15.3733	17.4807	15.7741	16.1904	14.1414	16.4659	16.375	16.025	14.0595	16.5845	16.0897
P13647	Keratin, type II cytoskeletal 5	9.50119	0.00408806	14.7073	13.1323	20.423	20.5952	14.4386	14.1639	14.1491	16.5994	14.7422	11.03	15.67	12.5777	15.259	12.7778	15.1198	14.6761	15.7397	13.212	18.8454	14.6462	15.8587	16.6517	16.5155	12.739	19.7822	15.427	18.1913	17.5817	16.3829	16.8242	16.8487	15.5457	14.0161	13.0812	15.5224	13.8291	13.581	15.2678	13.3084	13.469	14.0661	14.4354	14.772	13.1034	14.0539	12.8696
P13727	Bone marrow proteoglycan	1.92506	0.038975	18.0779	17.6326	19.1614	18.9133	17.1149	17.3171	16.7506	17.0575	20.2041	16.9373	17.3372	17.1819	20.0495	17.9403	17.498	17.9293	19.0564	19.1602	20.4395	19.914	19.2982	19.8134	19.4831	16.4487	18.3077	20.3669	19.6656	19.0356	17.8286	20.1254	19.3946	17.193	16.2258	19.1007	16.7649	16.701	16.7506	17.8824	17.1775	17.2219	18.6474	17.7618	19.5832	16.7694	18.3266	17.2079
P15289	Arylsulfatase A	0.524673	0.0011304	16.0763	13.912	14.1977	15.9951	15.9549	15.6845	16.7334	17.305	14.1768	14.4897	15.3784	15.4754	17.5291	15.8847	15.3096	17.7015	17.415	15.5513	15.631	16.1305	16.0135	14.572	15.6297	15.4871	15.0163	14.2641	15.3696	16.2866	15.5394	16.5898	12.4695	15.7144	16.7445	16.1038	15.7973	15.1644	16.9066	15.9383	17.1518	17.611	16.6816	15.3984	15.5429	16.0972	17.6368	17.9524
P15586	N-acetylglucosamine-6-sulfatase	0.589549	0.0238254	20.7885	18.7227	19.153	18.9682	19.8449	19.3646	20.4833	19.6296	18.6331	18.5793	18.359	19.2752	20.0292	20.1137	19.0422	19.4679	18.649	18.8328	19.3941	19.6014	19.7965	18.9588	19.4526	18.897	18.1463	19.3814	20.2325	19.5469	20.1612	19.4883	18.0556	19.8603	20.4365	18.6175	17.3582	19.8823	20.0766	19.185	19.7223	20.2643	19.2373	19.1804	19.2861	19.0281	22.1371	21.4398
P15848	Arylsulfatase B	0.588719	0.0101013	16.2749	12.9175	13.3138	14.2888	14.9718	15.3393	15.9017	15.371	13.7098	14.9116	13.8686	15.6827	15.4615	14.4991	14.2839	16.5459	16.3292	13.6699	13.5226	14.7625	15.4498	14.9865	15.1007	15.5475	13.7904	13.375	15.4956	13.3717	14.6023	15.3965	13.2256	14.4115	15.3465	15.916	15.266	15.7024	15.8	14.9255	16.1503	15.3527	15.1891	15.0875	12.9863	15.6552	17.4326	15.4853
P17050	Alpha-N-acetylgalactosaminidase	0.576652	0.00445532	14.9302	14.0324	15.5928	16.3513	17.3283	16.6652	16.6503	15.4931	15.7293	17.2201	15.5162	16.8446	18.1174	16.2764	14.4456	15.7426	14.2992	16.0979	16.0975	16.8625	17.8534	16.6309	16.3254	13.7144	14.7654	16.3436	18.0523	16.6715	14.8428	14.9265	15.4574	15.9614	16.834	17.7296	13.8635	15.8775	16.8863	15.6826	17.0845	15.8442	17.9215	16.1893	16.0981	17.0534	18.1913	17.8404
P19957	Elafin	2.37555	0.00231386	16.3116	14.3439	16.3963	16.0792	13.6131	14.4707	14.2408	13.7293	13.9323	13.085	13.7633	13.8846	17.9008	13.6189	14.5579	16.1858	16.7334	12.6515	15.0679	14.4446	15.2448	16.0497	16.1558	15.4099	14.9298	15.7321	16.9565	17.8088	13.5743	14.5187	16.2559	14.3335	13.7461	14.944	13.8144	11.9661	12.8716	13.3432	13.489	11.3731	15.3648	13.019	15.0769	12.0689	11.9241	14.6203
P20774	Mimecan	2.3717	0.0418364	19.4496	15.5171	14.0103	13.796	14.4193	15.0555	17.0484	16.3411	13.3894	14.9366	13.7966	13.9947	14.9004	16.595	15.6944	15.3551	16.8519	14.0159	15.3382	15.0416	14.3476	14.5392	14.0859	15.5695	14.5454	14.3603	14.6263	16.0727	19.3863	18.4963	14.586	15.1829	17.503	15.4099	15.7173	15.4897	15.9883	13.4819	15.1131	14.118	13.1924	14.8301	13.9114	12.8825	17.2326	16.2078
P21695	Glycerol-3-phosphate dehydrogenase [NAD(+)], cytoplasmic	0.60802	0.00133914	15.6502	16.1146	16.0649	16.0454	14.0952	15.2063	16.2969	16.1541	16.8354	15.6667	14.5906	15.401	16.9509	15.3953	14.5094	15.2849	14.3377	15.8499	15.9126	15.5669	15.6241	17.9415	15.788	15.4871	16.0944	15.7809	15.9411	15.5558	13.0132	16.5894	16.647	17.5776	13.4483	15.4475	16.4295	16.0441	16.7443	16.418	16.4405	17.0724	16.1482	16.7459	16.5432	18.0026	16.0801	15.4997
P21796	Voltage-dependent anion-selective channel protein 1	0.350869	0.00180448	14.0734	15.3567	15.568	14.0188	15.9038	16.1156	16.3921	16.2843	14.2968	13.5289	16.0887	16.4887	15.9359	13.5239	13.9893	16.538	14.9771	13.9813	15.2793	16.2743	16.9785	16.2835	14.7945	12.6047	15.6166	15.601	16.9124	15.8102	14.3241	13.4741	14.2912	15.8645	14.2781	15.5905	16.62	17.504	15.3215	15.5085	16.3985	19.6125	14.0579	16.5487	15.4471	17.3701	16.553	13.6552
P21964	Catechol O-methyltransferase	1.96332	0.0312436	13.4968	11.801	15.0062	14.3157	13.6059	11.4915	12.9075	11.8371	14.2817	16.8722	10.8712	12.8992	14.5595	12.8155	12.2099	13.017	11.7903	12.8103	13.2612	13.2854	13.8635	13.9464	14.7463	13.481	12.769	14.8248	13.903	15.3488	15.236	12.9977	14.8065	13.0331	12.4556	13.6427	13.3115	11.7327	11.0615	13.0187	12.3047	11.17	13.8348	12.6379	14.137	12.7256	12.7794	13.1561
P28332	Alcohol dehydrogenase 6	1.9305	0.0216119	10.4197	11.7809	13.1393	15.3603	11.8765	10.8996	12.0511	12.3067	11.7005	14.0231	14.1193	13.0803	13.5882	12.7446	11.5213	11.7661	13.2795	13.2177	13.3913	11.1783	12.3291	12.2993	14.0524	14.0946	11.4345	12.6347	11.9205	14.526	12.585	13.3313	13.4115	12.4447	12.1053	11.4421	13.379	11.0136	12.1442	12.5329	12.1517	12.0502	11.8052	11.762	11.5656	12.4806	11.2187	12.5094
P28799	Progranulin	0.436908	0.000108443	17.6942	17.595	18.571	18.3459	18.4231	18.2943	19.8857	19.5162	19.3107	16.9089	18.1764	19.6622	19.8538	18.7175	18.0191	17.5385	17.2149	16.6342	17.4733	13.6844	19.3101	17.95	17.3855	17.6992	18.5675	18.5195	19.0725	19.6373	18.6349	16.9768	17.6721	18.0761	18.0185	19.2587	18.3509	19.6871	18.7117	19.0446	19.5686	18.3884	19.5942	20.1277	20.1187	19.9334	17.558	18.101
P29218	Inositol monophosphatase 1	6.02394	0.00693133	15.0828	14.2085	15.0632	15.9569	13.8828	12.7796	14.2174	14.6126	15.1292	15.8866	14.5077	14.7649	14.2035	13.7529	16.1158	16.0099	16.2369	13.7603	16.5053	13.7945	13.4101	14.7824	13.6213	17.1251	15.8526	14.0989	13.3787	21.109	14.6531	16.1132	13.654	14.1932	14.2139	14.1623	15.9266	14.628	14.375	13.9016	14.5431	14.2927	13.9482	12.5094	13.4863	12.3678	14.1586	13.3564
P30041	Peroxiredoxin-6	0.656689	0.00144508	16.9646	16.2914	17.7969	18.6395	17.4303	18.2597	17.5655	17.6469	17.7436	18.2881	18.2735	17.5077	16.9037	16.9769	17.2596	15.8961	16.6156	17.4344	16.4767	17.5351	17.7628	17.5997	16.9079	16.7721	18.0907	17.2362	17.0711	16.4984	15.6427	16.7486	17.0874	17.8407	17.294	17.5107	16.7276	18.9742	18.1232	17.9018	18.6279	17.8605	17.0513	17.844	16.7664	18.6867	17.3511	17.308
P30043	Flavin reductase (NADPH)	1.55435	0.0331415	14.7117	14.6037	16.255	16.0021	14.6853	14.8052	14.7478	14.5754	14.3377	13.4214	14.5286	14.0127	15.9319	15.4526	14.2691	14.2906	14.9219	14.6583	16.3238	14.4541	15.3579	14.5792	16.9713	15.83	13.8649	15.6934	15.1956	16.7748	16.293	15.1912	15.6857	15.5052	14.246	14.6653	12.5449	13.8441	14.876	13.4578	14.0438	14.5572	14.5279	13.8513	14.9004	13.7026	13.6652	15.4431
P30085	UMP-CMP kinase	0.646341	0.00241233	13.3476	14.0096	14.8195	14.6013	14.5881	15.8395	15.0148	15.5774	14.9318	16.2587	15.3507	14.835	14.5606	14.1297	14.554	13.6396	14.4322	14.5244	14.5279	14.4303	13.5476	14.2368	13.7727	14.0197	15.4376	14.462	14.9558	15.438	14.702	13.9389	14.002	14.8389	15.7047	14.4104	14.8927	16.7933	15.9272	14.5788	15.41	15.7664	14.5882	15.3577	13.8812	15.9562	15.0508	14.8187
P30153	Serine/threonine-protein phosphatase 2A 65 kDa regulatory subunit A alpha isoform	1.73675	0.00583984	14.2301	14.6212	15.213	15.5787	14.4879	13.1879	14.3265	13.8075	13.7671	14.1671	13.9272	13.7477	14.8842	14.602	13.4355	15.9993	15.7628	13.8539	13.1101	14.2486	13.5996	14.0627	13.3212	15.262	15.1317	13.8478	14.1039	16.5586	14.102	15.4501	14.4273	14.7737	14.3875	14.15	15.8121	14.6321	14.5211	13.2656	14.2284	11.9111	13.5084	13.992	13.521	14.4438	14.4789	14.4221
P31431	Syndecan-4	3.20711	0.0244303	13.905	15.4602	17.6506	18.9657	14.2397	14.0857	14.237	15.0877	15.5767	14.2372	13.8373	15.4207	16.471	14.5161	13.5954	15.6788	16.9951	15.361	19.4442	15.9658	17.2218	15.6015	19.5053	17.3118	13.929	16.2378	15.1334	18.4826	14.1205	15.54	17.4718	13.8495	13.8862	15.4092	14.5029	14.1301	13.7987	15.4483	13.8448	13.7916	15.2019	14.3513	15.638	14.5024	12.6757	14.5325
P31947	14-3-3 protein sigma	2.27827	0.0199706	12.9997	11.2995	16.54	17.0672	13.791	14.687	13.8374	14.1629	16.5258	13.653	14.6816	16.0643	13.5558	13.8086	12.8103	13.5031	13.8945	12.5715	14.0402	11.7868	13.542	13.1971	14.3314	12.1015	16.9397	12.8662	13.2984	15.3638	15.933	14.8757	14.0848	13.5446	14.1363	13.6498	12.7568	12.8224	15.2687	12.2183	13.4949	13.778	13.9838	12.7227	11.7839	9.28635	14.2267	13.0355
P31949	Protein S100-A11	1.65551	0.0137459	15.1268	15.5351	16.2469	17.2574	14.809	15.0611	14.5964	15.2812	16.27	15.8248	14.8329	15.7912	14.8227	15.643	17.2877	15.6695	16.8301	16.9482	14.7334	15.4471	14.9156	14.3222	16.1302	14.0793	17.1617	15.711	15.0152	14.8205	14.9744	15.5532	15.2241	14.234	15.392	15.2404	15.0844	14.9678	15.4401	14.0014	14.9826	14.2064	15.9544	14.4455	14.575	14.102	14.7039	15.2484
P34059	N-acetylgalactosamine-6-sulfatase	0.425431	6.44453e-07	16.6528	15.158	16.8582	14.941	17.4649	17.6725	16.5167	17.2256	16.2775	16.9165	15.0977	17.62	16.9154	17.3252	15.9961	15.3956	15.0358	15.3354	15.6071	16.7004	17.6947	16.2527	15.1678	15.8148	15.1859	16.2494	17.4978	16.5698	14.986	14.9758	15.2744	16.5296	16.9854	17.1492	15.7227	17.9851	17.6837	16.3863	18.0044	18.5409	17.5995	17.3733	16.4426	18.1732	18.2803	17.2061
P34896	Serine hydroxymethyltransferase, cytosolic	0.569779	0.000519293	15.1224	13.9735	15.5843	14.8789	15.0072	14.7085	15.341	14.979	15.9595	15.3158	14.2382	15.0139	15.6673	14.5124	14.3158	15.262	15.199	14.8386	15.1858	14.4647	15.0937	16.6336	14.4573	13.8857	14.8954	15.0585	14.6478	15.1981	14.6495	15.4304	15.3978	15.7783	13.9136	14.3313	15.2146	15.5937	16.3487	15.8595	15.9433	16.2055	15.0341	15.9049	15.6418	17.2925	15.1348	13.6882
P35080	Profilin-2	7.94872	0.0372288	13.7645	13.1544	11.6363	15.3603	12.124	12.4379	12.9489	13.2033	11.7418	13.0289	12.8155	11.6086	13.2408	13.4996	11.9425	20.2503	13.0411	11.6283	12.9624	12.4297	11.8708	12.5001	13.2023	14.5719	12.868	12.2369	12.2348	14.0499	15.1064	13.9574	12.7223	12.7682	13.2379	12.7443	13.7041	13.2819	11.8987	12.7082	12.9215	12.2264	12.6276	10.8998	11.9403	12.3741	12.3992	11.7157
P35527	Keratin, type I cytoskeletal 9	3.71609	0.0150143	14.9542	14.8398	16.6836	17.8108	14.9726	15.0713	14.8861	14.374	15.7747	13.4966	16.1114	15.0254	15.4385	15.2093	15.4051	14.7659	14.1374	14.5291	19.9826	15.9808	17.4597	14.3369	18.9701	13.7168	16.749	17.0528	19.5974	20.0699	15.8984	15.1617	16.0243	17.4838	11.1844	14.6538	16.4713	13.6633	13.0067	17.2648	13.5399	13.1078	14.7973	15.3745	17.5908	14.7543	13.9014	13.743
P35908	Keratin, type II cytoskeletal 2 epidermal	1.53676	0.0122888	16.4614	15.2458	17.3878	16.5157	15.644	15.6448	16.4697	19.8605	16.4907	14.6959	16.6188	14.3271	17.057	16.0537	16.5025	16.3875	14.6432	14.7223	18.0292	15.8528	17.324	19.0776	16.2286	14.0542	17.0858	16.9038	19.5245	18.2937	16.7078	15.6169	18.6417	17.6928	15.903	14.626	17.0156	15.4693	15.2437	15.8143	14.341	15.7023	15.9161	17.741	16.8952	13.4558	15.1438	14.1328
P41222	Prostaglandin-H2 D-isomerase	1.9367	0.01471	25.3401	24.1679	23.9946	24.3873	22.6452	23.4485	24.4066	23.8789	21.5101	21.2607	22.0236	22.1307	23.6597	23.8642	24.0082	25.1795	25.4839	21.4036	25.0603	22.433	23.6256	21.0143	24.4737	24.4148	22.4264	22.2746	22.6687	25.1956	24.1072	25.5402	22.0776	22.8117	25.0665	22.6836	21.5446	23.645	23.0519	21.7506	22.576	23.0285	20.9424	22.9161	22.1256	21.0893	24.6592	24.1601
P43686	26S proteasome regulatory subunit 6B	2.54567	0.0123846	11.1417	11.0234	12.2775	15.9024	14.8371	11.2416	11.4087	10.9306	9.91102	14.048	14.2137	10.3361	12.7423	12.8981	12.1612	11.7661	13.2795	10.1768	13.5671	12.2515	12.2727	10.6265	13.4024	11.2646	11.7925	12.4884	12.3365	14.526	13.9101	11.8422	12.7181	12.2488	11.3488	11.9868	12.7518	11.2386	10.8725	9.8104	11.5871	10.7692	13.0635	11.0155	12.0789	11.2016	10.4143	12.5547
P46531	Neurogenic locus notch homolog protein 1	1.65542	0.0149701	12.1527	13.1324	14.3774	14.9305	15.046	12.775	12.6754	11.8389	13.306	13.5789	13.63	13.9779	15.6754	14.383	12.4332	14.2843	13.8875	14.4674	14.4779	14.3338	14.906	14.8922	13.3705	13.1364	13.9052	15.0383	14.8622	14.9437	13.5044	14.0751	13.2291	14.6993	12.1482	15.5349	12.7349	12.9951	11.6092	12.15	13.1296	12.2978	15.0039	13.7443	14.1723	13.5676	13.6663	13.2465
P46940	Ras GTPase-activating-like protein IQGAP1	1.68818	0.0127915	13.8053	14.5329	14.2528	14.3216	13.4932	12.5692	13.4572	13.1719	13.6105	13.0973	12.7163	13.7902	14.6871	13.9755	13.9575	14.562	14.8932	13.3739	14.3959	12.9801	13.1702	13.1424	12.8758	14.6952	15.7075	12.5944	11.2809	16.0385	14.2136	14.7264	14.7931	12.5215	12.8712	12.7732	14.1722	13.7141	14.0323	12.6127	13.1834	12.5183	12.7535	13.072	15.4169	12.8121	11.9235	11.5935
P49746	Thrombospondin-3	2.16321	0.0116243	12.0831	14.5089	14.8465	16.5127	13.4253	14.5573	13.1711	13.3604	15.1385	13.3749	14.2305	14.0053	15.5821	13.9647	13.1629	13.5435	15.0738	13.5562	17.3454	15.371	16.9066	15.1972	16.51	14.0765	13.8667	15.2078	16.5974	16.6279	15.2125	13.8226	15.4674	14.3575	13.4361	15.2613	12.6223	12.3459	12.7109	13.8796	13.2575	12.5301	14.6895	13.8236	14.671	13.4446	11.8574	12.3483
P49908	Selenoprotein P	2.06046	0.010893	15.0616	15.6309	16.0088	16.8875	15.0762	15.114	14.0473	14.7857	17.4427	17.3705	15.3725	14.3788	18.514	15.9202	14.9792	14.702	15.7113	15.1686	16.8856	16.9579	16.3064	17.9591	18.0751	15.683	17.1814	16.7488	16.4354	16.4574	14.4346	14.073	17.2976	15.4125	15.0184	16.224	14.3702	15.2221	15.0276	15.6101	14.5616	14.9273	16.7399	14.731	16.0789	14.7345	14.8779	16.2052
P49913	Cathelicidin antimicrobial peptide	2.13204	0.000353941	17.447	17.0661	16.3085	17.6944	16.9955	15.8699	17.2127	17.5161	16.6086	19.1341	17.0658	16.342	17.1067	17.6466	18.6061	15.8587	15.9359	15.3251	17.602	14.5576	16.3572	16.3726	17.3356	17.4029	17.7373	16.6646	17.455	18.2396	17.6142	17.3142	17.71	16.6151	16.3471	16.1004	15.2958	16.7882	15.751	15.7388	15.5448	16.1904	17.2073	15.6883	15.822	14.4705	17.0613	16.5839
P50995	Annexin A11	1.50754	0.0257758	17.4543	14.9719	17.739	16.9567	18.5986	17.758	18.0016	17.8041	17.9199	17.7997	18.2126	17.7278	17.4962	19.6381	18.2872	16.6229	17.5237	17.9744	18.411	16.9556	17.978	16.7037	18.2596	16.2889	18.1613	16.9611	16.4463	17.0009	16.6871	18.2627	17.2419	17.8544	17.6379	17.9231	17.4349	17.2842	16.5882	18.4241	17.1697	17.1688	17.0158	17.5107	17.5456	17.4549	16.2896	16.5696
P51688	N-sulphoglucosamine sulphohydrolase	0.580076	0.00500189	13.6078	15.9246	15.3599	16.3794	17.148	15.7117	16.7874	15.6976	14.4862	16.0107	16.5066	16.29	16.0476	16.3708	14.6038	14.8838	15.3163	15.0885	15.988	17.3454	16.884	15.728	14.8852	14.9717	12.0564	14.9741	16.5631	15.5595	15.6631	14.6069	15.0519	16.1016	16.2735	16.3935	14.1148	16.0174	15.7306	14.649	16.1314	16.598	16.0147	16.4805	14.9494	16.3654	17.4891	17.2793
P53004	Biliverdin reductase A	6.25295	0.0274791	12.9787	13.971	14.8484	14.3583	13.7279	12.8539	14.0066	13.5583	14.4934	11.3047	12.8749	14.28	13.3299	12.9074	12.2678	11.7766	12.6125	12.8454	13.0052	12.8089	13.1468	14.5777	13.8017	13.8343	14.3729	13.8241	12.7948	14.7541	15.4254	20.3429	14.1068	13.4836	12.9082	13.5894	13.29	12.1976	12.6214	12.947	12.8412	11.7272	12.4615	12.763	13.5951	12.8621	13.0187	13.2476
P53634	Dipeptidyl peptidase 1	0.664007	0.0376222	19.7787	16.7806	16.3915	15.7724	19.3705	18.6843	19.3866	18.3918	17.2245	17.9943	16.5156	18.3496	17.5785	18.1806	17.2605	20.2188	19.3733	17.6392	16.6704	18.488	18.3133	17.9589	15.8895	19.084	17.1535	16.7199	19.477	15.6474	18.6723	20.0787	15.3511	18.6517	19.0018	18.7381	18.4228	19.2244	18.8805	17.5352	19.1442	19.478	16.9469	18.147	17.5911	18.95	20.8996	19.3718
P54108	Cysteine-rich secretory protein 3	1.95868	0.00130507	16.2334	14.4738	16.7784	17.8963	14.2327	14.9539	14.4592	13.8479	15.8328	17.927	15.1312	15.8581	15.2893	14.014	16.0205	14.1295	16.7606	13.514	16.9246	14.819	16.2031	14.0531	16.4767	15.3685	15.3343	14.9791	16.6845	15.4139	14.1144	15.5561	16.2238	14.2155	14.4787	15.1597	15.2381	14.1974	14.099	12.8786	12.7611	14.3865	14.3421	12.729	14.465	12.9383	15.2941	9.1635
P54793	Arylsulfatase F	0.453053	6.91023e-05	14.8068	14.0389	14.5838	14.5601	15.3585	15.0386	14.781	14.9972	14.3759	14.7376	15.0317	15.5959	15.6471	13.1318	13.8539	15.1092	15.162	12.9471	14.7227	14.9486	16.8101	14.7443	14.7404	12.7937	12.7186	14.125	16.746	14.6353	14.0126	14.8902	13.9687	13.8533	14.2303	14.9827	14.524	16.2775	14.2682	15.4665	14.5596	16.9932	16.1977	15.3889	14.4183	16.6727	16.436	14.1311
P54802	Alpha-N-acetylglucosaminidase	0.530248	9.43039e-05	19.9213	19.6306	18.4112	17.7201	18.9203	20.0132	20.6587	20.4184	18.1873	19.6321	18.1137	20.2707	20.0574	19.8688	19.1485	18.3234	19.2247	18.8758	18.5549	19.8338	19.489	19.5758	18.4894	18.0674	18.0294	19.6318	19.4767	19.0057	19.1704	19.3242	17.6534	19.2996	20.0337	19.4622	18.2404	20.4935	19.9491	19.4044	20.4714	20.7572	18.8423	19.7285	19.0212	20.1489	21.6811	20.5608
P54803	Galactocerebrosidase	0.481513	0.00194144	15.4765	14.4701	14.3323	14.1865	14.4236	13.8871	13.8726	14.5538	11.9644	14.2306	12.618	15.0237	14.9298	13.7149	14.1842	13.4466	13.5224	13.4913	14.1199	14.1468	14.383	14.3622	12.1092	12.3884	11.2058	14.2049	15.5617	15.4796	12.6993	14.6782	14.4882	12.5733	14.0598	14.5308	14.1138	16.7491	13.2406	13.6555	15.6438	15.3829	14.5029	14.2776	14.0332	14.7892	16.3049	15.3206
P55283	Cadherin-4	2.10047	0.0414488	18.3095	19.956	18.9883	16.2767	20.7635	19.2444	14.9385	16.7464	16.9722	18.573	16.2314	15.6272	17.7448	19.3153	18.2666	15.4332	17.4385	17.6636	19.7979	20.3133	16.5784	19.4462	19.2083	14.6264	18.5789	20.5944	18.0953	18.0161	18.4505	18.4343	20.0493	20.8506	18.191	16.8042	15.6051	16.0066	18.7305	18.7746	15.2781	16.5695	17.8787	15.7534	14.2101	17.7543	19.252	19.7756
P55291	Cadherin-15	0.482754	0.033213	15.2848	16.2702	14.0122	14.1778	17.2759	14.8238	16.4647	16.779	14.7274	13.5452	15.6028	17.692	17.4804	15.9997	16.2169	17.2303	14.4558	15.4987	15.0061	15.5794	13.5487	14.2619	13.6768	15.7808	13.8947	15.6991	15.2513	15.5339	16.6701	15.5152	14.0947	14.7734	17.5977	15.5088	15.4555	18.9465	16.6528	14.7241	18.6388	16.6511	15.4703	17.1889	16.0178	17.8851	17.6169	16.7909
P61626	Lysozyme C	2.05117	0.0159226	17.3438	16.3227	18.1414	16.8136	16.0867	15.0775	15.5891	16.5768	16.6233	17.5585	14.5374	14.8519	17.1276	16.2532	19.2001	16.7074	17.7754	15.6028	16.9558	15.0955	16.2877	17.5208	16.9259	17.3541	19.2901	15.4352	16.8819	17.2482	16.2356	15.9445	18.0293	16.1924	16.4281	15.5166	16.8441	16.7078	16.6634	16.142	15.6494	15.1338	16.9918	15.6038	15.1358	15.9352	16.0537	16.0747
P61769	Beta-2-microglobulin	5.45468	0.0142659	24.9699	21.5678	19.9712	20.4167	18.6369	19.4542	21.9888	21.1733	19.2052	20.0667	19.0525	19.301	21.4449	20.7995	21.7188	23.0227	23.8954	18.5209	22.9566	19.483	20.2531	19.2884	20.9353	23.4223	18.7923	19.2909	18.8116	23.5991	26.5166	24.4314	21.755	19.4671	21.0178	19.8863	20.6357	20.9301	21.2165	19.4985	18.8297	19.5563	19.8539	19.9619	19.0917	18.7675	20.5355	18.3323
P78552	Interleukin-13 receptor subunit alpha-1	1.80288	0.0354347	15.6384	14.7837	14.131	14.7717	12.4171	13.3948	13.7774	14.5956	13.5794	12.2162	14.1005	13.2013	14.1211	14.5189	13.967	16.1461	13.0816	12.8428	14.1314	14.5687	13.1895	12.6608	14.2596	16.2556	14.2084	13.3714	14.1976	16.5586	14.3144	16.12	14.5304	14.0015	14.9195	13.3877	14.6391	13.6491	13.5523	12.3972	12.8773	14.1344	13.469	13.6926	13.4361	13.1021	14.825	14.6034
P80108	Phosphatidylinositol-glycan-specific phospholipase D	5.06568	0.0109833	15.3739	12.5191	16.4232	16.9315	12.9003	13.1202	11.9267	15.8699	14.4597	14.4598	12.9003	13.5421	14.065	13.1452	14.4183	14.4569	15.356	12.1954	14.826	12.3192	13.5261	14.0594	14.3685	16.2803	15.8397	13.4819	15.3404	21.109	15.3613	16.0013	15.6278	12.0703	13.7544	13.8314	14.7305	12.3356	13.9505	12.457	13.4475	13.9083	17.1143	10.0618	12.0821	12.741	14.5228	12.1925
P81605	Dermcidin	8.98139	0.00270387	13.5241	13.3163	15.7518	17.1204	13.3895	11.094	13.8967	12.258	13.2118	12.6993	12.0381	9.81782	14.6597	13.316	13.2285	15.7096	15.7767	11.6083	19.1783	14.21	15.2405	13.1289	18.9904	14.6996	12.8722	14.0826	15.1566	18.8473	14.072	15.3243	12.7365	12.7084	13.1567	14.7968	13.904	12.0273	13.0744	13.516	12.0029	10.4336	13.5153	13.4095	12.6532	9.99004	11.8793	14.0427
Q01469	Fatty acid-binding protein 5	3.17823	0.0327261	16.5334	12.6935	15.8415	15.9804	10.7045	16.2805	12.332	13.3628	17.269	15.5361	13.4504	17.7588	15.4353	12.7135	18.6248	12.6272	18.3195	13.8136	14.6716	13.1057	12.3077	12.5665	15.8508	13.0213	17.935	14.4974	12.4782	15.5592	15.0617	13.3579	14.4001	11.0487	14.5865	12.7057	13.6863	14.4535	17.2984	14.1591	12.9828	13.9273	13.3954	12.2293	12.6814	10.3359	12.9362	12.634
Q02223	Tumor necrosis factor receptor superfamily member 17	2.82732	0.00452165	12.9739	13.8226	16.5292	14.9582	13.4434	12.5914	13.3136	13.1764	12.6716	12.6672	13.5042	12.001	15.46	13.9276	13.0491	12.5515	12.413	12.5714	15.7542	12.7521	15.7886	12.4346	14.3091	12.372	13.0077	15.5517	14.3631	15.9691	16.0099	13.2822	16.4932	13.6063	12.5773	12.6923	13.4803	12.6081	12.3571	13.6648	12.0636	13.1352	14.1893	12.5898	12.8611	12.3585	11.8969	12.8714
Q03154	Aminoacylase-1	0.584175	0.000781388	18.4252	17.2925	17.2777	16.5942	17.8838	17.4157	18.2214	18.659	18.143	17.9061	17.0106	18.1466	18.5152	16.8102	16.4266	18.608	17.8185	18.1825	17.0746	16.8341	17.0401	18.9956	16.6422	19.9043	17.7319	17.6425	17.1963	16.9591	16.2012	18.9108	17.9578	18.4418	18.1042	17.547	18.5075	17.8979	18.9012	18.5159	18.843	18.9207	17.1662	19.0607	18.6481	19.9904	18.4502	17.1757
Q03403	Trefoil factor 2	2.0264	0.0376612	16.1812	17.8006	18.0641	20.3447	18.6008	17.5705	16.9891	15.9417	18.9793	16.7829	16.9434	18.3798	19.5707	18.3863	16.9269	17.854	17.0329	16.4064	19.2866	16.7283	18.2518	19.5448	20.6655	16.9686	17.3443	18.5459	18.624	19.7384	14.944	16.8891	19.4818	19.2513	16.4873	18.3836	16.4662	16.2833	16.7478	18.3371	16.6699	15.1555	18.3365	16.9635	17.8876	17.1988	16.1435	17.6145
Q04771	Activin receptor type-1	1.58849	0.0105275	15.2558	15.5149	13.4635	15.5787	13.477	14.1659	14.5911	14.1359	13.5254	13.7353	13.5238	14.1169	15.7606	15.1977	14.5956	12.6274	13.4941	13.5291	14.9921	14.1449	13.872	13.6378	13.9638	14.8989	13.4551	13.7788	15.021	15.9874	15.8265	13.7343	13.2914	14.9892	15.0908	14.1323	14.3638	12.6804	14.8415	13.571	13.7791	13.488	13.907	14.1216	13.7782	12.1832	14.6931	15.004
Q06830	Peroxiredoxin-1	0.64893	0.000425937	17.4892	18.4998	18.6663	18.07	17.7124	18.354	17.8809	17.9747	18.5558	19.0467	18.3643	18.4066	17.1754	18.2862	18.0706	16.7116	17.0115	18.0756	17.3326	17.319	17.2223	18.9738	17.9433	17.9083	19.3355	17.5715	17.6301	15.957	16.3988	17.7441	17.5163	18.5256	17.3838	18.0687	18.3432	17.9206	19.1854	18.3899	18.9505	18.3139	18.1921	18.5096	18.1804	19.4571	18.2081	17.9206
Q07075	Glutamyl aminopeptidase	0.461718	0.00400768	19.8775	16.9607	17.5852	16.9038	18.0874	18.6117	19.3491	18.82	17.4458	16.7138	17.2047	18.4916	18.2933	18.934	17.0342	18.5072	18.363	17.3646	17.378	18.1724	17.9086	17.4129	16.8327	17.2132	16.7388	17.5627	18.854	18.324	18.3609	19.3659	15.4324	18.9946	18.6098	17.4825	16.4226	18.8674	18.86	17.5717	18.6143	20.3013	17.3826	17.9218	17.7754	18.388	21.1354	20.3863
Q09666	Neuroblast differentiation-associated protein AHNAK	9.00252	0.0481203	14.1456	13.5252	17.4824	18.7023	13.7188	12.6723	13.6953	12.4542	15.6121	14.298	13.138	14.6664	13.9699	13.6622	15.3673	14.8516	15.646	13.2996	13.9091	13.1937	12.7103	11.7162	11.4871	15.1164	16.4545	12.7845	11.5219	21.109	8.98985	13.1832	12.2851	12.2453	12.4827	12.6514	13.0243	12.2491	14.8748	12.3098	11.6929	9.87804	13.2105	11.7904	11.5235	11.697	14.2288	14.2134
Q12864	Cadherin-17	0.590854	0.00633769	12.6289	14.2943	13.7746	14.8386	14.9118	14.3745	15.759	13.9645	13.2365	14.2356	14.6785	15.3727	13.9378	15.3884	14.2699	14.2145	13.9543	15.2567	12.3898	13.739	14.9737	12.3953	14.1826	15.1335	12.5114	12.2657	14.2868	14.8949	13.5815	14.9293	11.7464	13.4492	13.5429	13.441	15.8112	15.0796	15.2892	15.7287	16.1598	13.598	13.7585	15.2963	16.3736	14.6313	15.532	15.7642
Q13510	Acid ceramidase	0.62396	0.00113172	19.4598	18.5789	18.4989	18.089	20.3888	19.622	19.6219	19.7028	18.8119	20.4557	19.1429	19.5785	18.6567	19.4839	18.7304	19.9721	18.4368	18.6495	18.1948	19.6546	19.3378	19.3394	17.8369	19.3676	18.3549	18.737	19.3557	18.2371	17.6084	18.92	18.203	19.8827	20.2136	19.4271	19.0988	20.286	18.7093	19.133	20.13	20.1675	19.3466	19.4898	19.0004	20.2992	20.9636	19.9004
Q14108	Lysosome membrane protein 2	0.621564	0.0312388	14.9972	12.5743	14.533	14.7016	12.9269	13.1356	13.2306	12.9223	14.1178	12.0177	13.8279	14.1703	15.0173	13.5464	13.7954	13.3745	12.7857	13.7805	14.1629	13.8005	14.5884	14.8939	14.471	14.2939	13.4178	14.5214	14.4357	14.8674	13.695	13.7743	14.2119	14.2684	11.8422	13.7911	12.3151	13.4248	13.1865	14.4615	13.5729	15.5008	14.2494	14.091	14.6218	14.7636	12.3353	13.9326
Q14117	Dihydropyrimidinase	0.59434	0.00293117	14.4559	13.8982	15.2912	14.9426	14.8708	14.1317	14.7691	15.2313	15.0426	15.6114	13.0402	14.3623	14.8325	13.6749	13.5949	14.4104	13.5697	14.4154	14.5527	13.2436	13.6679	15.4852	14.1389	14.0014	14.3125	14.2795	14.3251	15.2189	13.4797	14.7888	15.663	15.8872	13.1664	13.6975	15.6666	15.3472	15.577	15.1137	15.3776	15.8666	13.9484	15.1844	14.633	16.6177	15.2288	13.4203
Q14204	Cytoplasmic dynein 1 heavy chain 1	2.88477	0.000614172	12.5927	12.6496	14.5821	16.5192	14.6418	13.1055	12.7997	13.0487	14.2133	12.3901	12.8803	11.4459	13.9587	12.6897	12.8241	13.9521	14.8953	12.3689	13.6637	13.0321	13.6637	11.5449	13.1646	12.8552	13.573	14.8394	13.4416	16.533	13.8876	11.7684	13.5438	12.4367	12.9586	11.7649	14.0584	13.6794	11.9308	10.8445	12.9882	12.0287	13.6219	12.3905	11.8524	12.3885	11.7894	12.9669
Q14764	Major vault protein	1.80689	0.00266974	14.9276	14.3683	15.3616	16.0982	13.3181	13.1197	13.148	13.6768	12.9204	13.4101	13.2478	12.332	14.5747	14.0743	12.2719	14.134	13.6427	13.5139	13.8561	13.2906	13.0153	14.7601	13.1235	14.6103	15.2192	14.1039	13.7297	15.5108	14.5949	14.4305	14.6169	14.1249	13.9814	13.4674	13.3448	11.65	12.9443	12.268	13.214	11.3857	13.5164	13.438	13.0935	13.3293	14.3376	13.8381
Q14914	Prostaglandin reductase 1	0.634268	0.0096624	14.5021	14.5979	15.6136	15.842	15.7045	16.3902	14.4625	15.0186	14.4996	16.0237	15.8667	15.8965	14.9586	15.8361	14.8865	15.8058	16.169	15.2507	14.4596	14.4414	14.0622	14.857	14.5766	16.027	15.5985	15.0647	14.7043	15.2091	14.3658	15.3211	15.0169	14.5507	16.058	14.9077	16.6532	15.8194	16.5359	15.9971	16.9543	16.3272	14.0296	16.1323	14.93	17.5912	16.1873	15.2343
Q14CN2	Calcium-activated chloride channel regulator 4	6.50666	0.0471692	15.4192	11.9681	14.7598	16.0767	13.3463	12.5847	12.8424	14.412	14.5701	15.1277	12.412	14.7462	14.0866	13.3893	14.2159	14.1414	14.8981	13.7472	12.932	12.0929	13.2495	13.0067	13.0988	16.0291	15.5197	13.8655	13.3414	21.109	15.0203	14.9655	11.8578	12.3802	13.8948	15.9815	13.2844	13.6629	14.2488	12.1868	13.2667	13.8596	12.6458	11.3667	13.463	12.3821	13.9978	13.233
Q15274	Nicotinate-nucleotide pyrophosphorylase [carboxylating]	0.539428	0.0134251	17.2253	15.4973	14.7258	13.3083	15.7629	16.1101	16.8406	17.3212	14.7225	16.0034	13.8202	16.506	15.9099	16.4637	14.5789	17.8077	17.8736	15.0723	15.38	14.5097	16.022	16.2357	14.647	17.1498	13.4482	14.5786	16.0408	15.8671	16.5057	17.4735	14.2317	15.9014	17.2623	13.7041	16.1892	16.6314	16.6155	14.9543	16.4434	19.0308	15.4111	15.8766	14.8345	16.907	18.6285	16.8117
Q15746	Myosin light chain kinase, smooth muscle	3.41949	0.000524478	15.189	14.3313	16.844	18.086	15.4577	13.9849	14.1263	13.7111	15.2237	14.2996	13.7204	14.7825	18.664	16.7184	15.5245	14.3431	15.9341	16.1393	17.9398	17.6999	16.2663	16.1668	16.994	14.5344	16.1405	17.5919	16.4717	17.6805	15.4984	14.7705	16.8867	15.9682	14.2754	13.0693	15.9033	13.9423	14.3775	14.0047	13.2312	13.6664	16.0854	13.6933	14.5055	12.9913	13.8641	13.5051
Q16270	Insulin-like growth factor-binding protein 7	0.601398	0.00288846	19.1303	21.1334	21.0088	20.5823	21.3783	21.038	20.0443	20.7206	20.9081	21.6694	21.0959	21.0478	20.5084	20.2947	21.0654	19.2858	18.242	21.5014	20.5565	20.9004	21.2035	20.3718	20.1067	21.2001	20.5856	20.6529	19.9485	21.0522	19.0516	19.3033	21.981	21.1584	18.5649	21.0907	20.3325	20.264	21.3444	22.4211	21.2513	21.3255	20.7518	21.7138	21.1707	22.4783	20.161	21.2938
Q16610	Extracellular matrix protein 1	3.00416	0.0146869	13.8441	13.3106	15.6499	15.9404	13.9994	14.384	14.9804	12.7333	15.4198	18.6921	19.4051	17.4624	13.9508	14.306	15.6907	13.7471	15.1341	13.1336	15.3178	12.9919	15.46	13.4799	14.4371	13.3543	15.2828	13.341	14.0933	14.8008	14.8967	14.5486	14.6772	14.0044	11.5867	13.6957	16.6013	11.939	13.7394	12.8825	13.4075	12.6023	14.5814	13.4202	13.3737	12.869	13.0389	13.932
Q16661	Guanylate cyclase activator 2B	4.32082	0.00634061	18.0819	15.8804	15.4001	16.1093	14.2277	14.8525	17.3878	16.5302	13.2365	13.4736	15.0302	14.84	15.7331	16.6172	17.7951	12.9409	16.8499	15.1173	16.3593	15.7096	11.1473	14.8819	15.5211	19.3134	14.0558	14.5655	15.6961	17.2179	20.0838	18.0274	14.931	16.2344	16.5294	16.6406	13.5274	14.4464	15.3055	13.8068	14.879	13.8583	14.6529	14.9759	15.2156	12.2121	16.5199	15.0452
Q2UY09	Collagen alpha-1(XXVIII) chain	0.648027	0.0156032	16.0042	16.046	16.236	16.2737	15.864	15.7868	16.7721	16.6145	15.8077	16.3593	16.6447	17.3605	17.4647	18.3905	15.9719	12.2784	11.9415	17.8418	15.8928	16.3016	15.2132	16.36	16.9068	14.069	16.8296	15.5804	15.2957	14.5224	16.0146	16.0465	15.1917	16.7351	16.1898	16.419	15.4197	16.8065	16.7632	16.6648	16.8273	16.6302	16.1436	17.2778	17.362	17.5528	15.5391	17.2479
Q3LXA3	Triokinase/FMN cyclase	0.610916	0.00185418	14.494	13.4716	14.6592	14.1706	14.3011	13.5777	14.4685	15.24	14.0073	15.1686	13.791	14.1969	14.1541	12.2758	13.3829	14.8612	14.046	14.3802	14.3238	13.1396	13.9288	15.3825	14.7969	13.8817	13.5845	13.8649	14.1091	13.1076	13.0826	15.5982	14.2214	14.8071	13.1301	13.6099	15.2875	15.2101	15.3303	14.7435	14.8842	15.2257	13.7792	15.0953	14.0996	16.2293	14.606	13.821
Q53GD3	Choline transporter-like protein 4	0.661144	0.00314306	14.8349	15.0567	13.5616	12.9357	14.7056	15.3139	14.6403	13.6074	12.7554	13.7765	15.7751	14.5033	13.4269	13.6686	14.0843	15.043	14.226	14.7302	14.5173	13.285	14.0697	14.1015	13.6244	13.7387	13.7768	13.4448	13.5644	13.9074	13.5614	13.6377	13.2759	13.6037	15.0107	14.4293	11.2757	15.7016	13.5934	13.6387	14.6169	15.2151	14.2084	14.2128	14.635	14.2528	14.7124	15.4839
Q53RD9	Fibulin-7	3.32554	0.0241931	16.0634	14.5243	17.5189	17.0895	12.219	14.0114	15.1212	15.5005	13.3645	12.8809	13.979	13.5026	15.8744	14.6385	15.3397	16.9793	17.4742	14.2675	18.3644	14.1215	15.7436	13.9511	17.706	17.1439	12.326	13.1077	14.0245	18.0315	15.1676	16.5152	16.4201	12.7555	14.9714	14.9191	13.6316	15.3877	14.5778	13.4466	14.0863	14.0436	14.2961	14.2969	14.1787	12.6842	13.068	14.378
Q53TN4	Cytochrome b reductase 1	1.88905	0.0110577	14.5289	15.4221	16.4919	16.6462	14.2487	14.49	14.2806	13.5343	15.1241	14.5675	14.2397	14.0697	16.5397	14.8036	14.6168	14.0576	14.9692	14.7135	16.5961	15.741	16.8304	15.281	17.6197	13.2799	14.7693	16.8629	15.8397	15.5592	16.8684	14.6543	16.3702	13.8919	13.884	14.4703	15.7085	14.4675	13.752	14.6609	12.1216	14.1244	15.3927	13.6178	15.9529	12.9602	13.9728	14.2854
Q5JS37	NHL repeat-containing protein 3	0.467802	2.91242e-05	16.845	14.9607	15.2374	16.0423	14.9191	15.7642	16.5094	16.7178	14.6842	16.3674	14.4374	16.6599	16.3478	16.0196	15.1132	16.3108	17.0653	15.3888	14.2559	16.2082	16.4398	15.1739	14.0658	15.4399	13.7852	14.878	16.1141	14.8303	15.0877	16.3867	14.107	15.1612	16.5209	16.0468	16.344	17.3757	16.4218	14.8559	16.7269	16.8072	17.0676	16.3281	15.4007	16.7757	16.7052	17.9598
Q5KU26	Collectin-12	2.7993	0.00357826	21.7079	19.4488	19.6223	18.5847	18.2058	19.1899	20.4968	20.4498	17.9146	15.5422	18.6946	15.8158	19.7206	20.0136	20.3522	19.3014	21.2615	18.9284	19.4474	18.0132	18.1114	20.2636	19.4926	20.7524	15.7165	18.7943	18.5071	18.5316	21.2108	21.7604	19.0744	20.6441	19.6065	19.5917	17.748	17.8027	18.9737	18.5071	18.4337	18.1302	19.229	17.7969	18.8609	14.4391	18.9287	17.1058
Q66K79	Carboxypeptidase Z	1.87437	0.001463	18.1728	18.5086	16.0543	16.3287	17.7514	17.5408	17.326	18.4488	16.0869	16.8975	16.7488	16.7186	18.458	17.4236	17.1178	18.3148	18.578	17.6419	16.9665	16.0928	16.2314	17.4843	15.5914	18.167	17.3418	16.2753	17.3984	16.6476	17.8139	18.7875	16.2117	16.0968	16.9433	18.3824	16.5509	17.5296	15.8789	16.433	16.4234	17.838	16.0927	15.6884	17.0639	15.9452	17.0113	16.4251
Q6UX15	Layilin	1.95557	0.00367391	16.1149	15.3731	16.2844	16.328	13.7564	13.0073	15.6399	15.1911	14.2961	13.7502	13.9557	13.4366	16.7635	15.1282	14.7491	14.2506	14.5344	13.3967	16.6445	14.6784	15.3353	13.7614	16.5087	16.4626	13.157	15.3707	15.4981	16.1221	15.7818	15.2716	15.6294	14.0201	14.5239	14.334	14.602	12.9195	14.176	13.5664	13.7657	14.748	14.9128	13.1234	14.4201	12.2456	15.6093	14.5785
Q6UXD5	Seizure 6-like protein 2	6.66385	0.0443858	13.6402	12.9327	13.651	13.7439	14.4642	13.2016	13.4721	12.9249	11.5775	13.5165	12.5131	12.9838	14.7094	12.5354	11.9938	20.2503	12.7554	12.6216	14.4303	14.6885	13.378	13.136	14.1937	12.31	13.492	12.428	13.0629	12.6112	14.7292	12.9699	13.4969	11.9236	12.3949	12.4775	13.1786	10.7684	12.1849	12.8532	13.661	12.6228	13.0589	12.3126	12.244	12.9427	13.0116	12.3393
Q6UY14	ADAMTS-like protein 4	1.50357	0.00138452	17.5168	18.4183	18.6175	18.2815	18.2714	18.2137	18.2813	17.5646	18.4799	18.0033	17.2287	17.5235	19.4759	19.0443	18.5254	17.9837	18.0742	18.2684	19.0756	18.5518	18.0107	18.8472	19.0618	17.3529	17.4516	18.6759	18.7674	18.5111	18.8732	18.811	18.925	18.5688	17.683	18.4307	16.6464	17.0963	17.5068	18.4004	17.5023	17.4361	18.7552	17.0987	18.4889	17.6745	16.7019	17.8831
Q8IV08	Phospholipase D3	0.463705	4.54098e-08	17.0333	16.6513	17.4759	15.9172	18.7165	17.7453	18.5988	18.1794	17.7616	17.7402	17.0883	18.4631	18.953	18.3228	17.2265	17.9552	18.0527	18.2502	17.2098	18.5986	17.8444	17.7948	17.0932	16.7649	16.7169	17.7791	18.0544	17.8717	17.0741	16.567	17.1194	18.0052	16.9403	18.1801	17.0724	18.6824	18.3042	18.5466	19.1574	19.2407	17.5847	18.6621	18.1938	19.012	18.6377	18.8469
Q8N386	Leucine-rich repeat-containing protein 25	0.635544	0.00350835	13.8403	14.1864	12.8695	13.4251	14.2685	14.0009	13.9735	14.3066	13.62	15.2235	13.9807	13.3829	13.0553	13.4567	14.3723	15.0289	14.8608	14.4495	12.8461	13.7341	13.9438	13.7525	12.8957	14.7706	13.6436	13.4833	14.4687	12.5636	12.6137	14.1534	14.1814	14.0985	14.7513	13.232	14.02	15.5266	14.8789	14.3233	14.5448	14.7709	14.1305	13.9291	13.3116	15.3097	14.8152	14.9848
Q8NBS9	Thioredoxin domain-containing protein 5	1.65683	0.0326022	15.2085	14.9963	14.9387	15.4162	14.8527	13.983	15.7328	14.5878	14.8295	14.2036	14.7586	14.5892	17.5262	15.7257	14.357	14.8507	13.8483	14.7674	16.4017	15.6253	14.2036	15.1052	14.9293	13.942	14.0344	16.046	15.1538	16.6655	16.5689	14.7744	15.9171	14.8226	13.9447	15.7764	13.6884	14.6174	14.659	14.8799	13.8796	15.0524	15.137	14.5831	14.604	13.1012	13.3089	14.951
Q8NCW5	NAD(P)H-hydrate epimerase	1.61754	0.0192315	16.1564	14.743	13.4586	14.6914	14.2547	13.5777	15.0265	14.4486	12.8218	15.4858	13.5997	13.6711	13.6337	14.3343	14.8397	16.5221	15.9322	12.5202	13.6438	13.5093	13.1087	12.8832	13.4042	16.2736	13.3893	13.4476	13.3014	13.2433	13.9599	16.4749	13.9427	13.3727	15.0512	12.921	14.5982	14.8149	14.1981	10.8849	13.4423	14.607	12.9159	13.3002	10.9784	13.8177	15.0517	11.4738
Q8WVN6	Secreted and transmembrane protein 1	2.33162	0.0157065	20.4254	15.9573	17.7292	16.914	16.7419	19.5307	18.4456	18.4718	17.1801	18.4583	18.2237	17.7327	18.2344	17.1341	17.7831	20.4508	21.1611	17.6261	18.0677	17.2436	16.9488	16.9142	18.4234	20.024	17.1087	17.2773	17.4455	16.3959	18.0706	20.811	17.6067	17.3559	20.5917	18.1081	19.627	19.8308	17.8961	16.8134	17.0931	17.9776	17.1215	16.9994	17.7023	17.0983	16.8563	17.667
Q8WW52	Protein FAM151A	0.613844	0.00137807	17.1487	16.861	16.1421	17.6762	17.7337	17.9542	17.8045	18.8113	16.7695	16.2995	16.6658	18.2658	17.2745	16.3466	16.2425	17.3015	17.4917	17.3488	16.9345	16.3653	17.3545	17.8337	16.3148	17.4254	15.3268	17.1203	17.3568	17.4284	16.8109	17.8055	16.738	17.2135	17.9943	16.0199	16.5643	18.9591	17.074	17.3152	18.7194	18.6714	17.1125	17.7671	18.2378	18.5189	18.2837	17.5475
Q92530	Proteasome inhibitor PI31 subunit	7.99378	0.0201458	15.3786	14.2114	13.8697	14.6638	13.7135	13.3958	14.3683	14.0842	11.3842	13.7321	13.1323	13.1712	12.4512	15.0528	13.8535	14.2884	14.9997	13.7532	12.5537	13.8237	13.5729	14.0376	13.1237	13.3809	15.241	13.0967	12.9517	21.109	15.8569	14.5667	13.5176	12.5468	14.2874	13.3961	13.7046	13.4772	13.8339	12.1	13.9445	13.2084	11.0263	13.3766	12.2202	12.9368	13.9138	14.114
Q92542	Nicastrin	0.485531	0.000383484	14.124	14.5597	15.3681	14.6274	15.4258	15.4981	15.9803	14.7783	14.1264	15.4947	16.1781	14.4194	15.6615	15.0449	14.5845	15.2513	14.2875	13.9617	15.1087	13.3224	15.3567	15.1093	14.7791	13.461	15.0676	14.695	15.0242	15.8539	14.5388	15.266	14.0553	14.4284	15.5292	13.7832	14.0298	16.9131	14.7592	14.6603	14.9069	18.252	14.5534	15.7996	14.8569	16.0588	15.614	15.4677
Q92743	Serine protease HTRA1	1.6246	0.0168666	11.7119	10.3774	13.3858	12.5072	12.1218	11.2584	11.616	13.16	12.3054	12.3613	14.0534	11.5149	13.3081	12.6694	12.4714	14.5329	14.3813	12.4423	12.3893	13.0319	13.4499	11.6457	12.9712	12.316	12.9902	12.3886	13.1736	13.4278	12.7019	13.7065	14.1637	12.8943	12.703	11.934	12.2142	12.6262	12.2405	11.879	11.0546	13.4309	12.47	11.4203	11.8076	11.9837	12.4616	12.265
Q92820	Gamma-glutamyl hydrolase	0.558418	0.000294309	19.9182	17.657	18.1191	17.7413	19.3052	18.6497	19.2728	20.0773	17.7228	19.2899	17.6479	18.5737	18.9236	17.8316	18.0362	19.2096	18.4563	17.7772	18.4516	18.6014	19.4826	18.5727	17.8938	17.7371	17.1182	16.8968	18.6873	17.7398	16.226	17.9425	17.0418	16.6492	17.7693	18.7366	17.7678	19.6835	18.7486	18.167	19.0183	20.1834	19.6098	18.5963	17.0755	19.3566	20.0429	19.1175
Q92823	Neuronal cell adhesion molecule	1.81294	0.0044241	13.4391	12.9004	14.4523	15.2088	16.0122	12.5119	13.9685	13.112	12.7603	13.4648	13.277	12.6038	13.962	12.7649	12.7523	14.9944	14.8953	13.2577	14.9543	13.3496	14.4129	13.0324	13.4419	13.2922	13.2076	14.9977	14.2748	14.4624	14.4727	14.3441	14.5184	13.0791	12.9877	12.8213	13.9999	12.6212	12.5577	13.3748	12.8631	13.3771	14.7838	13.1185	12.4086	13.3534	12.9608	12.8786
Q92954	Proteoglycan 4	2.29784	0.0269561	19.1424	17.3683	19.2884	18.9362	16.9103	16.1325	18.5822	17.2423	17.4229	14.4974	15.1236	16.5762	20.0102	17.8371	16.2029	16.4134	16.577	14.4951	17.3179	16.4128	18.1546	17.6572	19.0432	17.8035	14.9692	18.0269	18.2283	19.7325	19.773	17.2931	17.4635	18.0182	16.1479	17.3445	14.0689	14.4917	16.0277	16.1782	15.0174	16.0227	17.6804	16.4561	17.4223	15.1652	18.8808	16.2663
Q93088	Betaine--homocysteine S-methyltransferase 1	0.502657	0.000927728	16.4602	16.8525	17.9728	17.7856	17.0584	16.6376	17.6438	17.0157	18.0133	16.6495	16.1072	16.7121	18.2665	17.503	16.5452	16.5714	16.3641	16.4491	17.6075	16.2011	16.9577	18.7407	18.2531	17.0456	17.6747	16.4583	16.4987	17.2568	16.1172	17.6887	18.2214	18.0235	16.8927	17.0822	14.9062	17.0261	19.2815	17.8466	17.6644	17.6606	17.7401	18.3034	17.3884	19.4534	16.887	16.4977
Q96FQ6	Protein S100-A16	3.69104	0.00210478	15.1378	14.0581	18.2943	18.3295	13.7689	13.4879	13.6458	14.3184	15.1643	13.4188	13.4541	12.6915	13.7006	14.0113	13.0556	14.9941	14.1827	11.8043	14.6478	11.8957	13.6703	13.2385	13.0359	15.3218	15.2314	14.3889	14.1907	16.5586	15.9583	15.75	14.8775	11.3068	14.08	13.224	13.9187	13.3157	12.478	12.7213	10.5754	13.8962	14.0341	10.8906	12.4186	11.2234	14.5118	13.7398
Q96S16	JmjC domain-containing protein 8	1.93568	0.0407961	11.4542	10.7801	11.9161	16.1499	12.3227	12.5111	10.9723	11.4195	12.3859	12.4109	11.7632	12.2367	12.4916	12.8178	12.0069	13.4112	13.2795	12.1689	12.7735	12.8748	13.0017	11.216	13.3066	13.3341	12.7377	13.0407	13.0848	14.526	13.3573	13.9332	12.1799	10.9639	11.0771	11.3158	13.7228	10.9113	11.2356	12.5876	10.9215	12.4696	12.6835	11.5544	12.5839	11.4239	12.5901	12.2686
Q99972	Myocilin	2.1766	0.0377232	16.3387	15.2222	16.1836	14.9085	13.2227	13.0225	16.0663	14.5724	14.1604	15.008	15.4029	13.6016	17.1472	16.073	15.2521	15.7381	15.9069	14.5252	17.1877	15.8544	15.6264	13.9314	16.0434	15.4145	15.2615	17.1929	15.9079	18.5048	18.64	15.6731	14.3473	15.3159	15.5144	15.8882	15.3191	14.9264	15.5679	14.222	14.7157	14.0615	14.3894	14.7809	15.4527	14.2458	15.6939	14.7131
Q9BXJ0	Complement C1q tumor necrosis factor-related protein 5	1.66618	0.00548849	14.7369	14.2301	16.3639	16.4585	14.7747	13.1247	13.2557	13.7775	13.4836	12.9112	14.2067	13.4716	15.0275	13.8134	14.7292	14.1536	15.0679	15.0223	15.5729	15.415	14.9667	15.2761	14.6753	14.7629	14.7908	14.1821	14.376	15.0912	14.4109	14.8129	14.274	13.6141	14.0187	11.9263	13.7972	12.0518	14.1081	13.5865	13.5854	13.0612	14.311	14.4652	12.247	14.5672	10.9921	14.7859
Q9H2A7	C-X-C motif chemokine 16	1.5228	0.0190368	15.9339	16.8237	17.0347	17.8991	17.742	16.9032	16.8632	16.0735	17.8293	16.3745	15.7757	18.3373	18.1494	17.3836	17.5467	16.4927	15.8597	16.8499	17.7747	16.2734	17.6859	16.9908	17.6965	16.0279	17.1251	17.7702	17.2369	17.8957	16.8133	16.2326	17.9766	18.3281	17.0456	15.6202	15.4558	15.2866	16.4149	16.8132	16.6758	16.9529	16.3329	16.5843	16.7491	16.4803	16.6596	17.2487
Q9H2M3	S-methylmethionine--homocysteine S-methyltransferase BHMT2	0.540036	0.00094575	12.9905	12.2759	14.0965	14.8412	14.9002	13.1783	13.9996	14.3172	14.6305	12.9631	13.2184	13.7976	15.2398	13.9307	12.3872	13.5295	14.9552	14.1314	14.283	13.0821	13.4725	15.329	14.1906	11.3219	14.1075	13.3176	12.5313	15.0316	12.599	14.308	14.3973	14.9506	13.2003	13.7176	14.2644	14.3529	15.7135	15.1575	14.8729	14.4905	13.826	15.0218	14.3886	16.2284	14.2919	13.1569
Q9NNX6	CD209 antigen	1.64272	0.00704688	15.3762	15.4143	14.9984	17.2123	14.7816	14.7352	15.8788	14.6125	14.2185	12.9214	13.6562	14.2104	16.8193	15.9839	14.7305	14.7154	14.2826	15.3172	15.2264	14.677	14.6989	14.3784	15.2167	15.2938	15.0463	14.1711	15.1484	16.8661	16.3247	15.8647	14.6011	15.1278	15.1747	15.7088	14.1379	14.3607	16.0741	14.0917	14.937	13.639	14.8418	14.2866	15.0898	12.0417	15.077	16.2484
Q9NP84	Tumor necrosis factor receptor superfamily member 12A	3.88826	0.000573475	16.6225	15.6049	18.3419	16.3514	15.9614	15.1194	17.0823	15.7002	15.1962	14.8235	13.9403	13.7591	18.6414	16.8148	15.9214	14.0617	15.6646	15.5012	19.0445	15.3281	13.1571	17.2234	17.749	16.7009	14.6986	17.0779	17.1422	15.7272	19.4451	15.634	16.4126	16.8246	16.3099	14.304	14.5357	13.8707	13.9863	14.5539	13.8901	14.1606	15.9064	14.3211	15.611	14.091	15.5784	15.7104
Q9NPR2	Semaphorin-4B	2.05489	0.0392023	16.9168	15.1779	19.2763	20.1189	17.8011	15.4235	18.8115	17.5149	14.765	17.4483	14.8635	17.6113	19.0078	16.5813	14.5727	16.9646	17.6838	14.4658	18.8563	15.1828	14.25	14.0267	18.9464	15.2857	19.0709	15.0018	19.0813	18.9404	18.2766	18.9599	18.4811	17.4596	15.5551	14.549	16.9391	16.3077	15.5191	16.128	15.9056	16.3928	19.5986	15.8603	18.5279	14.7321	14.9621	14.8025
Q9NQ79	Cartilage acidic protein 1	1.60804	0.0458951	14.5763	13.0896	15.0001	14.6975	13.5693	13.6406	14.0734	13.0428	14.0621	14.9837	16.6516	15.0909	15.3218	13.1805	13.9984	14.1801	14.533	14.6156	14.9773	13.0027	15.0005	14.4227	15.022	14.2347	12.6692	14.4735	15.2457	14.4466	12.5003	16.505	14.9424	15.957	14.2233	14.1844	14.2138	13.0676	13.4794	13.9631	15.0166	13.1592	14.2924	13.6244	13.721	14.8884	13.7153	14.2218
Q9NR99	Matrix-remodeling-associated protein 5	1.60021	0.0149758	16.0322	14.3306	13.6977	14.6914	15.0913	13.3147	13.6477	14.5411	13.7661	14.0388	15.6317	13.9114	15.3827	14.2431	14.5862	15.4378	14.4069	13.6786	14.1731	14.259	13.1014	13.5505	14.889	15.1365	13.6985	13.6008	14.6098	15.5399	13.4838	16.8598	14.9321	14.5083	14.9657	12.6677	13.4663	13.0857	13.1654	15.1142	13.2995	13.6155	14.4667	14.5912	13.4309	13.0668	13.092	15.6017
Q9NRX4	14 kDa phosphohistidine phosphatase	3.43726	0.0151533	15.7722	15.469	16.3338	18.9475	15.4114	14.12	14.8397	14.4681	14.83	13.913	13.7618	14.3693	16.4094	13.9504	14.6787	15.7487	16.2503	15.8724	18.8956	15.5148	16.5236	14.5415	16.8534	15.4512	14.5446	15.1541	14.855	19.1959	14.9177	15.8885	17.7089	14.7886	14.4653	14.5833	12.7499	14.1313	14.7517	14.6782	14.3381	14.34	15.1462	14.5386	14.1774	13.7307	15.1486	14.2367
Q9NS93	Transmembrane 7 superfamily member 3	0.623297	0.0109463	14.0072	15.2323	16.3386	16.2383	15.8574	15.6753	15.9157	15.5154	14.297	15.3845	14.7335	15.323	15.7025	15.5318	14.091	13.0686	12.2354	14.1539	14.8918	14.6216	15.9966	14.965	15.1947	14.4239	14.6443	16.185	15.8528	16.4161	15.2351	14.9346	15.6262	15.4615	15.3572	14.7785	13.7539	15.2681	14.4048	15.3634	15.2621	17.6054	15.4789	14.8591	15.4731	16.8206	16.6447	16.0563
Q9UGM3	Deleted in malignant brain tumors 1 protein	7.00647	0.00451915	17.3421	16.0008	14.0374	14.1965	13.536	13.2248	12.0364	15.4785	12.3183	16.0742	15.6376	14.5681	14.3798	14.8179	17.3293	18.6498	18.1707	12.9393	13.3254	12.6232	13.5848	14.5338	12.5431	20.4571	16.2385	11.1358	13.8487	15.6399	14.3	18.3431	14.3195	13.4215	17.4079	14.3839	13.6864	15.0931	11.9851	12.3859	12.5639	11.6395	14.084	12.1963	12.7866	12.4153	12.1415	14.3942
Q9Y2E5	Epididymis-specific alpha-mannosidase	0.539631	0.00208653	16.6726	14.7782	16.1556	16.8227	16.4506	17.1848	17.1076	15.9233	14.9621	16.9384	16.3629	16.8498	16.8528	15.4192	15.4384	16.5856	16.6965	15.5755	15.8914	17.4742	17.0352	15.7324	15.3213	15.4046	14.2581	16.6386	18.0735	16.7362	15.8473	16.2662	16.6726	16.9441	16.7726	16.6008	14.2398	17.145	16.7243	16.455	17.5606	18.2426	17.1976	16.1796	16.0351	16.9977	18.4809	17.4516
Q9Y376	Calcium-binding protein 39	0.638613	0.000857338	14.2194	13.5796	13.8038	13.3554	14.3095	14.7744	14.084	15.3948	14.7861	15.9273	14.6457	15.193	12.9686	14.8365	15.221	14.5046	14.7358	15.4508	14.1048	14.7284	14.1884	14.5159	15.0625	15.1976	15.4562	14.2778	13.6163	14.5387	14.0939	14.0766	14.4787	14.8333	15.6065	14.4836	15.7469	16.2464	15.2415	15.7679	15.7464	15.2821	14.4747	14.9599	15.1967	15.6887	13.7911	15.8192
Q9Y3B3	Transmembrane emp24 domain-containing protein 7	1.80595	0.00224409	15.2698	14.8191	14.1349	13.4345	14.977	13.9802	14.6817	14.3185	12.503	12.7412	13.9918	13.2337	14.952	15.4168	14.7934	14.79	15.4101	14.6074	15.4482	14.9383	13.6467	13.6193	14.8753	14.6405	14.3718	14.4919	14.965	14.9311	14.7832	16.11	14.0196	13.48	14.5962	13.6855	11.3981	13.5974	13.9111	13.9062	13.6378	12.9651	13.2373	13.2391	13.3845	10.9192	15.1398	15.2204
Q9Y3Q3	Transmembrane emp24 domain-containing protein 3	1.58729	0.0117585	13.5214	14.0603	14.2515	12.909	14.1566	14.4134	13.6395	14.0311	15.0298	13.9028	13.3122	13.77	15.4747	14.7892	13.4099	15.415	15.1443	14.3739	15.3444	14.4888	13.2615	14.7359	13.3983	14.6191	11.7301	14.7812	15.198	13.839	13.1632	14.5318	14.4464	14.0601	13.5763	14.2486	15.828	13.729	13.7231	13.9307	11.8317	11.9649	14.1845	14.0108	14.435	12.0541	14.2955	13.7017
Q9Y4L1	Hypoxia up-regulated protein 1	1.79584	0.00471798	12.3488	12.6797	12.0628	15.6216	12.5646	11.0937	12.2796	12.2348	12.2835	12.0895	12.6898	11.9071	13.7964	12.918	11.9427	13.4861	14.3947	11.478	13.8157	13.2934	12.5855	11.5129	13.3233	13.4613	11.5482	13.7219	12.2939	13.575	12.585	13.3913	12.9198	13.1457	12.3645	12.3368	13.2204	8.94513	11.9423	12.3749	11.7679	12.4764	13.2491	11.5144	9.47127	12.0554	13.0447	10.4417
Q9Y624	Junctional adhesion molecule A	1.90109	0.000290077	17.6602	18.1279	16.9078	17.1328	17.6016	17.4394	17.4495	16.8355	15.9509	16.7061	16.1212	15.4002	16.8485	18.626	17.358	17.2017	17.3998	16.2947	17.9892	16.2329	15.2897	15.8267	17.242	17.8946	16.3606	16.7895	16.3692	17.9567	17.4658	17.3595	16.4665	18.2568	17.0607	16.2862	15.8224	16.2443	16.9794	16.1006	16.8512	17.2079	15.09	15.2933	16.0567	15.4365	17.6473	16.0378
HC: healthy controls, aCAS: asymptomatic CAS, sCAS: symptomatic CAS
[truncated: 7 more columns]
