# Supplementary material for: Urinary Proteomics Identifying Novel Biomarkers for the Diagnosis and Phenotyping of Carotid Artery Stenosis
Source: Front Mol Biosci. 2021 Aug 10;8:714706. doi: 10.3389/fmolb.2021.714706 (PMC8383446; doi:10.3389/fmolb.2021.714706)
Supplement: Supplementary file 2 [file Table3.XLSX]

## Sheet: Sheet1
Uniprot ID	ProteinDescriptions	Fold Change	P Value	aCAS-1	aCAS-2	aCAS-3	aCAS-4	aCAS-5	aCAS-6	aCAS-7	aCAS-8	aCAS-9	aCAS-10	aCAS-11	aCAS-12	aCAS-13	aCAS-14	aCAS-15	aCAS-16	aCAS-17	aCAS-18	aCAS-19	aCAS-20	aCAS-21	aCAS-22	aCAS-23	sCAS-1	sCAS-2	sCAS-3	sCAS-4	sCAS-5	sCAS-6	sCAS-7	sCAS-8	sCAS-9	sCAS-10	sCAS-11	sCAS-12
A0A075B6K5;P80748	Immunoglobulin lambda variable 3-9;Immunoglobulin lambda variable 3-21	1.91532	0.0300294	18.5334	14.9887	11.9591	15.4577	16.0649	16.5349	16.7329	16.7567	14.4577	14.8319	14.1	14.433	15.2889	15.7128	16.0568	17.5173	17.5058	14.0022	15.5966	14.4197	14.1561	15.0685	14.1242	18.078	17.3957	15.3429	15.47	15.4349	17.2924	18.4537	15.4456	16.2248	17.9512	14.4372	17.0047
P05154	Plasma serine protease inhibitor	0.654772	0.023499	20.9617	21.31	20.907	20.6035	21.7473	21.2131	20.818	22.6266	21.2673	21.5342	21.5319	20.3898	20.1598	19.675	21.589	21.4351	20.9094	22.2627	20.9249	22.1731	21.9842	20.4788	21.0466	19.8572	20.6929	21.0897	20.9466	20.34	18.8048	21.5011	21.2966	20.9773	18.4912	21.0471	21.1541
P06858	Lipoprotein lipase	0.431437	0.0453123	12.6738	13.166	13.8117	14.912	12.8422	12.361	12.8525	14.0261	10.9808	14.553	16.8596	14.0975	13.0403	11.7302	13.3513	13.2193	13.1748	15.1803	14.2434	14.413	14.5232	12.5974	13.5192	13.1413	10.9653	12.5055	11.7017	13.7174	12.9408	13.7068	12.7022	12.1704	13.4962	12.0938	13.6307
P08236	Beta-glucuronidase	0.61605	0.0345051	17.5842	15.8982	16.6966	14.4531	17.6242	17.4475	17.9806	18.0335	15.7106	18.2144	16.2785	17.5856	17.2016	16.0611	16.2138	17.8465	16.3778	16.5668	15.9106	17.8427	17.9674	16.2311	16.8204	14.6091	15.1792	16.0866	18.2683	15.6954	15.3739	16.7349	15.7055	15.8866	16.1736	16.9883	16.8549
P09543	2',3'-cyclic-nucleotide 3'-phosphodiesterase	0.566315	0.00974662	15.1958	12.7205	15.874	16.0928	14.4584	14.2199	14.643	13.9167	14.6858	15.1879	14.0834	14.0691	16.0609	13.2014	14.0357	15.1368	15.1434	14.152	14.8434	14.2014	15.198	14.7561	16.0212	14.6162	13.5239	14.4434	12.1337	13.1881	13.6325	11.0764	13.6834	14.2373	14.2233	14.0337	15.787
P0DOX8	Immunoglobulin lambda-1 light chain	1.64291	0.0281222	24.695	23.9598	23.9622	22.7066	24.281	23.8725	24.4161	23.7517	23.8786	20.9814	22.4034	22.8519	24.9591	25.2087	23.9427	24.0302	22.9866	22.287	22.7897	23.8813	23.9421	23.5181	23.1782	24.2115	24.0007	24.4249	25.1896	24.8022	25.8308	23.8817	23.179	24.1238	24.1156	25.3442	22.9844
P10321	HLA class I histocompatibility antigen, Cw-7 alpha chain	1.84308	0.00107641	16.8273	15.6457	15.5933	17.1302	16.0567	16.6084	17.3672	15.9713	16.1423	15.1409	16.1201	15.7941	15.6421	17.0548	15.2078	15.0729	16.179	16.1039	16.9533	17.267	15.5288	15.957	15.4727	17.3384	16.9111	16.3102	17.4629	16.9757	18.3332	16.4997	16.9473	16.6738	16.2379	18.0912	16.334
P11233	Ras-related protein Ral-A	0.642228	0.0207775	13.0757	12.452	14.3381	14.7089	14.0458	14.0841	12.9656	12.9146	14.1574	13.4832	13.6628	14.7433	13.6127	14.6245	13.164	13.5924	15.3974	14.492	14.097	13.7426	14.533	14.3724	14.5541	12.3923	14.3049	13.4565	12.4286	12.0115	13.9548	13.7645	13.6558	13.8644	13.3762	13.8224	12.8402
P14207	Folate receptor beta	1.90782	0.0412836	16.7617	16.4207	13.8405	14.3642	13.8989	15.0924	16.129	15.1931	13.4941	13.7275	14.3243	14.236	13.5406	16.4399	16.0344	14.6945	15.0732	12.7953	14.5655	14.069	14.0033	12.9864	14.2999	15.7959	15.0612	13.7273	15.583	16.1999	16.7662	16.8302	14.0613	16.2835	17.5003	14.6821	13.535
P14784	Interleukin-2 receptor subunit beta	0.534741	0.00686873	13.8454	15.1366	13.2677	12.7714	15.3302	14.2864	13.5885	14.5926	14.3255	15.6394	13.5736	13.3244	14.7792	14.9067	14.3595	14.0089	15.3414	14.0555	14.1339	12.9239	13.0307	13.4154	13.1428	11.3351	12.7794	13.3988	13.538	13.9599	13.6271	13.4267	13.3505	13.7163	14.5527	12.5715	12.2464
P15169	Carboxypeptidase N catalytic chain	1.52676	0.0487546	11.34	11.6771	13.7395	14.223	13.7607	14.5633	12.6359	13.7702	14.7708	11.6226	13.7979	12.2777	13.2496	12.8584	13.7824	12.795	15.2419	14.4537	12.8304	14.2679	13.0312	13.901	12.869	14.3024	15.7071	14.6506	14.3263	14.6012	12.5652	13.5797	14.2257	13.4946	13.4102	13.3141	14.7813
P18206	Vinculin	1.82668	0.0273281	11.2536	12.9535	15.231	15.1084	13.8977	12.1473	15.1664	12.6802	14.7675	14.2229	13.0154	13.5189	14.7503	13.6525	15.5143	12.3247	12.5381	14.2032	13.5986	13.4219	12.6059	13.8523	13.5365	14.1902	16.2223	14.0373	13.7226	13.684	16.1621	14.6915	15.1304	13.5602	14.4911	13.0661	15.655
P18464;P30490;P30491;P30498;P30685	HLA class I histocompatibility antigen, B-51 alpha chain;HLA class I histocompatibility antigen, B-52 alpha chain;HLA class I histocompatibility antigen, B-53 alpha chain;HLA class I histocompatibility antigen, B-78 alpha chain;HLA class I histocompatibility antigen, B-35 alpha chain	2.02415	0.000899103	16.6849	15.74	15.4128	16.2944	16.0567	16.5441	17.5961	16.0863	17.1112	15.5191	16.2403	15.7714	15.4547	15.7842	15.2792	15.7721	16.9073	16.6117	16.0092	17.5152	15.4919	15.0854	15.8687	17.1267	16.7906	16.6361	17.1096	17.3394	19.1569	16.5027	17	16.2478	16.7064	17.6624	16.4429
P23284	Peptidyl-prolyl cis-trans isomerase B	0.650513	0.0466771	14.0776	14.0592	14.3002	14.4546	15.7376	14.7528	14.3854	14.9296	15.1625	15.0493	17.2925	15.4679	16.3049	14.5135	14.9014	14.6663	14.8579	15.5349	15.2836	15.1724	15.0821	14.3491	15.8894	14.2275	15.0149	13.8952	15.3345	15.2719	14.3175	15.5962	13.9162	13.3613	14.4962	14.9554	13.6485
P27482	Calmodulin-like protein 3	1.53518	0.0362788	15.7755	15.2375	15.1028	14.2209	14.9783	13.8169	15.3305	15.2524	13.8616	16.8078	15.4876	15.1355	18.6204	15.734	12.8968	16.7137	15.7532	16.6686	16.5767	15.9799	15.6745	16.2301	13.2043	15.5429	16.6736	17.696	16.887	17.2159	16.7479	15.3051	15.2963	15.2864	15.9522	17.7901	15.8487
P36873;P62136;P62140	Serine/threonine-protein phosphatase PP1-gamma catalytic subunit;Serine/threonine-protein phosphatase PP1-alpha catalytic subunit;Serine/threonine-protein phosphatase PP1-beta catalytic subunit	1.54856	0.00507357	13.911	14.2538	15.0874	14.6914	13.8636	13.8086	12.5879	13.4305	13.648	13.3922	13.2417	12.8578	13.0326	14.309	13.5405	14.3658	12.815	13.3901	13.254	14.1182	13.6836	13.1178	13.5394	14.7777	14.4872	14.6969	14.1742	15.2298	14.3609	14.515	14.3456	14.7939	13.7653	13.0701	13.4841
P40227	T-complex protein 1 subunit zeta	1.69451	0.00592888	13.4538	14.8844	14.6823	15.1872	15.0096	13.6273	14.3619	13.0525	13.2262	11.5561	12.9731	12.4569	14.4058	13.774	13.7211	12.3247	12.496	12.9039	13.9373	13.5307	13.3557	11.9744	14.8286	14.7266	15.6308	13.9011	14.2283	14.9337	14.8843	13.6476	14.7526	15.3266	13.8586	14.3706	13.7666
P40926	Malate dehydrogenase, mitochondrial	1.96402	0.0287315	13.9214	13.7806	15.466	15.1084	13.4913	13.4529	11.8112	13.9235	14.5186	15.1813	14.218	14.1285	13.1063	11.6202	14.2278	14.0462	13.6114	14.0931	13.773	13.4159	13.3874	13.7884	13.8602	15.9217	16.5931	15.1138	13.18	15.2218	14.3211	13.272	14.7133	14.0405	13.866	13.3429	15.8428
P52823	Stanniocalcin-1	2.42456	0.0412265	16.5683	15.3947	13.8134	15.2403	15.559	15.963	15.5827	16.2298	14.3265	16.9697	14.1573	13.4616	14.6157	12.8288	15.1602	16.2343	15.1706	14.841	13.7405	15.7734	15.4152	14.962	12.5359	15.4659	15.8296	17.4584	14.659	15.5537	18.6998	18.0183	15.1007	14.4937	15.3011	14.5844	15.8584
P53004	Biliverdin reductase A	10.3782	0.0358165	12.9787	13.971	14.8484	14.3583	13.7279	12.8539	14.0066	13.5583	14.4934	11.3047	12.8749	14.28	13.3299	12.9074	12.2678	11.7766	12.6125	12.8454	13.0052	12.8089	13.1468	14.5777	13.8017	13.8343	14.3729	13.8241	12.7948	14.7541	15.4254	20.3429	14.1068	13.4836	12.9082	13.5894	13.29
P78552	Interleukin-13 receptor subunit alpha-1	1.80659	0.0345949	15.6384	14.7837	14.131	14.7717	12.4171	13.3948	13.7774	14.5956	13.5794	12.2162	14.1005	13.2013	14.1211	14.5189	13.967	16.1461	13.0816	12.8428	14.1314	14.5687	13.1895	12.6608	14.2596	16.2556	14.2084	13.3714	14.1976	16.5586	14.3144	16.12	14.5304	14.0015	14.9195	13.3877	14.6391
P80108	Phosphatidylinositol-glycan-specific phospholipase D	8.42666	0.0483036	15.3739	12.5191	16.4232	16.9315	12.9003	13.1202	11.9267	15.8699	14.4597	14.4598	12.9003	13.5421	14.065	13.1452	14.4183	14.4569	15.356	12.1954	14.826	12.3192	13.5261	14.0594	14.3685	16.2803	15.8397	13.4819	15.3404	21.109	15.3613	16.0013	15.6278	12.0703	13.7544	13.8314	14.7305
Q08629	Testican-1	0.05018	0.0353407	13.9281	16.432	14.394	14.5612	15.2029	16.3738	16.0008	15.251	13.8802	15.7484	16.3665	15.2798	23.1365	15.0651	15.3446	16.0543	15.5719	15.3697	13.9584	14.6412	14.9035	14.854	13.8059	14.8755	13.7875	14.2849	14.2443	14.0941	13.0232	15.3822	13.2069	13.6159	14.1789	15.2241	15.0805
Q6XQN6	Nicotinate phosphoribosyltransferase	12.061	0.0196332	12.741	14.1143	14.7575	13.8557	13.4414	13.417	13.3707	14.439	14.2454	15.177	13.0364	14.5268	13.5601	13.031	14.0437	15.5637	15.1029	13.6384	12.8187	12.9504	13.6453	14.0412	13.6569	15.7881	14.4602	14.0404	13.3239	14.287	21.0697	16.26	14.9315	15.2156	13.4641	13.1061	15.0501
Q8WZ42	Titin	0.523451	0.00794522	14.7707	15.5112	15.3979	15.9261	16.3625	15.6814	14.654	13.6754	16.3116	16.764	14.4367	14.337	16.8043	16.023	14.2633	14.9422	14.4228	14.8294	16.6415	16.3255	15.1682	16.0282	16.0972	11.5224	13.7032	15.3435	15.0235	14.5703	14.272	14.9764	15.2504	16.0135	12.2724	15.0907	14.5602
Q92820	Gamma-glutamyl hydrolase	0.480501	0.000433214	19.9182	17.657	18.1191	17.7413	19.3052	18.6497	19.2728	20.0773	17.7228	19.2899	17.6479	18.5737	18.9236	17.8316	18.0362	19.2096	18.4563	17.7772	18.4516	18.6014	19.4826	18.5727	17.8938	17.7371	17.1182	16.8968	18.6873	17.7398	16.226	17.9425	17.0418	16.6492	17.7693	18.7366	17.7678
Q92896	Golgi apparatus protein 1	0.66399	0.0320015	14.6903	13.9848	14.9576	14.6513	14.5853	15.9368	14.3751	15.6331	15.4771	15.4046	16.6461	14.5787	15.2482	14.0066	14.3603	14.9489	14.8524	15.6339	15.0428	16.2616	16.1599	15.6667	14.6609	13.5916	13.532	15.5526	14.8893	13.246	15.2118	15.0093	15.2346	14.4219	13.8365	15.284	14.4921
Q96BW5	Phosphotriesterase-related protein	1.56148	0.0182715	12.558	12.4684	13.1085	14.3467	13.6181	10.9642	12.2911	12.0305	14.0146	12.6542	11.2746	11.7201	14.1559	13.4363	11.2021	13.7506	13.2622	13.2624	12.6599	11.7113	13.1326	14.087	13.583	12.7111	12.948	13.5937	13.2911	14.5147	14.376	14.6022	14.0122	14.0978	12.9351	13.0047	13.6065
Q96RF0	Sorting nexin-18	4.09576	0.0288084	13.6814	12.147	13.5836	15.3636	11.8291	13.0947	12.7881	13.8597	12.2642	14.5925	13.5132	12.407	13.9233	13.7798	13.4547	16.028	14.1325	12.9297	12.7533	12.7876	12.8014	12.3244	11.4732	18.7322	13.534	13.9359	13.2528	14.6823	13.2854	14.4687	13.8741	12.1952	15.45	13.0169	16.0974
Q99536	Synaptic vesicle membrane protein VAT-1 homolog	1.54404	0.0302013	15.7377	15.441	15.146	15.5091	13.9127	15.561	15.4801	15.3786	14.1647	16.7198	15.5862	14.2637	15.3638	15.1182	15.9236	16.4129	15.0686	14.5258	15.1387	14.6483	14.6991	13.6028	14.7774	16.3781	16.5147	15.3158	14.6388	16.6074	16.343	16.0452	14.2125	16.6839	15.0585	15.8531	15.5073
Q9BRA2	Thioredoxin domain-containing protein 17	1.62632	0.0380409	15.7598	13.1037	14.6981	14.42	12.9567	13.546	13.8378	14.0754	15.1988	14.9148	13.1961	13.5426	13.6269	13.2908	13.9567	16.1314	15.6812	12.9666	13.6329	13.6947	13.6405	14.5168	13.846	16.3224	14.7385	14.3588	14.3408	15.0039	16.0566	15.9929	14.489	13.3742	14.5702	13.266	15.3262
Q9NZ08	Endoplasmic reticulum aminopeptidase 1	1.68518	0.0423953	12.1386	12.56	13.7974	13.793	14.134	13.1244	12.9346	14.0412	13.6107	13.7767	14.4401	12.9147	13.4738	13.4325	13.2518	10.9699	12.8734	13.9644	12.5279	13.7334	13.4803	13.6038	13.4558	14.7416	14.6298	13.3071	13.1112	13.3089	15.7088	14.0898	13.5193	13.3303	12.9556	13.1794	15.1327
aCAS: asymptomatic CAS, sCAS: symptomatic CAS
