# Supplementary material for: Urinary Proteomics Identifying Novel Biomarkers for the Diagnosis and Phenotyping of Carotid Artery Stenosis
Source: Front Mol Biosci. 2021 Aug 10;8:714706. doi: 10.3389/fmolb.2021.714706 (PMC8383446; doi:10.3389/fmolb.2021.714706)
Supplement: Supplementary file 4 [file Table1.XLSX]

## Sheet: Sheet1
Uniprot ID	Protein Descriptions	aCAS-1	aCAS-2	aCAS-3	aCAS-4	aCAS-5	aCAS-6	aCAS-7	aCAS-8	aCAS-9	aCAS-10	aCAS-11	aCAS-12	aCAS-13	aCAS-14	aCAS-15	aCAS-16	aCAS-17	aCAS-18	aCAS-19	aCAS-20	aCAS-21	aCAS-22	aCAS-23	sCAS-1	sCAS-2	sCAS-3	sCAS-4	sCAS-5	sCAS-6	sCAS-7	sCAS-8	sCAS-9	sCAS-10	sCAS-11	sCAS-12	HC-1	HC-2	HC-3	HC-4	HC-5	HC-6	HC-7	HC-8	HC-9	HC-10	HC-11	HC-12	HC-13
A0A075B6I0	Immunoglobulin lambda variable 8-61	1.19581e+06	992230	351870	183447	290268	590454	80716.4	326881	146292	156060	84706.4	112590	553690	403619	333430	180748	204445	44733.1	75562.7	404060	89251.9	271505	35061.2	1636619	106148	378880	117695	658745	133544	1.79298e+06	183670	184566	302387	498604	215452	80851.3	96973.8	39756.8	181894	238508	376908	77936.4	60985.5	158226	390615	75639.3	295261	114776
A0A075B6I1	Immunoglobulin lambda variable 4-60	11383.4	40996.8	15472.8	15808.3	6523.39	11457.5	17892.7	5329.64	3775.32	5698.81	7763.99	2378.01	5046.74	21309	14611.7	20478.4	33638.3	6416.17	7850.3	8737.59	13338.8	4618.23	9844.67	38890.1	4813.36	9352.76	5741.55	8753.03	39923.6	64419.4	15255.9	24841.3	7260.48	5746.49	7630.83	3242.03	5767.36	2061.27	6971.02	2419.18	10014.2	1686.96	1286.09	478.629	5585.81	18222.4	1563.28	14721.6
A0A075B6J9	Immunoglobulin lambda variable 2-18	63360.4	63770.7	13985.7	30079.8	22632.8	10206.6	7303.39	18263.9	4425.85	18344.9	21421.5	8682.22	13082.1	25419	10101.4	29746.8	25105	12594.6	13685.5	11363.9	2724.46	9488.32	11987.9	54732.9	19938.3	11522.6	3337.76	18119.5	32598.2	49703.5	21738	11509.5	33114.8	7174.86	26847.8	31965.9	7481.91	10328.1	6083.78	7866.51	10263	8445.2	6365.1	11901.3	6501.99	16294.4	5425.72	11144.5
A0A075B6K5;P80748	Immunoglobulin lambda variable 3-9;Immunoglobulin lambda variable 3-21	379414	32512.9	3981.61	45002.6	68550	94951.3	108922	110734	22500.6	29163.7	17559.5	22119.7	40032.1	53707.4	68167.3	187601	186109	16409.5	49550.2	21915.6	18256.1	34360.6	17856.8	276709	172437	41560.3	45386.7	44296.7	160520	359009	44625.6	76585.6	253429	22183.4	131495	46594.9	41181.2	12162.6	21622.5	49150.9	87442.3	14517.8	9554.69	23671.7	182316	27064	20502.6	42347.5
A0A075B6Q5	Immunoglobulin heavy variable 3-64	91482.7	134655	14535.2	81948	119119	68891	14687.4	32632.2	28443	72877	30424	24887.5	56436.2	59544.6	42514.9	316094	310610	40467.7	50608.5	43854.4	22935.2	41103.1	67600.3	57559.9	102159	91624.7	86012.8	17798.2	67868.6	98801.5	137197	90475.9	60794.3	47866.3	64790.4	55032.4	31056.3	47061.2	31628.1	80890.5	50028.6	25882.2	141644	40038.4	92459.8	65588.1	45149.8	11621.4
A0A087WSZ0	Immunoglobulin kappa variable 1D-8	325226	1142522	24925	88392	139905	317768	432248	548266	76321.6	82887.3	69331.6	102769	62434	559966	608749	3362695	1.35426e+06	85967.8	145644	212377	47470.2	96429	141746	1.16702e+06	173132	49737.4	149321	100781	543751	1.70767e+06	25654.2	111262	290561	184324	603404	37765.1	221830	94416	19909	228679	129959	161233	32945.6	76663.9	84983.7	295656	70147.5	266651
A0A0A0MS15	Immunoglobulin heavy variable 3-49	216657	41135.9	12273.4	33278.5	91071.9	59933.5	24010.8	56835.7	29788	93762.3	22584	20057	25392.4	14414.5	64701.6	920962	275202	36574.5	23814.7	65471.1	26924.2	7518.31	108725	56843.3	68946.2	18563.6	38213.3	4000.31	39926.4	121142	26303.2	12429.8	60103.2	14117.2	288870	63505.5	27698.2	19827.2	21234.6	53298.8	224085	16875	28048.9	37417.3	34440.7	84821.6	20084	31458.1
A0A0A0MT36	Immunoglobulin kappa variable 6D-21	149813	189670	21865.4	26620.4	27098.1	88809.2	140131	64056.3	23996.8	18585.7	6637.69	23749.8	76578.3	45848.1	78636.2	385383	176973	8360.62	39362.1	94294	25146.6	39651.9	56079	127878	28143.5	36922.3	79640	114387	347272	284374	49432.8	39365.9	113530	34118.4	138790	28458.2	34206.8	14650.4	23308.6	47987.8	70255.1	20235.8	23893	15746.6	121309	23513.6	38805.5	37184.6
A0A0B4J1U7	Immunoglobulin heavy variable 6-1	274966	389453	102479	186601	627860	351555	42291.5	56643.9	55726	7218.15	532800	125575	198349	143583	76292.9	28566.2	174858	340083	415702	199516	142169	798832	185704	129697	164200	176135	141582	420390	690202	34915.1	374636	191785	276312	482464	730428	186935	268636	297669	238104	197997	733474	488983	104685	14989.2	693025	262937	607177	278563
A0A0B4J1X5	Immunoglobulin heavy variable 3-74	326469	1.13862e+06	808382	97467.4	246022	507655	174815	340578	473220	153705	121333	58457.5	551705	202839	178926	2.00419e+06	6.55616e+06	74850.4	520064	468086	268220	274930	527273	321942	538548	667857	970786	668748	208122	1.05867e+06	263499	215026	208454	772649	943717	751334	86643.5	125822	180523	863896	528905	114639	622978	269615	257134	143964	211608	431456
A0A0B4J1Y8	Immunoglobulin lambda variable 9-49	514684	89503.7	70709.4	107404	42691.9	13316.2	62671.8	73270.3	75351.5	99963	23791	76482.4	34254.9	170390	99051.2	84628.8	8194.07	22884.1	21647	24505.2	37240.3	11615.9	30161.6	156114	185248	13501.8	33430.3	4606.33	221243	169592	36259.5	34427.6	28637.5	57597.1	67313.5	158176	17203.6	8348.67	12291.1	83151.9	48206.1	39028.7	49926.9	112083	320464	96597.8	25277.4	38678.7
A0A0B4J1Y9	Immunoglobulin heavy variable 3-72	335411	195456	275387	201975	342439	688821	125391	237598	288269	198844	241593	90295.4	393254	219099	169311	298348	584612	80546.2	364427	527222	558385	295904	282332	133550	305913	433202	1.00037e+06	268226	275711	275141	480112	178037	92113.4	278870	221646	154950	93009.8	132988	84058.9	406852	735842	62604.1	426976	168009	257760	101272	449764	120157
A0A0C4DH34	Immunoglobulin heavy variable 4-28	810932	1.89947e+06	355542	164841	1.4006e+06	2605951	816731	375510	466350	1.04107e+06	220813	221336	815366	810988	911176	633759	645208	336636	255498	478311	323132	1050327	243423	199570	1.23924e+06	786881	927072	319581	1.67146e+06	449027	547483	1.57961e+06	366155	712009	391300	365178	419627	449152	211078	1.18538e+06	435203	752479	658890	308100	2.23297e+06	325658	508221	660179
A0A0C4DH38	Immunoglobulin heavy variable 5-51	166946	230130	95797.6	38050.2	46334.5	75606.2	69705.5	80144	82125.9	59923.2	18025.9	57491	71400.2	63025.9	115531	299151	185802	24334.8	43561.9	55007.3	32807.2	43860.8	35305.2	72586	38705.2	43788.5	125423	230974	162139	147644	74197.2	41022.7	188796	65164	79484.3	50287.6	57672.6	14448.9	45218.8	97560.4	88809.9	27587.4	48328.1	77174.6	107671	42255	18840.7	41371.9
A0A0C4DH67	Immunoglobulin kappa variable 1-8	381706	94555.8	16416.4	54696.3	40969.4	104599	185158	204991	60702.6	107392	44486.8	56675.6	51741.7	148888	169137	1.60662e+06	470671	54255.3	15773.3	341238	23774.9	8390.03	70258.3	1.63356e+06	64531.6	24173.7	63884.9	57371.5	718648	140082	45633.5	25494.8	494580	127563	80590	94491	62694.3	24953.3	40877.6	278867	117327	55229.5	32578.6	66080.5	43334.3	49873.4	30045.3	36637.2
A0A0C4DH68	Immunoglobulin kappa variable 2-24	499764	362754	174378	33663.9	443300	224634	208234	196020	165310	69806.1	146456	47212.7	131576	1.01169e+06	219312	134543	76151.4	68276.7	202081	118287	234962	65215.8	163793	240424	108130	236254	281610	90243.1	1.09036e+06	632068	405023	265698	224307	160456	62100.7	117209	93111.7	125585	101779	164570	158608	54707.7	63877.9	52019.8	303707	233329	142024	299878
A0A5B9;P01850;P0DSE2	T cell receptor beta constant 2;T cell receptor beta constant 1;M1-specific T cell receptor beta chain	7002.51	3023.97	3484.51	23942.4	5343.27	5794.32	6795.3	9990.9	7271.53	10397.1	9987.66	3085.12	12747.2	8321.52	1503.93	24182.1	12732.6	3499.33	5081.77	6287.38	7339.09	8331.78	7446.91	20132.1	1736.52	3161.82	2742.93	14455	17170.2	14637.5	12426.9	13478.8	7699.6	3719.67	10566.8	6527.56	3718.76	6385.16	5373.3	8811.87	3802.58	1742.97	3545.32	4501.25	7353.23	3730.66	4111.42	8711.56
A6ND91	Putative L-aspartate dehydrogenase	5969.97	4930.61	9644.38	10854.1	7533.56	3280	4911.71	11807	8992.5	10773.3	9069.67	5563.55	7430.8	8098.1	5128.02	11278.9	14553	3075.61	6500.79	3355.3	9008.76	11537.8	23337.6	16070	9977.08	7935.62	5452.13	12554.8	13840.7	12107.2	10316.9	10248.1	6064.73	7566.32	8469.37	5249.29	12053.9	10007.6	8003.21	14212.9	6612.44	12950.6	8121.09	20094.5	16656.1	7773.95	7620.56	9237.87
A6NGN9	IgLON family member 5	19047.5	22958.8	44874.6	34365.8	20051.2	17621	18196.7	5115.32	41499.8	19506.2	9119.57	23837.6	56877.2	35965	9906.39	29695.9	34749.2	20484.4	46896.2	31731.8	45409.8	36590.1	45999.2	23175.4	19020.8	43884.2	28396.9	57669	44212.1	28234.3	105471	27192.1	18324.3	8382.15	32587.6	8749.31	15129.2	24967.9	10821.3	4624.4	39457.8	8464.16	42599.2	14638.6	24919.4	22470.5	34340.5	24767.4
A6NL88	Protein shisa-7	20926.2	34218	25322.3	30376.4	35208.3	21478.4	15257.7	25846.3	46834.1	17664.5	16245.9	47738.9	49603.6	60877.7	25975.3	34640.6	3101.14	44440.6	30070.3	29869.7	33974.9	69408.6	41706.1	5890.33	24409.4	40032.7	48530.1	37049.8	22659.5	15990.8	41380.9	39193.8	21797.6	30631	12131.3	17267	26771.1	51165.3	27083.7	17229.3	40911.4	22031	31680.2	15693.7	39621.9	43944.5	42447.7	28410.1
A6NMY6;P07355	Putative annexin A2-like protein;Annexin A2	77009.4	75997.5	744732	428385	61611	123367	38793.6	112571	272817	185273	92585.8	131201	30458.1	122603	1.18554e+06	58140.1	1.07438e+06	76394.7	46305.6	49085.5	67986.1	88971	104064	35046.6	814896	89155	64597.1	49473.2	32035.6	76466.5	162298	83401.5	72576	58487.3	179839	139402	427174	51437.4	81974.8	62905.8	71352.9	67835.7	50688.9	56376.2	93950.1	31302.6	78146.3	1.25831e+06
A8MVW5	HEPACAM family member 2	8816.37	2694.26	6631.18	11954.2	8297.65	13392.5	8978.17	3752.02	6821.83	4691.47	11732.4	14959.3	7545.81	18269.4	2746.75	16347.2	31894.7	6968.17	23432.4	9160.4	4959.77	3464.87	8244.94	35476.3	2927.71	5380.49	3980.15	3792.81	32745.6	15444.8	21936.7	14466.6	9375.23	1777.82	8926.81	9863.08	7007.31	7982.46	7988.78	7462.07	6323.97	7848.2	7266.89	4247.52	10688.6	7014.2	3306.92	27180.3
O00115	Deoxyribonuclease-2-alpha	254628	72621.4	85118.4	82626.2	135141	80619.7	135533	125952	54735.4	108723	101513	89993.5	174185	80969.4	75750.9	423922	235097	45300.2	119764	87220.7	159639	119329	89755.7	446918	54478.3	104833	84078.8	257912	105034	162888	125918	83548.2	134919	178497	104156	147366	93492.6	86084	140670	117305	159948	77484.9	76122	84546	270297	154838	150022	364765
O00159	Unconventional myosin-Ic	17512.5	25481.4	28736.2	70535.3	12014.6	39531.6	37695.6	57741.7	26968.2	69918.2	26301.8	35471.6	23566.2	79922.4	31954.9	21653	22594.8	51803.4	35967.2	28830	34255.4	33960.8	33213.2	94398.7	38370.4	44942.8	15354.9	31026.6	6924.52	62719.5	27299.6	43800.4	44659.6	36060.3	71487.6	68506.7	20418.7	58331.7	33446.1	18937.5	26490.9	33310	34049.5	41709.8	94251.4	49782.5	26648.1	63416.9
O00161	Synaptosomal-associated protein 23	21560.8	19996.4	66494.2	23413.6	29509.9	39808.9	24486.8	25622.6	18296.1	46798.9	38192.9	10765.3	23315.9	32166.1	28434.5	45053.4	19691.8	21766	15325.1	19813.5	28302.3	29262.1	23779.7	69126.7	19915.5	31829.8	18092.9	22584.7	21459.4	20440.2	24488.3	10453.7	37252.9	16430.4	43860.1	41083.8	15149.8	18960.3	20715.5	33249.4	26136.8	19505.3	19112.7	11626.6	40912.2	53695.3	20762.2	17789.4
O00187	Mannan-binding lectin serine protease 2	23329968	20487896	5.77738e+06	3.30737e+06	2733090	19023382	44328964	34695376	7.44642e+06	4.64299e+06	14143256	1.91092e+06	16105129	11519205	16593127	21001604	9543156	5381761	27173900	23201560	7370670	3.9314e+06	8551056	1.3321e+06	2647897	5540035	16158312	12587935	28348366	15065407	3.28239e+06	7811456	24167192	8640638	6119766	12088728	3.11374e+06	8550103	39600580	35567136	9813130	9051083	5.02718e+06	4346999	2.30124e+06	2312617	6961795	9509530
O00194	Ras-related protein Rab-27B	61604	19988	35873.1	12379.6	66810.4	99109.5	73674.9	52724.3	60877.2	72251.5	195496	34416.9	37664.7	47833.2	38867.8	44927	34602.9	22017.4	30235.7	16604.7	19278.1	16719.8	58241.5	9008.31	71300.9	45050.9	20497.4	27064	50124.3	87253.2	70583.2	55217.1	64499.5	76399.4	35555.8	119009	74314.7	80337	107488	27189.4	54742.9	30301.3	55585.7	50302.9	69316.5	25203.6	114592	100272
O00231	26S proteasome non-ATPase regulatory subunit 11	5224.61	7569.04	7867.38	38326.6	26616.7	5641.74	3892.55	3639.56	2419.26	27598.1	9028.42	3962.79	5967.52	5564.15	10171.1	3468.28	16162.2	4793.89	8253	2945.66	3459.76	5711.26	8803.2	5898.95	6572.36	3979.17	4653.98	16172.7	16263.5	12503	11241.5	4991.52	7240.81	2582.12	3355.85	4563.71	3892.03	5400.84	6310.48	8378.07	7857.53	4140.4	2971.48	6863.03	2340.14	11635.2	4674.63	10989.5
O00241	Signal-regulatory protein beta-1	129377	162167	158318	183157	52813.8	70539.5	123762	110793	127282	45124.3	30872.4	74184.1	255651	143693	89018.1	94238.6	93058	69305.5	312072	145297	230484	89041.5	132476	168442	51926.9	221686	127203	347311	77829.1	126246	171263	77638	124158	47780.9	41287.2	73249.5	77883.4	64361.2	51469.2	87914.1	182276	51970.6	93431.2	50047.3	103467	96599.6	73543.1	99039.8
O00244	Copper transport protein ATOX1	57831	40970.6	16077.8	98967.6	17289.1	11018.9	79983.1	35820	21568.8	13039.2	19907.6	22592.6	123047	56061	35522.7	70682.1	25314.8	10265.5	56322	44512.7	50514.8	41243.4	6092.24	63780.8	13915.4	12169.2	46758.2	78662	95930	49733.7	15790.6	19026.5	36789.9	51439.8	12773.8	12081.6	50511.2	6873.69	24191	14811.4	17492	23287.9	32100.3	11712.4	30712.8	42823.1	30867.8	33706.8
O00299	Chloride intracellular channel protein 1	71786.7	55976	112592	22208.5	97597.4	132404	100844	115136	154883	227306	156213	145719	133413	106707	115992	100821	64311.6	142234	78766.3	127129	110292	78468.2	81434.2	175469	204036	127481	93104.8	98130	44051.5	146687	95579.3	135307	135436	105629	156047	242383	131372	104968	142183	117602	95708.9	141189	115221	186642	134527	82614.7	140526	86749.6
O00322	Uroplakin-1a	11047	3355.06	4864.27	44294.5	1188.22	9106.59	3959.85	9063.93	16574.7	8422.09	7871.56	6130.11	2905.7	7235.28	772.113	1.24721e+06	1.83339e+06	12782.3	8909.74	1986.48	2117.09	5855.3	14773	19406.8	11537.8	9859.51	4583.6	9281.08	10934.3	1.3299e+06	7835.51	5824.87	8062.33	2826.53	107451	30790.9	1406.15	8847.76	6261.16	6082.83	965.083	10250.8	7531.78	11321.2	6743.69	6689.59	12625.4	3778.01
O00391	Sulfhydryl oxidase 1	837951	698731	293566	249633	410221	596521	745570	1.15106e+06	418964	1.54982e+06	664224	373818	377080	614593	745206	499133	768796	466090	544014	545309	521639	385297	302320	710622	389592	608266	522786	371214	417748	1.09947e+06	590178	363326	683731	422416	753184	787499	612380	648417	633804	706883	634043	484161	511757	653004	771665	455303	348769	478460
O00462	Beta-mannosidase	36001.4	16385.5	84947.2	79510	107104	88704	51367.1	52010	69541	127438	109930	64796.9	73951.5	105119	70317.4	34881.6	28038.2	57557.8	54955.3	83178.1	74011.2	43545	71863.7	21839.1	54916.2	75899	38495.6	83602.7	35045.5	34515.5	83464.4	58463.2	65277	50500.2	20092.2	67103.4	32936.6	103061	31829.2	66769.4	47009.5	56684.1	52368.2	88067.3	105533	101135	61311.3	96929.1
O00468	Agrin	3.08496e+06	631358	161277	237731	251121	339484	1.52195e+06	1.01322e+06	111461	192677	302645	314893	379935	1.20942e+06	756994	1.56023e+06	3.34093e+06	252906	2.0412e+06	305486	125345	93321.5	538881	2.70636e+06	125627	153014	227107	663218	1.59123e+06	4.13724e+06	66656.8	264629	1.67849e+06	376593	341099	491439	506533	152697	375816	381938	116212	329266	146593	142487	1.4305e+06	712397	308154	216108
O00499	Myc box-dependent-interacting protein 1	79821.3	39599.5	11882.5	17939.5	32238.5	18657.4	53296.1	37927.2	31717.6	47728.5	7184.96	28763.9	21461.6	80402.6	31008.3	78322.8	27586.6	36716	22946.9	31337.1	18942.1	32811.8	21386.7	28554.5	23174.1	29174.1	18743	20290.9	33686.8	51208.8	7028.79	55411.5	49660.3	29315.2	20016.3	40814.2	19299	40003.5	25793.5	28927.8	39037.3	27982.5	42610.3	23967.8	50112.5	77589.3	29302.4	56593.2
O00526	Uroplakin-2	82163.6	77992.4	160229	542275	64000.9	53817.7	99986.4	141269	103502	66636.8	57429.5	56097.8	162475	225422	71166.9	43574.3	50811.2	149525	93141.9	79407.6	82680	160363	156520	38549.4	77569.4	36168.7	81793.1	307123	32371.4	46694	142118	82182.7	48826.1	63368.7	191614	118591	35032.8	134724	73639	107135	21682.1	112756	128369	79332.4	44957.5	94460.5	142086	115725
O00533	Neural cell adhesion molecule L1-like protein	14136.7	11803.4	177572	289582	102046	103883	24239	53460.8	96662.2	143627	73251.2	57129.4	353545	107986	56924.5	47511.9	7119.09	112949	61606.4	84815.8	172211	97464.7	74577.5	54181.1	16461.6	183333	44374.3	200454	10432.7	35666.4	229559	62142.7	13988	35330.1	23588.8	9900.85	56133.1	100080	35198.7	99892.9	58486.1	98777.9	171877	106592	27867.7	13212.6	79323.8	217435
O00548	Delta-like protein 1	28566.6	10671.8	13891.8	13456.8	17362.1	7816.38	23023.1	7813.46	12868.3	134552	7921.3	8922.83	20970.9	17415.8	8257.92	15360.9	13294.4	9685.38	34792.2	9566.92	16726.6	5891.19	16765	12264.7	13349.9	10703.4	11966.6	46853.1	36115.9	19379.1	4539.54	8358.62	8205.81	4875.71	5897.33	7003.32	12016.9	10232.9	11557.2	985.101	41103.1	5218.79	5097.73	5931.34	8882.95	10448.1	42758.9	15951.6
O00560	Syntenin-1	83289.6	82431.8	58337.8	320341	96542.9	83625.4	63243.3	90151	46671.9	163610	77982.8	62124.3	55872.1	107714	80279	49667.6	79391	105461	69022.9	50311.7	71122.5	48894.7	483873	177600	72146.4	49353.2	45625.8	280299	29795.7	108986	150667	51987	90992.8	46034.1	109875	134515	49912.6	97612.7	92310.8	81782	36083.9	98529.7	73164	74914.5	66535.1	117928	52532.3	205782
O00584	Ribonuclease T2	427356	40754.6	111128	146316	112441	158555	497036	124874	45454.9	351560	206737	203866	461451	141455	92880.9	170193	91783.8	68290.7	111984	191345	274740	79168	74496.9	157927	73341.4	153070	243597	172455	323700	105744	64882.7	99756.5	138680	160588	46108.6	153364	357171	88031.8	255022	132936	101923	162399	82094.5	100027	323325	188994	306784	423904
O00592	Podocalyxin	250119	270352	32160.1	228486	380876	995652	461526	1.15942e+06	591025	624654	321742	408357	232786	248846	618168	427990	327958	681192	470813	434504	542906	729743	711704	265644	262946	542001	390802	477265	362856	281996	699764	488400	399153	584080	447520	302686	235282	448338	519669	613055	430339	234802	760418	531886	363697	337002	405574	651089
O00754	Lysosomal alpha-mannosidase	92361.1	19226.2	21819.1	16853.6	84802.2	61374	88377.4	58887.9	22472.8	32906.3	23524.9	42397.4	44093.7	52599.8	30017	51204.9	76597.9	23359.8	11153.6	49347.3	50057.7	45274.4	18385.9	29167.1	17987.3	27135.3	40048.5	29165.2	54161.6	55451.5	8967.06	41113.8	114378	58443	32556.8	135787	59033.4	21083.3	77033.8	115003	38814.2	41663.3	17084.2	99417	192186	63672	70708	93235.4
O14498	Immunoglobulin superfamily containing leucine-rich repeat protein	695366	301264	85081	114169	238019	197320	383661	422788	122835	502368	238909	134226	185295	535275	233629	583169	518525	203470	204869	194100	207657	140096	85843.2	1.29178e+06	94934.5	132387	125908	172773	297369	1.00205e+06	80660.5	124132	592343	234816	164288	336437	253319	196257	216150	339090	84925.7	195381	155782	163033	485481	345373	128691	175600
O14672	Disintegrin and metalloproteinase domain-containing protein 10	15221.9	7977.25	4757.35	21852.4	35726.1	22124.9	19188.9	16317.6	6502.12	14437.9	18095.7	16047.8	15790.7	32638.7	10946.3	20954.5	6904.5	12404.8	10741.3	10096.3	10258	9207.37	13385.6	22329	14748.1	7350.64	15214.3	18507.7	31020.6	7878.66	27822	13482.5	21521.6	23335.8	18207.2	11963.9	22391.2	18847.3	21728.3	6200.67	16443.8	13014.2	12248.8	29386.2	18616.3	22374.8	7203.52	5175.58
O14745	Na(+)/H(+) exchange regulatory cofactor NHE-RF1	16471.6	19382.4	57237.2	74815.9	46908.2	41127.6	19264.9	27475.2	41370.2	88560.4	16306.8	25707.4	90487.3	33671.9	26917.4	33258.4	6673.87	47700.9	105861	88877.1	86728.1	140749	114219	79102.8	38403.3	87308.5	50985.1	58315.4	20428.4	57284.2	119106	163689	31739	81067	111687	18369.6	20415.7	28278.5	31509.2	38570.9	132524	45770.1	108552	43881.6	66394.8	46477.8	47250.2	26722.2
O14773	Tripeptidyl-peptidase 1	447443	44909.6	39951.3	122291	130362	66164.8	130183	187021	27232.1	80582.2	45632.5	60637.7	32802.9	65139.2	79182.7	131856	203650	57624.1	119982	95871.7	55429.5	79600.1	178378	540733	37393.5	25089.7	28460.3	136270	39388.6	367750	65281.3	95521.7	207403	60611.7	97196.9	100518	176652	72313.7	130714	150637	65337.8	95780.9	24176.2	251001	130628	306133	62626.5	66702.4
O14786	Neuropilin-1	5731.15	12830.8	16377.1	2.42907e+06	14978.3	3247.83	6285.43	13128.6	7891.73	20998.3	11688.8	7410.1	36843.4	9977.4	2860.23	5970.77	20005.5	22180.4	15358.2	16190.7	10210.8	4977.06	19620.5	2158.27	6644.53	18039.5	10185.9	58980.1	24369.1	17445.9	17026.6	3727.13	9771.41	9343.91	7413.7	4251.02	6051.46	10488.9	5435.14	4012.86	10143.8	9829.47	12163.6	10601	274937	10445.3	8031.25	11941.2
O14818	Proteasome subunit alpha type-7	19137.6	8302.19	19663.3	17756.8	25096.8	43172.8	6736.03	12856.4	40786	21942.4	25155.2	13210.2	13042.4	14839.1	43627.7	27235.6	26320.4	23769.7	10212.1	10734	4090.56	12740.6	18259.1	30388.1	40934.4	19007.6	15901	32873.6	9723.56	39888.9	21081.3	23378.4	23366	18535.6	18967.1	17032.8	52782	13071	26020.2	16967	14741.3	22513.3	20593	19902.9	27005.1	13785.4	47337.8	70604.9
O14950;P19105	Myosin regulatory light chain 12B;Myosin regulatory light chain 12A	12424.1	7471.98	37775.7	62774.4	7749.72	11942.9	19341	18586.8	32884.3	16956.4	13270.3	6824.08	26647.6	10512.4	7113.95	38236	37435.4	13403.3	8502.42	15951.4	21296.3	17967.9	16276	4821.2	89495.8	19186.3	21995.9	7694.55	182422	35710.2	76578.8	15509.1	15497	13743.9	22040.3	4487.97	11953.4	8586.28	3093.96	24692.4	22848.3	5787.24	11235.1	7160.86	13920.8	4225.98	18069.6	27539.3
O15031	Plexin-B2	10587	12845.7	12853.9	16869.2	13484.4	15528.7	9034.79	17579.9	21302.6	22516.1	20180.5	21114.2	17494.1	17361.1	8612.35	18246.5	73485.2	8652.75	12117.5	14961.4	12844.2	11795.8	14779.2	16450.7	16506.9	18271.1	7287.85	10810.4	9315.78	27341.5	20848.6	6200.01	7519.03	10175.8	10646.7	15318	13889.2	17658.5	20430.5	19430.4	12683	19983.6	18018.2	18883.2	14193.7	10906.1	15780.8	26124.4
O15144	Actin-related protein 2/3 complex subunit 2	8769.24	6351.58	16635.7	16087.4	13095.8	3952.23	4866.4	9771.82	22507	12671.8	6427.9	6120.5	5478.98	22457.1	13992.1	42314.1	11478.7	8233.44	6866.4	12341	6838.76	19174	11658.9	6973.87	71350.5	8064.42	3846.14	11917.9	2.20088e+06	42440.6	30631.6	15901.2	21690	2143.28	13297.2	11092.8	23447.4	7112.24	9833.56	8196.31	14080.5	10583.6	10137.9	19556.4	40081.5	14150.8	8916.23	17561.1
O15197	Ephrin type-B receptor 6	189686	139841	37731.4	12612.3	128797	91863.9	121991	170175	81726.7	102739	78807.7	90878	170644	212614	153865	101733	166428	127480	43931.1	86676.6	61116.5	99665.6	48360.4	120131	44691.6	43691.5	75150.8	46450.9	103387	328242	32620	82646.5	124282	97002.7	88285.6	141997	101583	121123	120262	103728	68393	129345	67703.2	111145	194143	133960	67960.5	79525.7
O15230	Laminin subunit alpha-5	26902.2	36360.8	142319	86377.1	69674.2	44746.7	39786.8	36156.7	82011.2	21005	37280	53481.3	297499	107916	33289.5	12542.1	19202.4	57087.8	166162	53367.5	155402	99045.8	121178	57617.8	36329.1	140856	127780	211863	43111.2	22103	178819	54343.1	28331	136049	13605.9	17563.7	30788.4	80446.5	37567.2	26585.1	81658	49000.1	126328	30099.3	35154.1	29436.8	80990.3	76211.7
O15240	Neurosecretory protein VGF	8973.11	22135.6	5507.23	82036.9	8815.37	10860	10722.8	9946.11	24099.2	18703.8	2850.59	5800.89	234510	11360.9	12397.8	13398.2	44194.4	7243.04	42628.7	59495.4	15240.8	34798.6	16515	115527	10381.1	75244.4	33154.2	9033.14	22095	12785.6	31339.1	1684.8	7793.92	9331.73	15268.1	13377	7862.98	5934.35	10691.5	14404	92440	12021	13416	3142.22	8490.39	35469.4	20819.4	16771.9
O15393	Transmembrane protease serine 2	74208.2	102854	53381.3	109493	157053	202931	139435	37979.6	49210.5	99775	312774	196160	90095	84964.2	48141.9	6644.68	32952.6	74921.3	64521.2	76014.4	158444	170329	52300.8	72225.5	28411.3	120025	102599	36870.6	41988.8	237337	67326.5	49037	86986.4	169122	124621	222247	27473.7	47088.8	275538	37367.6	38501.9	76448.3	94902	60032.8	95074.2	15928.4	141931	48138.5
O15394	Neural cell adhesion molecule 2	136575	34710.8	18549.3	7998.46	21074.1	30857.7	34869.3	44005.7	4726.78	13024	15865.9	19469.6	11116.9	51550.9	32320	105948	4779.89	13934	9889.19	28924.1	7855.5	6729	7814.08	91969.6	8081.66	15347.1	25777.6	25629.3	92102.6	49089.5	16666	24439.6	75179.8	20365.3	22760.8	24519.2	24656.9	16201.3	29652.5	28989.6	8932.81	23378.1	16922.4	9415.69	72257.9	75908.2	18416	40687
O15484	Calpain-5	9038.21	9588.45	3567.4	42063.3	25034.2	8175.35	8354.36	6637.59	4107.11	9566.84	9375.22	7138.14	7124.35	12220.9	3440.75	3453.52	9943.53	7070	13225.2	5264.54	4322.84	3060.19	9873.22	12970.4	7704.03	5881.63	4305.52	14224.6	19684.5	16680.9	6060.69	5701.7	2981.2	4754.11	6717.34	11900	6191.66	4528.95	7755.67	7426.59	10345.8	2753.98	5150.43	5801.4	3444.99	7853.71	10001.1	11099
O15511	Actin-related protein 2/3 complex subunit 5	30908.9	17959.8	38428.5	50882.7	21277.8	30801.7	19122.9	31108.1	37595.6	43006.2	19534.3	24597.5	15552	19152.9	45354.1	17496.2	29923.1	12577.4	20985	15716.3	24598.9	70467.7	31015.8	77970.8	118744	28239	13128.4	26146.6	20267.9	31497.6	106653	30865.3	19800.5	21254.7	43459.1	38990.6	41262.2	36775.6	29369.1	25482.7	16180.4	33443.4	25868	35097.5	47924.9	13720.8	25006.6	47293.1
O43155	Leucine-rich repeat transmembrane protein FLRT2	26290.9	19151.3	32930.5	678277	27643.8	20883.1	24475	19392.2	42899.5	46476.2	11691.3	18481.1	36480.9	42966.9	10000.3	70192.3	62116.2	27489.4	44851.7	44668	27167	48699.4	45833.3	20587.6	15570.6	47551	39588.7	117416	91721.4	18223.2	28715	32635.2	15565.8	24804	55585.3	18811.9	18101.7	35073.2	18913.6	19420.9	22381.4	18162.5	48023.5	38997.8	22244.7	49704.7	24208.5	21574.3
O43175	D-3-phosphoglycerate dehydrogenase	12044.3	5204.63	12533.3	48430.5	7343.74	10125	6953.92	5897.89	2923.5	8949.37	12747.4	2796.51	9412.32	14364.8	1174.21	11707.4	1370.16	3786.06	13297.2	4552.37	8628.18	12156.1	3235.58	44304	4844.04	8816.83	6416.59	11008.7	15746.5	15861.9	8188.29	7232.73	6069.7	9855.4	21827.2	34246.1	9164.14	3047.01	20059.8	14126.3	1295.62	7927.93	3629.35	10519.9	10782.9	7588.21	12640.3	3393.78
O43278	Kunitz-type protease inhibitor 1	153889	133472	68663	73511.9	113599	160588	149495	234574	77931.2	323269	182820	116415	49699.8	118929	159458	156436	174053	129006	66790.9	100688	86636.4	59257.5	47189.6	230981	84473	44918.8	68930	118696	112025	180913	148704	65957.9	167880	75292.9	200904	219948	101470	122986	162887	163115	71367.6	118546	82139.3	142213	179388	178190	106210	57080.9
O43291	Kunitz-type protease inhibitor 2	249055	167683	137002	248121	296431	302324	160973	199758	256715	290096	202958	216784	207226	244842	190195	526494	272032	173250	201091	110584	235687	333292	293659	577490	142429	256161	214258	386227	196097	327920	182075	304544	168572	199931	219408	181265	136501	212351	258440	228326	356645	161998	237384	236424	466747	273413	185661	326223
O43301	Heat shock 70 kDa protein 12A	21843.8	6408.91	6423.44	2.42907e+06	29164.6	29055.4	4145.71	10869.8	8526.87	3655.92	3492.19	4658.51	13289.9	6389.06	9945.95	3841.47	8947.06	12569.5	7312.54	3551.39	13365.9	17764.2	7442.1	11679.8	7873.77	10770.2	9282.09	9696.79	10853.6	9718.35	8222.38	4358.76	39227.8	11346.5	9831.33	7645.17	6665.17	5449.01	6523.52	10505.7	4114.87	7541.1	11165	7885.24	40081.5	8207.37	8490.37	9844.95
O43451	Maltase-glucoamylase, intestinal	232099	394911	301453	26721.4	376313	733247	778011	940148	409797	661401	159090	960186	112336	473390	450721	443023	323104	233304	125420	179847	267757	162069	199817	935889	232046	139413	351560	221876	105991	239593	104287	557316	473956	102996	479326	773976	312305	334879	453642	2172006	291061	334410	260188	780232	719934	361102	890381	855280
O43490	Prominin-1	81893.9	55744	52332.5	32579.4	284834	53351.4	64835.5	115590	59314.2	234420	35681.6	74593.5	33206.8	88008.6	93079.9	60712.2	40735	69669.2	32571.3	36161.9	38274.5	48326.4	42977.9	94659.3	78200.8	290397	66579.4	43480.8	42955.8	123033	54499.9	78372.4	195317	42042.9	76245.8	150092	46209.8	102730	119276	253527	62842.4	84474.5	47979	105453	111034	116570	40719.2	47685.2
O43505	Beta-1,4-glucuronyltransferase 1	54720.6	167523	306156	82001	246803	147707	87455.4	116758	317645	78039.9	167755	151159	232697	298279	114350	25560.9	35927.2	342592	222709	332698	416479	245984	203979	61283.4	142409	217762	168830	187842	81118.2	38704.5	329946	302740	101290	242226	47423.3	65220.8	146256	476343	171427	156241	171338	218449	159258	213004	77309.1	197001	174153	150524
O43567	E3 ubiquitin-protein ligase RNF13	20865.6	10188.2	10201.4	25020.5	22028.5	4868.34	6039.92	13806.9	12854.5	9168.35	68979.1	7238.82	21877.7	25565.2	3822.2	7702.29	1.83339e+06	2716.1	29292.9	15567.2	26490.2	25715.2	21003.6	12844.7	2182.93	11470	20488.2	34908.9	53367.9	12985.9	15381.1	7622.54	6717.68	30769.3	3395.59	6395.21	3839.16	9019.09	7970.22	13882.3	37466.6	7652.94	3681.43	5721.94	7671.86	5559.37	6880.31	161539
O43570	Carbonic anhydrase 12	5051.99	6644.37	49429.4	56098.1	10952.6	3352.55	5924.81	5713.79	10108.7	3034.16	11212.6	6528.04	56608.4	6136.23	5064.85	15347.6	142266	7782.63	71400.1	7187.22	53783.8	14077.8	39694.4	19655.1	7590.4	21758	21203.9	62126.6	4986.33	9423.42	25388.4	9314.8	6057.98	7546.1	68936.3	3737.78	7405.51	4516.05	10007.3	5204.64	35952.5	5237	16238.2	2769.13	5787.02	12467.3	4877.61	6723.84
O43598	2'-deoxynucleoside 5'-phosphate N-hydrolase 1	66090.6	30702.8	22383	41379.7	57993.9	41007.5	93512.1	57085.7	17494.3	98248.5	27324.5	34989.5	42784.7	41399.3	61438.5	63718.2	44526.6	29880.9	33575.9	27097.4	13514.1	66884.9	25893.6	48825.5	32815.3	26459.1	20542	26025.5	16349.9	68996.1	18900.6	44167.2	61277.1	32390.4	61505.4	87915.9	104229	21108.7	77330.7	61399.6	37142.7	24647.3	18156.4	100696	105974	47745.5	35992	41874.4
O43633	Charged multivesicular body protein 2a	106710	126093	53572.7	56062.7	55480.6	100517	86368.4	72708.2	46189.6	41267.1	100502	26886.4	60801.9	194246	72260.9	6082.18	12633.9	17502.3	76837.5	36014.9	65074.5	79411.4	144492	36661.5	42311.6	44491	35133.3	17210.4	39719	11020.3	68633.6	241979	148645	43615.6	50698.4	31752.7	72084.3	85539.3	30915.6	54946	17403.2	79132.9	32710.2	26153.1	168499	75679.9	48090.1	100530
O43653	Prostate stem cell antigen	3.61732e+06	201176	148272	155355	1.51735e+06	1.12677e+06	1.63294e+06	1.76554e+06	1.22075e+06	2.6533e+06	1.86139e+06	118967	578844	1.00573e+06	871073	1110508	4.16761e+06	134200	1130694	211924	178372	1.50872e+06	1.2659e+06	6047052	156761	523808	17707.5	2610628	551240	2831558	87986.7	283167	3.34067e+06	195038	847775	6.36653e+06	133606	1.59074e+06	1.45741e+06	331162	1.89045e+06	122458	95331.2	2.05902e+06	3.92851e+06	1.40366e+06	130493	220304
O43657	Tetraspanin-6	10100.4	21226.6	4663.76	10228.4	19851.6	53348.9	36755.9	13839.7	4580.36	24433.4	76956.7	63844.1	16594.1	27970.7	5252.56	25977.5	19748.1	17484	16289.6	18131.3	25413.5	42405.7	5447.28	20476.5	7934.74	12993	55985.5	10609.3	8913.93	4245.08	14168.2	16200.1	11478.3	39259	22249.7	56095.6	11598	7501.54	32063.3	62526.1	1898.31	22926.1	15904.8	9995.65	19013.1	20561.4	55501.5	28841.1
O43692	Peptidase inhibitor 15	29635	99640.2	28293.6	23560.5	88800.8	135299	147709	29166.1	31248.6	71829.9	426455	125486	59281.4	145765	33888.7	24819.1	72211.7	47806.5	63768	102176	58706	63455	14137.8	7227.84	27895	14509.9	96145.7	51912.7	33851.9	134952	48025.6	68471.4	45848.2	231555	39578.3	90018.1	15302.4	25488	136343	32042.4	6422.09	48870.7	64846	29198.5	74879.5	24521.9	332334	25764.7
O43707	Alpha-actinin-4	41172.2	41681.9	146361	140506	34863.4	67912.6	60417.6	59148.9	128056	62682.4	60311.4	78172.6	46645.3	17242.1	134856	56539.8	55016.8	58352.9	29514.3	49295.3	33783.4	48369.8	63985.7	49064.8	375597	32874.7	40791.1	31487	52680.6	48672.6	86335.8	58252.8	34954.1	35182.1	121965	103800	181544	46062.5	88974.7	99821.4	45125.8	68277	37920.8	91264	58559	35383.5	55877.8	147220
O43795	Unconventional myosin-Ib	7293.2	15990.1	14604.9	19671.7	18335.8	14448.7	12576.2	28151.8	6546.21	16827.2	9185.15	10941	12226.4	16243.7	14884.5	26882	33537.5	16328.6	12633.4	8173.82	24059.9	21088.7	10209.1	36295.9	13248.9	11545.4	11048.4	12274.1	31478.6	24618.5	14096.1	10352.7	16700.5	14947.6	12959.4	25059.7	11901.7	15379.1	11953.1	17549.2	10585.6	12077.9	12254.1	14744.6	9559	17778	8870.31	14746.4
O43852	Calumenin	23764.7	18246.5	38479.2	49243.1	49308.2	19833.4	17397.2	20166.1	45838.7	15361.5	24326.1	11882.8	46955.5	20793.7	11189.9	30611.6	138585	54429.3	42077.2	45897.5	27799.1	44790.9	23549.9	43784.5	12403.8	38531.9	33876.2	31221.8	21856	38638.2	71076.6	31706.9	20697.5	31092.2	142041	13749.1	9171.84	40038	16535.5	27759.7	40420.5	24641.7	21570.6	21154.1	30807.1	19138.9	23507.1	37004.8
O43866	CD5 antigen-like	19304.2	60534.7	93796.4	91116.7	69991.5	51330.4	39381.6	37714.8	57435.3	22141	32355.7	72074.5	180283	90619.1	55975.1	30172.7	29460.9	56678.3	42349.3	48389.1	71156.9	41367.7	191132	24830.9	42437.1	48036.3	69385.9	488342	48809.4	18467.4	186919	92720.8	38651.9	48353.8	49092.9	49362.7	36983.3	100139	81526.5	63266.5	57796.5	64322.5	98002.1	88141	69670.8	92249.9	33317.2	193894
O43895	Xaa-Pro aminopeptidase 2	15941.9	15777.8	32213.1	36965.9	54499.5	51318.7	36540.5	53294	42058.3	44012.8	42632.1	40809.2	30521.4	34195.5	28575.6	8591.14	34959.2	29761.7	12479.2	37141.1	59375.6	20791.3	59178.2	17855.7	11187.2	46079.6	31349.4	50384.2	20992.7	67394.9	20813.5	24543.7	22557.8	46262.6	35621.6	40130.7	36280.1	65629.8	33538.5	80103.2	35561.9	73837.5	64695	57018	70367.9	36851.2	38094.8	27245
O60243	Heparan-sulfate 6-O-sulfotransferase 1	34353.7	20652.3	31318.6	31666.1	38929.4	17005.9	19732.1	45858.6	25533.2	5432.03	4570.15	17917.7	19063.6	25641.4	35845.6	19521.2	34443.6	14263.4	22389.3	17072.8	23412	13839.5	21270.3	40712.3	20062.1	16951.3	18994.8	25379.4	20555.6	53150.9	18761.7	13086.5	18334.9	18893.6	19066.4	24832.2	28726.3	52086.7	26525.8	28377.5	17462.3	19214.9	12768.2	47040.4	27657.7	16938.8	15397.7	28255
O60245	Protocadherin-7	18311.2	5925.69	9081.17	15672.8	10485.2	9148.81	8509.18	11747	7880.74	15095.4	7698.15	1722.7	12255.3	12208.2	8974.12	33746.2	20454	11039.2	13196.7	8138.14	6352.83	7431.94	11125.1	21993.2	1037.47	7405.69	14633.1	9696.79	15746.5	40237.7	13584.9	9331.96	22938.5	11884.1	14333.3	12654.4	5544.5	6354.46	5105.92	30189.9	6420.19	1130.54	2745.94	10444.4	13145.2	12472.2	7168.67	17576.5
O60271	C-Jun-amino-terminal kinase-interacting protein 4	7987.57	12578.4	12326.8	11847.8	15865.8	3521.88	1820.97	2317.99	8576.72	2143.21	1714.62	5506.35	20787.2	13140.2	9057.06	3508.5	9025.99	3155.11	11115.9	8333.05	14011.2	21186.7	5532.3	13191.3	8136.28	10026	11269.1	21760.9	25510.4	10221.6	10125.2	14577.6	7232.6	2299.18	6996.15	2321.88	12897.9	5910.97	14219.8	9335.57	10459.8	8767.24	6397.4	16361.9	13127.6	9008.5	7408.99	23350.3
O60279	Sushi domain-containing protein 5	61669.3	661.277	15318.8	64797.7	18760	14926.3	29937.1	12442.1	7646.72	10313.9	16585.5	5552.21	10990.4	21069.9	21875.1	1.24721e+06	1451.63	15312.2	29699.3	8170.13	4634.65	3680.82	8214.7	81307.8	8261.47	8623.99	10769.6	20106.2	100715	12004.4	16714.9	7740.92	15302.8	18799.7	25778.3	14355.3	18023.3	3597.05	10272	11643	12116.6	20872.1	7822.65	10791.9	13938.9	30843.5	9573	11959.6
O60437	Periplakin	24004.8	16885.7	172312	179404	18104.8	13181.9	14200	15770.1	11237.5	10730.6	8151.4	12364.5	17521.8	15454.4	8621.19	35749.8	30058.2	10014.1	8764.37	8092.69	3200.29	10905.4	6667.18	8237.03	80100.5	15325.3	8888.51	31513	58984.4	30233.7	17783.7	6082.07	17856	14130.7	13995.1	3304.87	5302.47	8639.86	1609.2	16902.8	9920.36	10832.3	18159.8	3215.84	10821.9	12081.5	8017.88	17911.1
O60449	Lymphocyte antigen 75	6553.42	16585.4	2878.2	22074	4456.7	6661.67	6749.45	3678.23	4629.9	11693.2	8825.71	3371.29	8209.52	6123.78	8160.22	23705.3	14127.2	8086.52	4283.15	13367.9	9829.21	4553.21	8533.32	12615.6	3177.29	2601.06	3849.4	8753.03	7883.19	18533.7	10229.9	8095.64	7407.53	6105.81	858.328	6047.23	5743.27	6289.81	5199.41	6171.13	2081.1	6080.66	6846.62	3327.13	7836.34	8511.02	6684.35	10019.1
O60494	Cubilin	630064	624142	396895	322607	1.0408e+06	627996	835848	1308891	783066	1.19384e+06	418667	765801	817123	538643	681298	502398	575172	838653	446735	715067	405947	545369	566085	912392	417708	490885	516849	608362	828711	524231	793509	534619	474899	473758	658171	1.49898e+06	807589	1.26596e+06	825295	1.38319e+06	770508	839235	452955	1.2374e+06	1536859	962714	515755	1.20387e+06
O60568	Multifunctional procollagen lysine hydroxylase and glycosyltransferase LH3	8993.87	17725.6	12594.7	21973.9	8207.05	11132.5	13625.7	11830.3	20433.2	13628.2	9705.92	8002.01	8155.1	23512.6	17609.9	12069.8	8640.33	26555.8	28459.5	15066.9	12663.7	8630.16	15460.8	3467.39	4993.89	15948.3	12677.5	5790.67	17245.7	13878.7	7597.04	18703.6	18920.7	19212	21197.4	12953.3	11062.5	16536.4	6734.32	11327.9	10698.1	7124.68	28681.3	18184	15748.2	33227.8	22129.9	11345.4
O60603	Toll-like receptor 2	8697.17	7947.09	6999.91	16464.9	6640.77	7886.41	6475.25	9311.58	13086.4	12178.1	13898.1	6138.09	14536.4	8055.13	8044.7	23705.3	12178.1	9818.31	3334.5	9994.66	12442.5	6978.94	10689.2	12118.2	4577.36	10370.2	5529.21	12693.7	16126.1	13828.1	13128	7360.87	6460.2	5080.41	8643.51	9208.96	6095.5	11349.6	8309.75	5994.94	7665.05	9647.69	6538.41	8798.32	12087.8	9219.7	7681.58	7973.24
O60613	Selenoprotein F	26835.3	12960.2	9198.5	2.42907e+06	17359.6	16579.9	7346.47	38258.2	7258.83	43839.3	12944.4	9883.09	13839.9	10571.6	17803.2	87440.6	77857.3	11444.6	3487.71	11876.8	5489.66	4121.92	12181.5	7655.9	13785.5	9563.35	12333.7	17084.6	28905.5	39669.5	13638.2	14171.9	17288	7263.85	34666.4	22315.1	15320.5	12670.8	14537.1	32151.7	2226.55	23701.8	6558.06	22919.1	24693.5	11039.7	6113.85	16567.7
O60635	Tetraspanin-1	244757	568249	154415	225379	344831	757671	500007	288501	219780	469401	616310	306584	252441	282468	279461	153117	330840	163176	33219.9	32540	509556	131889	371124	448060	157909	348530	410419	211624	160314	246983	120153	112071	454206	208713	163189	510291	108442	181893	513631	435814	345430	233421	286443	377700	336859	368480	211326	150151
O60704	Protein-tyrosine sulfotransferase 2	17620.7	9195.34	6698.33	8991.17	12062.5	10910.5	18758.7	21382.4	34389.7	34091.2	16036	10482	11719.8	6249.53	20960.6	83210.4	27885.8	27319.9	16400.6	9154.13	41420.9	16701.9	14945.6	53562	16611.6	16354.7	22023	13433	16026	36111.6	38073.7	10836.2	19540.3	13944.7	30912.9	20295.4	15188.1	17435.2	16658	16646.3	28732.2	8928.63	16814.8	20201.6	13073	13371.1	13490.3	20877.7
O60814;P57053;P58876;P62807;Q5QNW6;Q93079;Q99877;Q99879;Q99880	Histone H2B type 1-K;Histone H2B type F-S;Histone H2B type 1-D;Histone H2B type 1-C/E/F/G/I; Histone H2B type 2-F;Histone H2B type 1-H;Histone H2B type 1-N;Histone H2B type 1-M;Histone H2B type 1-L	19850.3	6839.37	47001.3	90347.5	28792.9	6568.09	16747.8	16589.6	92938.6	70386.3	18460.7	16235.4	17175.2	19610.8	828607	26433.1	121975	23214.9	25390	15161	10090.8	33627.5	40171.1	25332.6	589721	30556.1	24716.1	2.26177e+06	86238.5	68315.3	147484	17007.6	24657.1	8872.17	106398	59788	29758.7	13046.1	9649.38	27397.4	86016.2	26676.1	18039.5	20191.3	19960.2	21233.3	32772.8	208395
O60888	Protein CutA	441245	857737	81243.6	350049	150508	405253	145894	715988	151490	1.03719e+06	152175	381662	531331	923151	501200	260802	203546	243856	178757	343450	97413.5	273076	122767	209797	224458	373795	803016	312732	362758	540806	291040	128219	132082	287420	96788.7	113625	92298.9	224317	181054	299821	309538	171331	124468	264911	241701	376795	86612	633506
O60939	Sodium channel subunit beta-2	47822	26498.9	14532	79694.2	11333	33787.4	36525.8	31507.6	11187.5	46522.6	18379.1	15449.6	15410.3	21440.3	15529.8	18816.7	57581.2	12288.9	33845.5	17305.9	21276.5	15290	75359.7	23526.8	9623.32	14015.6	20201.5	73393	12359.2	26987.6	20233.1	17308	34114.9	12085.7	29560.3	21170	15876.6	31261.9	17072.7	25108.3	12979.5	20913.9	20366.1	13190.1	28950.7	57354.3	11846.1	40404.5
O75015	Low affinity immunoglobulin gamma Fc region receptor III-B	15806.6	35424.4	154926	330009	30282.6	22660	23948.7	28134.3	89457.7	55272.3	12429.9	13488	138547	34825.1	12334.1	9023.9	18906.2	26223.5	257356	54192.9	190538	92743	348262	65577.9	23658.2	210774	103461	270861	35253.5	23733.2	768375	27159.6	23037.9	19433.7	21412.8	32775	20874.1	48921.6	30427.2	36640.9	221456	13476.5	9712.46	23135.7	13368.4	23658.9	18838.6	75826.8
O75022	Leukocyte immunoglobulin-like receptor subfamily B member 3	22259	41838.7	19266.1	23549.6	21164.5	34548.6	28656.3	22958.9	34632.2	30270.2	15810.6	21176.5	30132.2	41095.8	37321.5	5856	14517.5	16518	22449.4	21371.7	24854.2	45821.7	35287.4	20167.7	19705.1	36328.2	25859.6	44408.2	46554.8	10862.5	74829.2	38546.5	52948	34762.7	12897.5	26529.9	24626.1	32685	45345	32703.5	45109	21595.2	30077.2	21952.6	56216.9	20882.3	34966.5	34067.2
O75071	EF-hand calcium-binding domain-containing protein 14	57248.9	91709.8	52874.8	66640.6	106278	82033.8	82343.3	76808.8	64286.6	97387	88818.4	56020.7	74500.1	140899	69143.4	254950	101706	90245.9	54160.2	77819.5	75534.6	51330.4	42124.8	162702	54822.9	38016.9	69826.2	41435.7	105740	61428.2	48099.2	81513.2	120073	70799.1	25101.2	78994.3	81731.3	148803	74522.8	61386.8	88308.8	88741.5	79201.6	96032.7	104873	178825	56371.7	89464.6
O75083	WD repeat-containing protein 1	18642.9	8144.27	38523.6	106959	11969.8	39334.3	11328.5	9575.35	8554.64	28246.5	54474.7	7544.73	14029.2	45532.8	3215.51	13732.7	7691.28	30567.4	26682.4	11022.5	15514.2	18660.2	35931.2	34424.3	59715.3	62801.9	3720.49	45136	75553.7	2038.41	30018.7	13479.6	58447.4	8784.56	32928.2	8727.21	40682.1	32006.2	10046.9	30789.5	53795.3	8484.49	16785.6	67722.5	4602.72	112494	48285	11104.1
O75084;Q14332	Frizzled-7;Frizzled-2	165314	32492.3	29279.6	256416	74521.1	154026	56108.8	103789	61737.3	95020.1	103405	49881.2	44398.7	99417.1	78768.9	485173	208634	44525.3	146083	107188	40784.2	27907	87309.1	160676	40187.4	36019.4	44492.7	341299	73892.8	164910	72485.1	24861.6	111261	54126	60482.7	81018.2	81472.5	98030.2	84739.5	93978.2	60676.5	71194.7	47330.7	73401.6	117942	102070	78588.5	83974.4
O75131	Copine-3	67154.7	41906.7	165263	144658	206539	122877	87010.9	162726	53431	143351	73387.5	56657.7	51373.9	128470	141239	82832.8	51594.4	114483	91169.3	83357.9	184854	68580.1	113931	99272	153021	32308.3	26078.2	27435	42655.1	167648	99009.1	36328.7	110208	62137.5	61947.4	106236	56191	94523.4	83457.6	89867.8	28237.4	63854.9	32881.6	122077	39697.6	34738.7	24906.2	52914.7
O75144	ICOS ligand	1.65538e+06	3.03396e+06	873761	645686	2.45467e+06	1.81927e+06	1.62179e+06	2.15405e+06	1.36086e+06	4448753	1.61296e+06	1.13888e+06	585469	1.32943e+06	1.46168e+06	3.5152e+06	1.78976e+06	1.07508e+06	774757	1.51988e+06	1.15125e+06	1.17465e+06	929668	1.63569e+06	1.02338e+06	2.40419e+06	1.07332e+06	566101	807325	1.75009e+06	1.05541e+06	1.68249e+06	1.58425e+06	986590	1450801	2.01865e+06	1.89578e+06	2.23535e+06	1829606	2.47325e+06	1.14278e+06	1.32444e+06	1.59344e+06	2.00506e+06	1.11419e+06	2654943	1.04744e+06	1.50915e+06
O75223	Gamma-glutamylcyclotransferase	33401.9	5590.6	98138.5	17150.1	12200.5	21095.9	16576.2	19007.8	27180.2	25099	22653.3	20981.9	22842.2	29310.8	24717.7	33522.8	73810	15874.3	7069.91	21948.4	19443.5	15056.7	49973.2	4659.42	34511.2	25465	24578.4	12364.6	16826.8	26836.8	21205	23329.8	16548.8	19987.8	24860.1	9444.36	25243.5	19382.8	20837.3	12207.2	29376.9	19766	20283.7	22193.9	12843.8	11039.2	16694.6	132132
O75309	Cadherin-16	36609.9	41403.9	26639.9	33134.4	16716.5	25578.7	54210.9	63677.5	50083.4	35427.7	49762.4	33022.2	19662.7	35000.8	38291.7	56525.1	69061.1	49765.8	64837.3	52142.2	48942.8	32478.3	28730.7	82278.5	31689.6	38107.7	37123	25549.2	20049.8	41231.3	34153.9	27104.5	54762.1	39416	37761.5	39101	27266.2	30037.7	38453.8	67020.8	34233.2	40626.4	52417.1	39212.9	21737	29990.4	42045	22845.2
O75326	Semaphorin-7A	7062.38	11211.9	7995.18	8991.17	27618.7	11172.8	10107.8	13745.9	12553.2	9799.74	21671.6	9900.77	12534.4	13118.9	13883.8	4019.38	8639.2	20634	7816.06	12440.6	30076	9760.44	10551.1	24199.5	6290.36	14746.3	7917.69	8459.27	20398.9	17850.9	17326.5	6479.6	9242.67	7937.91	10579.9	10034.6	6415.84	22199.2	8158.4	16010.7	8025.94	10486.6	8891.42	12221.4	4997.8	5965.44	4966.65	14082.5
O75339	Cartilage intermediate layer protein 1	304438	146714	81409.2	47077.8	113337	95499	127141	277066	100455	75001.4	148822	87280.9	122516	198611	184020	92144.9	381738	164598	104975	98400.2	61525.5	107021	233549	115224	23583.8	85309.5	99979.2	31904.1	186114	300802	105826	62101.4	206852	166163	40854.1	309404	229996	89641.3	91017.5	89591.1	129962	69961.1	154980	112711	185534	260068	168290	114399
O75340	Programmed cell death protein 6	44552.8	19588.3	68614.7	29009.6	92097.2	104692	75696.4	77267.1	100678	174538	115622	76411.1	60356.3	92052.5	105546	1862.14	24082.5	80733.9	68834.5	48849.6	84191.5	63381.9	116427	43970.5	62731.7	40538.9	45846.8	39357.6	39697.3	62014.2	79463	77457	96112.8	103255	70062.1	103279	61777.2	161264	96333.2	103591	73746.6	84229.7	71588.3	111825	83820	42938.8	54460	65271.8
O75351	Vacuolar protein sorting-associated protein 4B	11952.9	28239.7	83260.9	38238.9	50417.9	63947.3	21817.9	27639.4	91537	67493.8	33524.8	52254	54731.6	58989	32905.3	6408.18	12196.3	89742.8	72898.3	66209.9	91560.4	77905.8	128020	574152	29982.1	111517	61737	29493.8	17412.6	20294.2	85831.1	58908.9	27645.4	72693.4	57149.3	32956.4	30203.7	104741	53036.8	51132.9	44622.9	62170.2	116844	63213.4	13052.4	63416.4	39669	52656.6
O75354	Ectonucleoside triphosphate diphosphohydrolase 6	14282.6	6917.67	6458.99	24624.4	15357.4	18686.1	7028.12	28456	4992.9	23730.7	11410.1	16049.2	18325.4	4225.71	13732.3	15070.2	1.83339e+06	14864.8	16216.9	12664.9	7526.05	7229.86	2929.34	10737.8	7518.04	10946.2	7227.13	58980.1	14295.1	7866.75	13485.6	5880.16	69744.5	9873.56	16741.9	13802.7	9272.71	10638.6	17127.4	16221.6	9031.17	11507.3	8062.81	10963	15029.1	19895.4	8783.87	11053.1
O75368	SH3 domain-binding glutamic acid-rich-like protein	279203	45965.7	15107.2	12249.9	18585.1	53143	82587.8	44286.3	27181.8	67184.6	44425.1	17731.4	21770.2	44187.1	95593	44034.6	45589.7	26470	10813.4	8959.12	11155.5	26694.9	10724.9	139333	70367.2	16192.6	6025.23	10960	391128	91123	13024.9	25334.2	46737.9	21953.2	151378	48307.1	33548.1	38069.1	31148.1	26895.5	24920.1	27252.7	10956.8	31197.9	61525.3	33177.2	13439	46800.8
O75369	Filamin-B	57389.6	106495	13433.8	20434.2	39818.8	17088.7	27687.6	35780.2	12098.8	92627.5	31633.6	26015.5	47673	42390.9	36649.3	59565.7	16782.9	17147.1	13244.7	87385.8	6727.99	41979.8	21760.3	39004.2	34798.4	19074	11084.4	17847.2	28021.6	40838.3	4626.52	48090	14747	18647.5	85009.8	37236.4	23032	22180.2	28205.3	19385.5	10384.9	37400.7	12299.3	30128.7	18951.6	39727.8	17864.9	28536.6
O75487	Glypican-4	15866.4	10413.2	30443.1	10564.4	20865.5	13709.8	21363.4	27678.2	20487.8	15570.3	34177.2	20319.9	23988	22517.8	22214.6	21201.9	23017.6	54305.2	30958.4	27181.2	21178.6	17651.3	29549.3	26785.2	36262.3	18872.4	14961.6	11100.4	21139.1	14504.3	16480	18530	17404.9	19550.7	24713.4	22553.8	21507.2	27254.3	25645.1	21473.9	18623.1	28477.1	17551.8	51361.5	9848.2	38593.1	15429	39584.3
O75503	Ceroid-lipofuscinosis neuronal protein 5	94037.3	83246.8	106597	96833	171849	175786	125808	131717	78811.4	287373	171052	146938	100699	144972	183791	102305	86482.8	93099.5	102639	134024	98863.2	85900.1	118873	158581	84002.6	119698	159292	97675.9	153798	167424	46989.5	131924	289741	93337.8	114331	137293	131855	207269	173058	191357	66220.6	135216	85242.4	215102	194711	219709	97121.2	127099
O75594	Peptidoglycan recognition protein 1	5568172	3.80107e+06	1.70477e+06	1309816	1593329	2.72402e+06	3768301	8078458	3.8181e+06	2.00703e+06	1.50231e+06	912042	4.95586e+06	2.81623e+06	3.96264e+06	2.25344e+06	5503996	2.17861e+06	6638797	2.55267e+06	2.93005e+06	1.99145e+06	3458570	8.22182e+06	941474	1.55483e+06	1.64125e+06	5073584	3523472	3.33757e+06	3.42545e+06	758026	3.23468e+06	2887505	1.77761e+06	2.21785e+06	2.14373e+06	2210495	2.34134e+06	2.75941e+06	2.38905e+06	2.35838e+06	2.00238e+06	1.39353e+06	4.28418e+06	1.34344e+06	1206761	231823
O75695	Protein XRP2	13022.4	7729.77	7570.49	15484.4	35681.8	5098.13	8568.07	9003.7	2270.61	11804.8	9810.56	6737.69	8678.24	4353.24	8427.81	11278.9	8947.06	5183.99	10940.7	6594.17	3314.68	2926.65	10057.6	6772.06	11872.4	6347.72	6296.16	10328.3	14727.4	12207.4	6824.28	6310.12	5675.55	5831.38	6911.43	18153.7	7810.72	7898.27	10831.1	10500.8	8461.55	6556.88	2834.49	7112.54	9864.44	4849.24	5976.3	7942.07
O75787	Renin receptor	603.549	30158	40421.4	36338.3	13471.7	28746.7	33317.3	35479.4	16663.1	28154.4	59419.9	43135.1	66226.4	21778.8	18001.6	1527.27	1674.43	57291.1	218916	66449.5	89048.5	39071.7	35032.4	20053	8510.01	50314	68676.9	78588.4	35822.3	7563.04	54097.6	63468.7	1925.94	51573.2	63665.1	14616.7	20086.3	54215	22058.6	26189	24336.2	28180.2	48812.3	49989.9	11232.3	22449.7	33690.2	52039.7
O75874	Isocitrate dehydrogenase [NADP] cytoplasmic	64028.2	113551	83238.7	123516	46616.2	156572	62083.7	54536.5	64195.1	96565.9	149598	81525.7	68520.1	71448.6	39539.1	64992.6	55508.3	48243.8	52599.8	48518.6	72077.3	122119	64458.1	242428	76016.8	52354.9	43730.5	82847.9	57209.5	106540	65927.4	77642.2	93311.6	87892.8	197594	220370	114877	55517.9	147645	44426.3	45199	88359.5	73970.3	93335.3	67042.6	25120.1	137458	33677.9
O75882	Attractin	160542	216270	81198.9	108967	167097	241600	139363	284709	151827	265378	99775.1	171898	192526	263611	167435	90557.4	517536	159660	128761	128367	123260	171505	159277	159963	102129	251305	169507	161659	148402	721172	94035	226455	145052	123938	66689.6	183775	151642	214076	188721	260441	131804	229225	111734	222950	421944	332690	116564	180509
O75891	Cytosolic 10-formyltetrahydrofolate dehydrogenase	31118.2	27372.1	34663.7	30761.4	40377	18912.2	42411.6	63094.1	42719.4	27199.3	22529.6	33959	45210.3	18139.5	16723	63849.8	29907	34944.1	21982.3	35007.3	20336.1	70093.9	33874.4	58288.5	15092	21600.6	21753.7	40014.8	19493.3	21356.4	58844.6	43891.7	20009.9	18857	77619.9	54330	89396.7	69284.2	60290.3	65874.3	36191	53461	48714.1	142902	31799.1	10771.6	16593.7	62181
O75936	Gamma-butyrobetaine dioxygenase	104663	26583.8	31835.2	38176.1	51961	22818.4	25087.6	15733.2	49042.9	22706.8	18075	13617.5	97027	16794	9780.45	30388.4	11907.1	30934.7	39845.9	22553.2	27850.4	148290	80286.4	31644.3	32448.8	24596.8	19086.5	63457.8	18193.7	135941	61155	91711.8	16904	34557.7	39003.5	11288.9	35888.4	71181.2	28920.4	28454.8	29354.7	30315.1	38032	72788.6	36795.5	21456.8	26343.9	59659
O75955	Flotillin-1	20177.7	15268.4	24542.5	52715.7	49385.1	28897.6	45881.5	34840.6	41065.3	416129	21117.9	232924	37387.8	51786.8	41743.1	26117.9	14935.7	26674.9	14030.1	14491.5	45109.3	44573.8	30129.6	23096.4	51042	21799.8	54550.7	18362.7	19934.2	42402	39766.1	129453	35754.1	18922.5	34061.9	55291.3	37540	60666.4	51648.7	88404.6	17554.9	48057.6	33074.1	61421.1	45160.8	43637.8	23387.5	56258.9
O75976	Carboxypeptidase D	8548.1	6844.18	9578.42	10631.1	19389.2	11904.7	18199.7	7338	8624.15	4753.06	13053.4	15097.6	14570.9	11198.4	7187.8	1.24721e+06	6914.29	10531.3	7087.23	17776.7	9508.23	23780.8	9755.71	13769.9	4897.25	16354	6926.72	13580.1	14626.4	1.3299e+06	16907.5	9945.63	3144.45	12474.6	7701.93	4534.99	6196.82	11936.2	15432.6	8801.86	9813.72	7723.92	12928.2	6806.08	265152	5345.66	8953.22	11670.9
O76070	Gamma-synuclein	12439.6	10924.2	11702.9	30315.4	15795.9	16096.7	17205.2	14084.3	5123.62	36224	12226.9	10157.9	15444.4	31777.8	13513.5	44583.7	12164.7	7494.11	14632.8	10075.9	37319.6	9689.8	14432.1	39616.7	11801.3	6179.34	5352.38	32158.7	14579.4	23044.3	11587.9	36126.9	17037.9	4748.56	52810	5900.8	31455.2	8186.05	8302.71	13842.3	9619.18	14349.7	8200.42	9617.33	38767.5	11309.8	9464.09	15918
O76076	WNT1-inducible-signaling pathway protein 2	58183.7	199939	94069.9	69452.1	200557	222648	199792	222614	103941	257529	119644	208935	192529	322493	114351	61411.9	51568.2	154998	196841	98426.6	198733	79108.4	110496	164615	118155	80356.1	133711	98855.4	272240	123291	59621.4	57995.9	179036	397021	324339	140516	193582	247168	324872	302377	106006	334206	239996	227364	266158	261871	232973	61141.1
O94760	N(G),N(G)-dimethylarginine dimethylaminohydrolase 1	54472.5	67428.5	58355.3	64705.4	35122.6	69540.2	96309.5	127316	54815.6	65394.6	98190.4	44530.3	70801.3	30939.6	41865.3	161391	229252	130661	98106.5	52152.8	38914.2	56609.6	70002	129804	51788.4	78794.3	39716.1	43090.3	50172.1	91991.1	32190.4	51677.9	53233.8	93261.4	78311.8	119066	57822.1	56600.9	96052.5	111876	42475.9	83953.2	64435.7	110075	23144.1	26965.8	35419.8	69317.3
O94772	Lymphocyte antigen 6H	55322.1	124975	48900.4	64695	25798.7	38395.8	106477	53046.3	56963.6	3116.12	35946.9	82902	199127	338673	121347	36211.2	3889.11	66820.5	78335.2	44870.5	63500.3	71254.6	100037	24433.5	53948.3	38293.9	113350	285570	258630	22769.4	25266.6	77469.4	73742.9	119848	1792.99	16014.3	80006.9	65893.9	66215.9	35343.3	110602	75173.2	87503.7	9931.72	45138.8	64292.4	82467.4	91334.1
O94832	Unconventional myosin-Id	10895.8	14566.5	18768.3	41176.6	5642.97	20318	10253.9	7511.83	10858.1	7707.89	8505.39	18130	15556.2	17892.8	9190.14	9110.4	6409.58	11006.1	16321.2	12325	18669	22220.9	13628.4	22403.2	12178.9	22104	8546.05	27042.9	1322.59	10001	33130.9	10544.2	7598.75	20580.6	11638.4	11072.2	2399.3	9528.66	16987.2	11447.4	9382.73	7154.72	16047.6	8135.39	10636.6	8421.2	16680.8	4179.85
O94856	Neurofascin	10748.3	10261.5	21747.5	24653.1	22498.9	30080.8	17502	26196.5	24473.3	20006.9	11045.4	19551.3	19915.6	25688.1	17923.1	18375.8	17560.2	22782	22233.2	21756.7	18263.7	27834.5	20663.3	39850.9	6798.23	22305.5	12994.8	15667.6	15977.2	20487.4	18108.4	21622.9	28733.7	13944.8	3904.76	27850.4	22368.9	33667.4	21846.6	28392	19855	22347	22008.5	28465.6	20272.9	31867.2	22665.9	31371.3
O94910	Adhesion G protein-coupled receptor L1	100657	44477.6	44669.8	88640.9	67171.6	72010.6	57921.9	98431.4	62975.5	99055.6	59561.8	42669.9	37807.8	75574.7	73169	224136	98072.2	48436.9	93842.6	46360	34275	51224.5	80019.4	177205	39380.8	40952.4	43633.6	43980.7	51694.6	73589	36117.9	35965.7	94789.8	47177.9	54498.5	69100.7	77131.8	69600.1	68334	83406	49432.4	59753.3	60034.6	90042.9	57562.3	85139.9	35537.5	58465.9
O94919	Endonuclease domain-containing 1 protein	1.40453e+06	552016	177183	210030	81024.7	316639	610734	606123	183281	55081.6	138933	170358	633855	605953	406289	519193	626377	167703	587304	652320	259809	118339	213169	212644	106766	452496	644740	249874	767437	1855263	71739.1	124174	992691	268805	62824.2	222100	230765	131058	178921	216678	281474	152238	223225	46912.8	738235	633993	315080	173300
O94985	Calsyntenin-1	85042.3	29137.8	12621.5	6660.97	15904.1	42614	48192.6	31779.9	21442.8	33235.4	66208.5	59228.2	21308.4	29217.7	20715.5	18690.7	66130.3	15820.9	19882.7	23247.2	23179.3	25771.5	10148.5	20445.6	6299.68	20864.9	16314.4	5394.64	16726.5	85754.1	22756.6	19072.7	22454.5	32819.2	35255.9	36730.9	17479	27337.5	53642.1	20381.9	9912.22	35319.4	21494.4	14765	32319.9	28131.8	29664.4	18192.2
O95154	Aflatoxin B1 aldehyde reductase member 3	7035.66	5279.61	40145.9	55458.5	25010.8	4793.05	12389	8269.01	26453.6	15664.6	7736.19	7005.01	150249	23417.6	2820.76	14163.2	35470.9	12962.3	16772.3	10843.9	11796.8	71323.5	56322.3	23265.7	9966.37	45318.4	46139	198861	3636.31	74717.7	14359.6	36521.5	1204.4	10852.7	11507.5	6027.32	9869.6	26247.1	9055.83	14586.2	20305	17317.3	26143.2	31216.9	15791.7	15599	15170.8	12712.2
O95274	Ly6/PLAUR domain-containing protein 3	3091.9	8244.52	2979.89	11178.7	10081.3	1622.4	3532.73	3629.91	5419.47	5689.61	3171.9	3755.73	7059.63	5823.24	2221.89	11435.6	17753.5	3044.31	22533.1	6888.21	4967.31	24518.5	60637.7	1565.62	1767.58	2856.19	8554.62	35861.5	8539.17	8087.82	16403.9	9970.88	2163.73	2937.63	2536.18	6432.79	2252.07	6568.23	1367.79	1224.51	9361.03	1627.76	2377.44	5228.42	5245.64	3453.31	5060.62	5381.83
O95297	Myelin protein zero-like protein 1	22728.1	18243.3	11846.2	20586.9	33217	23749.8	30241.2	32142.2	30629.2	22965.1	21639.3	28963.6	29620.7	28098.7	36028.8	11360.5	29064.6	43665.6	34976.6	36891	22201.4	35646.5	26488	28690.8	19389.3	30802.2	23785.4	22143.6	41826.5	22940.1	16130.6	29658.6	39860.2	41466.6	21962.9	18804.2	30209	39546.4	27430.6	14069.8	28382.5	47743	25013.5	22009.5	36652.6	50925.5	22644.5	97927.7
O95336	6-phosphogluconolactonase	354663	1.01377e+06	648667	418634	565575	545735	761048	513032	763397	166082	491652	527105	954150	1.11731e+06	602164	223581	120789	999929	834122	699420	389590	502662	577750	300360	315625	730539	450983	745233	687421	241834	233898	695785	652885	977199	121809	312834	1.08689e+06	726575	589155	503628	314960	702969	670238	547320	420495	828511	564957	812824
O95445	Apolipoprotein M	31068.9	12619.6	38581	20833.6	22257.7	19490.6	18496.8	13244.4	22096.1	16320.8	10938.5	33159	75129.5	13383.5	24848.6	64164.9	28661.4	16717.4	51417.6	26287.2	66616.2	53045.8	37868.6	41832.4	14041.3	72163.2	46547.7	60291.2	11149.3	49851.6	79341	20978	34978.1	23784.8	46307	45978.8	22187.4	26039.6	12958.3	14597.9	49164.2	32377.3	54639.2	58448	40530.1	39179.5	26429.7	24981.7
O95460	Matrilin-4	6433.83	8398.66	8972.15	52130.7	4535.32	1533.9	7053.69	4803.27	4763.9	7846.22	24301.2	3909.78	2156.32	4765.3	7098.67	17735.2	15641.8	4426.74	6328.67	2499.99	6878.35	6924.9	8905.07	5939.06	10943.4	8745.25	7279.57	14455	15260.2	6842.59	9934.91	3409.82	9575.57	12470.1	11760.3	6150.47	7505.64	4659.46	5212.51	5841.82	4028.58	6491.97	1450.57	4916.66	7550.09	3195.92	2026.15	6849.44
O95497	Pantetheinase	24171.8	17617	63112.5	148076	43754.6	99226.4	20631.7	29528.8	69375.9	14139.5	23012.9	30720.6	107259	53434	24084.9	7633.46	15706.8	33661.3	76878.6	85197.4	273581	93471.6	89873.6	25262.8	16509.7	104697	52061.6	147619	25185	12542.4	147186	75156.1	20888.6	34036.1	37088.8	13627.6	24214	41205.9	25800.3	28282.9	173607	38584	79874.5	31895.7	56905.6	55031.3	32517.4	27372.3
O95747	Serine/threonine-protein kinase OSR1	7636.24	2005.7	3562.66	15484.4	1926.7	6299.77	7444.32	7963.05	4735.04	14074.8	8276.46	6320.41	8519.26	6726.31	10154.6	41013.1	56138.7	7863.58	7881.3	10413.2	3058.06	6745.78	8450.78	78691.8	8444.99	1179.96	3634.18	9540.66	13201.9	20592.7	4613.6	3254.44	7750.92	3546.22	17114.6	18544.9	9252.52	8711.43	14053.9	8569.18	4376.15	7057.29	2006.91	10735.7	4161.43	7470.47	5992.38	10536.6
O95861	3'(2'),5'-bisphosphate nucleotidase 1	56001.9	6396.93	7253.4	17150.1	15078.7	14426	35204.5	19079.3	19529.8	27408.2	4096.08	5755.11	15967.9	22790.3	12781.8	36698.1	65004.4	20133.7	8699.18	7739.41	11850.6	11640.8	8976.33	43097.7	8978.24	10181.8	5970.04	2.26177e+06	2.20088e+06	62658.7	13257.1	2862.94	33396.9	11226.8	14553.8	14248	9993.21	9899.9	8362.98	4597.15	8804.81	7946.02	706.2	22287.3	26616.5	14206.4	8310.43	5515.13
O95865	N(G),N(G)-dimethylarginine dimethylaminohydrolase 2	194898	621600	202832	226483	295397	198447	436243	446436	209378	116381	356598	160713	478375	340073	320148	217205	199261	393373	465411	306182	175609	205125	167649	198864	97789.1	342146	208889	360445	533682	313961	137147	219341	125669	727033	42587.7	299856	423882	286328	354203	260118	143157	446532	287813	146479	180447	213321	162288	593978
O95954	Formimidoyltransferase-cyclodeaminase	30139.9	18198.5	37543	11953.4	23758.6	22569.8	38621.4	34389.2	28682.7	21794.5	21157.4	19918.8	40715.6	19420.1	12308.9	24614.1	33826.2	26143.8	20535.2	13899.4	14731.5	65574.3	33717.1	52111.7	13544.3	23778.9	25227.7	38346.2	18592.1	34559.7	27452	32851.5	9577.54	15466	36879.6	39578.8	83918.6	75317.5	50911.9	46949.7	19206.6	37886.2	44529.6	81764.4	21440.3	17826.2	25773.3	64503.8
O95967	EGF-containing fibulin-like extracellular matrix protein 2	44409.3	103134	121622	69313.8	140513	78514.7	69882.8	43269.2	155726	25585	122896	66010.9	201273	217600	59545.5	32954.6	28408.3	174038	156780	80134.8	171661	121018	191604	28727.4	91409.9	120862	130789	115690	163473	29354.4	151263	152046	34992.8	249524	23076.7	33737.8	81791.9	120426	71400.8	48991.2	142415	158691	217085	62435.2	33675.1	105075	125158	172569
O95980	Reversion-inducing cysteine-rich protein with Kazal motifs	7548.87	3851.45	6855.88	22534.8	22988.4	11567.7	20470.1	9923.36	9343.4	7529.96	14084.5	11455	13772.3	32305.5	8903.73	1.24721e+06	5904.87	21337.2	9098.31	9554.23	12659	12876.2	8722.86	15995.3	11693.5	7280.95	10341.7	8722.69	51516.4	1.3299e+06	15394.1	3349.51	13740.1	25274	14942.9	6715.54	12059.4	24856.5	16913	9837.79	15161.2	18680.6	17942.1	17147	15694	14677.8	8724.01	11602.6
O95998	Interleukin-18-binding protein	211094	1.01515e+06	2.1873e+06	5.29911e+06	507407	339713	340849	457155	1.34585e+06	608776	213745	786557	1.36386e+06	730776	403887	807254	918977	495514	4.48561e+06	579029	3005848	636078	5.11394e+06	789087	670497	1.45722e+06	630852	5.27787e+06	179882	515374	2.82635e+06	348246	521244	455664	392607	294209	777282	612440	395953	503353	855273	419259	838710	779957	289256	639170	487843	1.21572e+06
O96009	Napsin-A	1.17483e+06	103728	148341	94535.9	578720	498682	795134	392733	240981	241280	237508	468584	423463	189877	166366	1.6037e+06	2216836	193727	125832	511144	511428	338689	125933	514460	82634.4	203530	226375	147674	125816	1.13845e+06	190559	291454	524599	525019	747586	2.55452e+06	358841	248598	699080	2.11612e+06	229610	709980	352565	1.65845e+06	3.28375e+06	368084	746600	356671
P00167	Cytochrome b5	28834.9	17551.7	108161	64860.1	9580.04	8082.93	6607.04	19306.4	15223.5	11491.9	10146.4	3217.45	8330.7	8468.31	21729	11476.9	29784.1	5900.6	11304.8	2132.77	14634.1	44799.4	27053.9	28197.4	36690.8	14940.2	115718	12554.8	43821.1	26372.9	20265.2	7549.87	13980.2	1297.55	2881.28	11026.4	10453.3	20756.1	11447.3	10179	3008.79	10731.8	1206.53	11019.9	21386.8	10619.1	1617.72	38111.6
P00338	L-lactate dehydrogenase A chain	177072	94312	115902	207669	87289.3	91513.6	73423.8	121143	239445	130434	63631	131822	58182.7	72103.8	236327	135058	254817	71037.7	41100.6	52212.9	74839.4	161510	70001.5	167373	347143	87820.1	29051.6	101432	20687.3	291335	89433.3	132581	72368.1	70025.3	254758	188014	263993	131946	124927	106875	65988.2	141252	49181.5	191518	161056	53189.1	54814.3	210833
P00352	Retinal dehydrogenase 1	144649	99076.5	74495.1	51376.9	99228.3	70872.5	153470	245038	69765.3	197662	53191.5	102585	105498	93133.1	76719.1	104464	140104	101911	45051.8	87443	43837.8	164947	57680	173553	93073	86806.9	47423.8	57337.8	57153.5	319957	78365.9	191105	154185	52683.4	175667	198701	179676	142452	152915	165666	50908	114159	60219.9	369469	223945	104950	57708.6	159352
P00390	Glutathione reductase, mitochondrial	19504.6	18257.7	67695.8	54810.6	25692.9	21704.1	17895	15901.9	55117.8	17366.6	21317.2	23707.7	18167.3	38220.3	40072.2	22063.7	14581.7	13097.5	27332.2	27141.7	25140.3	57540.3	27175.2	11237.9	118440	121549	25535.1	25549.1	38175.1	20072.2	25503.8	25053.5	16536.4	28201	44662.7	31760.7	6166.18	16817	28183.7	19735.7	22280	15280.9	11942.5	26009.6	19124.6	9881.56	26899.5	60900
P00441	Superoxide dismutase [Cu-Zn]	226179	114515	28334.4	867258	632739	579397	241649	368112	308793	466572	462773	351944	252501	1275069	103548	108795	77460.4	162017	205858	170336	187857	1.10363e+06	2282181	131001	607514	134159	566841	1.33392e+06	262636	82780.7	466011	1.80549e+06	383555	1.03166e+06	85569.1	178012	308264	599859	374231	1.04213e+06	198288	309311	564494	642508	212271	881766	490518	1.61263e+06
P00450	Ceruloplasmin	68188.5	282381	549138	406658	1.14363e+06	434578	242959	142436	639720	25074.1	98847.8	181176	538182	465701	173872	145242	370443	143891	499528	1044688	427571	516322	535068	57990	296124	653662	2.01987e+06	960540	473102	120319	378414	1.18731e+06	207756	324376	43104.2	66018.5	168017	226632	89983.6	341022	395107	77116.5	556699	85958.5	360410	179428	578974	477447
P00491	Purine nucleoside phosphorylase	33160	20366.6	51200.7	118680	18805	36538.2	26564.3	40141.9	57639.2	67744.4	28575.6	31034.8	47144.1	34974.7	30854.2	24724.2	31744.1	39298.3	21055.5	20094.9	31911.1	109146	60053.6	40889.3	78158.1	56412.8	21367.3	27393.6	13834.1	41489.8	72366.1	75572.5	46773.8	22909.3	21311.8	36748.9	81271.1	68180.1	38524.7	53367.7	42445.8	47801.6	29264.6	97598.5	30058.7	43818.7	21850.2	125544
P00492	Hypoxanthine-guanine phosphoribosyltransferase	11776.2	5842.35	4022.47	15484.4	5499.59	7832.17	5746.04	15801.3	15946.9	12965.9	5692.81	6864.84	1214.63	5264.03	13116.6	12760.1	31739.5	7576.28	6166.37	4431.03	4092.74	3949.09	2275.6	17256	15546.6	4528.45	2332.7	2.26177e+06	16277.2	42768	8435.84	3561.77	6631.42	3137.1	27304.4	14950.7	9206.21	7936.84	8455.45	8387.59	5707.25	5357.63	7098.19	7651.46	3183.54	3599.7	3918.14	12858
P00533	Epidermal growth factor receptor	21617.3	29953.9	15196.1	6391.46	12635.2	21887.4	23750.4	31362	17095.5	20478	13539.9	15994.3	29869.3	18828.5	18135.8	11918	20917.8	16195.7	23052.3	16978.9	15599.1	7637.43	16238.4	15118.7	11252.2	19538.7	21143.8	24384.8	22762.9	23713.3	9661.76	18897.1	29702.1	12091.9	5373.18	22766.4	22132.7	22778.6	22151.4	24705.7	15549.7	17343.3	12853.6	16480.5	43521.6	38681.9	15670.5	8968.3
P00558	Phosphoglycerate kinase 1	183357	117270	164637	281397	100799	111752	137622	252859	274458	136160	119548	206001	165840	126730	104332	65905	43129.3	193172	131402	128932	115238	290868	194964	119042	166877	302232	129581	105191	41511.6	148385	135509	167024	146110	137678	147214	282174	187812	163241	245721	195758	145708	199488	153416	216130	74015.3	87537.8	109735	104910
P00568	Adenylate kinase isoenzyme 1	5212.32	8967.46	72615.1	81868.9	13788.6	9585.42	7647.11	94921.6	14133.1	76174.6	15400.1	6392.53	20150.5	28184.4	36561	34224.7	9218.14	16042.4	28352.6	6903.22	2711.42	4339.01	13676.7	41354.6	55859.1	6023.17	32082.3	12533.9	9021.8	632682	22497	7169.83	14719.8	7854.56	12900.9	121707	11933.8	39924.6	22407.4	13557.5	14980.4	34190.6	7701.23	72755.6	12631.9	14439	6748.18	9808.9
P00734	Prothrombin	616819	853238	622703	3227998	662094	899056	892631	478867	286768	1369298	745707	664326	982067	1.59325e+06	821416	1.14338e+06	1.09742e+06	555348	630741	206375	795688	440927	1.30043e+06	2.42443e+06	397350	763484	489128	3.10371e+06	1.02734e+06	824215	798944	862701	711329	683778	490056	765038	739836	983223	776469	599338	414119	560877	622829	941185	1.12003e+06	892956	577551	838929
P00736	Complement C1r subcomponent	27856.5	69513.8	27255.3	637215	18657.7	18476.8	32016.6	28110.6	46497.9	21355.1	15941.9	29209.9	28742.1	39096	31433.8	102699	92864.8	27222.1	452290	33531.9	48131.9	37305.1	241582	55100.6	20098.4	36304.4	21060.7	684722	36972.2	63965.9	35655.1	29324.4	26424	99025.7	28351.9	27573.9	22464.3	23107.8	19907	39479.1	28944.6	17814.4	21367.5	19519.6	50958.3	80182.2	21619.8	63498.7
P00738	Haptoglobin	246396	133189	95959.9	72868.8	1443887	140580	2.94849e+06	1.60264e+06	118166	1.32432e+06	36912.3	828586	28476.4	39861.3	1.1856e+06	2.06167e+06	669804	146359	61847.7	74777	26079.5	1011088	710078	83697.3	331198	49521.1	143743	2.35169e+06	4.39311e+06	312203	606926	3.79435e+06	34631172	54308.1	4229159	963066	884753	13141.2	21637.6	174834	169217	16870.9	11325.5	27059.2	700688	2232402	18420134	160283
P00739	Haptoglobin-related protein	19205	10026.6	54615.6	329034	176702	20129.7	471856	97118.6	25252.9	71981.7	5976.01	58842.5	1.35612e+06	15159.5	146009	269994	222826	17977.3	188403	19276.3	23307.5	73517.1	1.4654e+06	7999.89	63793.3	23629	30012.5	5725058	484722	77907.3	120519	573033	1.145e+06	11028.7	518991	140696	104267	5407.81	3238	20214.1	7299.09	9969.16	8036.43	5517.46	35221.7	227603	1.32899e+06	15434.3
P00740	Coagulation factor IX	18121.9	21367.4	6633.8	15484.4	13904	7603.57	6862.24	6030.93	4798.3	8008.43	5958.83	7029.94	8367.1	13608.2	6901.9	14169.1	33333.4	7384.2	7011.42	3645.9	3785.51	8900.24	7277.04	18374.6	5309.93	5633.01	4758.35	5449.73	19440	10296.8	2154.99	20232.5	7014.44	8197.29	25849.6	5438.26	5634.58	9342.64	3321.82	5302.35	5062.15	4167.03	4191.47	3868.45	21154.1	3332.06	4596.32	10807.6
P00746	Complement factor D	87445	86656.4	49299.9	40705.2	38483.2	40356.5	54899.3	62361.4	40966.7	95595.2	51232.5	38209.7	74187	26059.9	106645	211003	329350	69489	45121.2	36048.6	31145.5	50957.8	16850.2	18086.8	31560.2	17296.8	68689.5	84438.9	541683	88049.4	16362.5	87706.9	5919.94	32782.4	166181	236036	131041	51057.7	83066.8	104725	38841.9	99487.6	35283.2	42330.7	50843.2	11109.4	34153.9	79414.8
P00747	Plasminogen	586616	824236	1.06365e+06	547160	363105	492835	635160	533113	503132	92916.6	378848	457110	1.23647e+06	947307	592970	595844	335006	625763	1.23614e+06	951980	612654	816707	2272906	304635	409471	1.00947e+06	759823	1788578	1.08983e+06	214882	1.07331e+06	1.02096e+06	179935	732680	449513	375637	900607	851327	716982	414672	820367	693345	891212	287538	807402	659656	647464	1.31501e+06
P00748	Coagulation factor XII	100392	16721.4	5178.5	12969.8	23751.6	12421.6	106259	78964.2	5105.36	9684.13	21870.4	18054.2	25824.3	58947	47862.8	236671	216955	45519.8	26816.8	39376.8	12281.6	17212.5	82909.9	64540.5	17967.6	8495.01	12207.5	13249.7	171995	98515.4	29244.5	11659.5	30029	32851.9	173574	50761.7	43279.7	17199.4	35340.1	36364.1	33601.2	55761.8	12828.6	17326.9	46009.5	47643.9	12524.4	17199.8
P00749	Urokinase-type plasminogen activator	154042	51753.7	177453	128691	214459	114767	131554	147559	206471	69588.1	329254	119536	81799.1	30806.7	217163	179239	158455	306368	105337	326858	187213	122956	109559	36763.9	146534	168512	66621.6	63905	57310.2	298457	272450	69753.5	5793.35	142866	71350.2	150094	308778	201651	199223	268581	171050	523516	203554	367388	153372	22225.8	66689.1	339160
P00751	Complement factor B	662145	204979	131288	80911	147458	122421	435577	225550	172827	162143	151520	615092	318576	434324	303007	147599	81557.9	277172	1.45199e+06	179197	129925	271146	121778	175412	479619	723896	183639	225985	6.26494e+06	449787	108314	295039	376787	268166	332622	249837	283886	165259	180816	193774	196259	310783	253849	126433	279679	177407	127104	237448
P00915	Carbonic anhydrase 1	1.81892e+06	224609	207559	41839.8	223359	248248	849148	103504	11442.2	96865.2	43768.8	78872	137397	273686	91917.5	435844	497307	38585.4	257423	148350	89386.6	77261.8	761704	167059	18996.4	228169	406585	252850	793306	813791	141531	295062	972665	29687.1	214865	176229	278848	88484.5	72943.7	151330	87450	64825.7	349127	48199.3	648312	472850	153897	218622
P00918	Carbonic anhydrase 2	54802.7	63069.8	84524.8	37612.4	82137	109261	52241.4	134674	191123	81004.4	72203.7	93729.5	93784.3	121559	67890.7	46431.3	105336	236715	85494.6	133562	97860.6	269441	210729	146183	86932.9	238853	57073.5	55756	29626.3	99015.1	100827	156654	144319	94397.6	142530	207181	119699	163458	170735	192876	100644	166916	198729	165392	49103.6	77545.3	48279.6	225353
P00966	Argininosuccinate synthase	96583.1	61021.1	116027	92395.2	69519.5	55325.2	93704.5	146664	135414	56006.7	36153.3	79474.5	145693	30503.1	52062.9	117959	40773.7	82765.5	108034	65278.4	84249	242551	120237	182209	117637	79277.5	76999.7	170934	32440	64135.8	152761	207116	28229	82829.1	166165	85355.4	151500	98963.7	148122	180294	119439	171198	98339.7	270842	45157.7	24832.3	56710.2	94359.8
P00995	Serine protease inhibitor Kazal-type 1	889433	723469	2.73223e+06	1.98064e+06	1.23501e+06	1.03351e+06	2.66431e+06	3.85954e+06	517790	1.58433e+06	174649	848856	1.49508e+06	1.38396e+06	1.39606e+06	380733	1.68793e+06	349870	3.27971e+06	350440	4562910	553368	3.93374e+06	3798430	539010	699424	610732	492169	4580379	902893	2.57883e+06	1.38519e+06	1.47012e+06	399123	3.03097e+06	1.05984e+06	685002	1.60503e+06	2529470	2639378	2.67297e+06	1.01053e+06	1463622	451729	1.9651e+06	1705700	560551	776863
P01008	Antithrombin-III	119871	57798.7	71488.3	113766	49970.5	38909.1	65983.3	25776.2	46054.6	17301.9	23905.4	33956.2	145783	120541	46628.9	281929	262194	84224.1	90962.6	129631	86404.6	62563.8	67200.7	39664.3	32663.8	56225.6	126635	85332.5	351822	81511.1	149114	81050.9	89608.6	49391.9	107261	28159.8	58473.7	31572.3	23657.6	59298.4	48207.2	39550.8	61376.3	21598.8	66112.7	74776.9	159735	64304.9
P01009	Alpha-1-antitrypsin	14190352	7.60199e+06	2.28135e+06	876354	19155736	11087359	3.47823e+06	6.78927e+06	2.84076e+06	6.05337e+06	4195812	2.33401e+06	2.07391e+06	6.05786e+06	2.89633e+06	47216496	107839064	4811330	1.36647e+06	3.16909e+06	1.9991e+06	1.90762e+06	2210344	12028930	1.68074e+06	4.68538e+06	7078945	1.58422e+06	7763048	6.16822e+06	2.59337e+06	6.78184e+06	10334441	2.13929e+06	40360128	5.05777e+06	3.13288e+06	2793012	2.23933e+06	15386136	1.86738e+06	2.75351e+06	2.75448e+06	4.90051e+06	36922716	4.39622e+06	3.80295e+06	524785
P01011	Alpha-1-antichymotrypsin	1.47418e+06	1.92798e+06	2.63438e+06	2.33588e+06	2.19929e+06	1.79032e+06	1.66613e+06	1.9328e+06	1.84282e+06	445441	784943	809362	3823664	3164650	866678	3.67803e+06	4.49463e+06	1.09949e+06	4.55678e+06	4893813	2.76555e+06	2.27116e+06	2.01476e+06	1140687	298004	3.19662e+06	5310477	5.5596e+06	3.38845e+06	2272253	1.37988e+06	3.06106e+06	3.16895e+06	1.77143e+06	1.04671e+06	1135932	967931	918326	1103891	1.24373e+06	2.03949e+06	876919	2166987	423280	1.62843e+06	2.03171e+06	3857481	1255158
P01019	Angiotensinogen	3634183	154634	176925	144502	60693.2	118605	568517	291100	29411.9	211013	105813	61546.4	34250.9	133409	274650	960902	3.54996e+06	66246.3	59486.5	228748	45744.8	33639.8	22877.6	267447	46824.8	162437	75609.8	44210	1.94779e+06	2.95652e+06	116361	85939.2	772702	107874	539998	365323	475473	66658.6	161501	223092	44205.7	192680	41463.9	129170	586700	361993	129175	26051.9
P01023	Alpha-2-macroglobulin	27977.8	29705.7	28008.3	58211.5	104748	281523	12927.3	34221.3	22737.3	63281.7	17035.8	29310.3	33263.2	12091.7	247573	181257	106472	63367.1	41319.9	42606.6	36268.7	63245.6	149211	52425.6	233855	47235.8	17439.9	43596.2	29978.9	120485	91255.4	76846.2	55506.5	35286.9	630687	37817.6	53813	28940.9	22002.6	129403	36665.7	19531.3	50416.5	26075.2	81243.2	58522.4	27138.9	65172.4
P01024	Complement C3	411468	167287	92737.7	25142.6	327913	70910.4	168610	155333	126928	246649	196992	108262	89573.3	85137.1	294700	1.57702e+06	1.04502e+06	146874	57130.2	150949	63325	158645	108992	63182.6	267257	133561	74797.6	48261.6	223855	441273	207481	343041	119759	78254.5	3.39519e+06	188720	190768	147431	81686.4	234021	196899	100642	69669.6	159022	733432	56749.2	104585	65573.3
P01031	Complement C5	21317.1	3637.17	18654.5	26654.6	5890.25	10654.7	77293.5	5678.28	18973.3	11334.5	6302.83	5818.66	25447	6186.45	10506.1	101354	44806.5	8874.62	6729.37	29803.2	5965.64	19130.5	22921.5	103968	66669.5	19747	16334	7452.65	17726.3	16664.7	33173.6	19342.8	8723.33	8107.91	283540	12658	6931.51	13070.5	4348.6	5282.26	21160.8	5775.34	14493	17392.9	18220.1	6835.23	7372.36	12543.2
P01033	Metalloproteinase inhibitor 1	93546.3	47652.4	18950.4	23834.5	101946	193592	137722	49143.9	25953.2	828568	1.88072e+06	253101	28845.9	187339	51921.9	102196	22119.4	57330	29836.8	52466	129643	68944.7	11755.3	185870	40226	33759.7	67756	33915.6	59258.4	52073.4	15392.2	64721.7	107076	271670	174077	236543	17166.3	24460	457685	50091.1	34957.2	74404.2	28420.3	52249	98390.3	67770.6	457077	31308.2
P01034	Cystatin-C	151304	252156	311602	94627.5	626634	539514	306723	267377	607349	623645	745004	558017	374002	741002	404087	68878.7	67815.8	853193	252440	404581	588979	665776	372889	286266	605471	287801	536932	140199	813168	111364	609569	653341	285999	589333	115495	161765	569207	1.3739e+06	513423	334516	816982	1.0214e+06	619774	964359	246814	1.14208e+06	615883	827880
P01036	Cystatin-S	51057.9	42176.5	75230.6	109706	13479.5	16275.1	38215.8	28147.2	6198.23	7569.12	31910.4	9974.59	34651.6	63889.8	15039.7	13263.1	13278.3	35686.5	312598	130055	68548.6	18085.2	104853	22776.4	13277.7	63102.8	26578.5	198372	70931.5	13458.4	25056.2	46687.2	11451.7	41961.6	5657.88	6565.76	5372.5	9661.61	12324.2	5600.21	28296.1	15040.2	11377.1	1307.7	14809.1	29077.6	15352.9	14599.7
P01037	Cystatin-SN	115734	67382.7	35924.4	50915.5	12168.5	22340.2	54526.1	38578.9	4792.01	9095.77	34211.3	23910.1	26924.1	111635	21241.4	131881	60328.5	90610.9	37946.4	168210	64409.8	21997.5	10413.3	105481	16608.1	53561.2	44872.6	42694.9	82066.3	157234	14914.9	54540.8	23643.3	43549.4	11336.3	38228.8	9389.31	9344.26	26133	4400.95	24801.4	38336.4	14670.7	7259.84	10755.1	70699.9	22860.5	101043
P01042	Kininogen-1	8139630	2.89164e+06	9899115	11284039	8.23009e+06	9124415	7.17454e+06	14850739	10185268	8.34988e+06	5.56797e+06	5.58467e+06	15135097	8761209	8127303	7.51192e+06	6.56343e+06	15976411	21859030	13539207	20151196	8.1527e+06	11838915	14099342	5712056	8972967	11608155	8519518	4611045	3689489	33325434	7823872	8.26397e+06	8582732	14878597	11240560	11239759	17398806	6.93794e+06	10641874	14707929	11531119	12550671	17942948	6367658	11460306	7.19434e+06	6218356
P01130	Low-density lipoprotein receptor	297290	332326	42613.5	195973	11592.4	149525	425764	404729	137555	289740	245980	199230	57238	163354	138171	59255.6	47365.1	46521.8	64494.9	37670.4	135877	91218.4	66760.4	74333.8	68765.6	64123.4	106515	127109	93326.5	177993	51359	60911.1	560038	147651	13086.5	456047	316472	233611	323057	268900	65810.1	181336	209264	246895	376922	329573	88428.1	259261
P01133	Pro-epidermal growth factor	1.55157e+06	1.03066e+06	827045	695845	3.10334e+06	4.2223e+06	2.346e+06	6.82323e+06	3.11665e+06	5.75307e+06	1.7881e+06	1.89341e+06	2.17356e+06	639769	1693888	1.82269e+06	1.11476e+06	2144891	480821	1839413	2.59978e+06	1.37378e+06	1.19266e+06	2.57242e+06	968578	2407480	511971	2.11194e+06	770768	1.34285e+06	1.7703e+06	1.94072e+06	550009	2.21573e+06	2251096	2863100	2487989	4393104	2576607	2.69237e+06	2189400	3.2318e+06	3.21703e+06	3296074	964811	1.3866e+06	1.91726e+06	1.81799e+06
P01225	Follitropin subunit beta	26896.7	19637.7	64357.3	37063.4	35609.3	14799.7	37999.7	32748.5	30614.1	14224.8	16298	14716.4	26491.7	4548.34	81888.9	21864.4	13731.7	4018.06	27211.5	11813.1	17007.4	4624.13	99799.2	6136.49	28444	15118.6	21486.1	41654.7	14448.5	28936.1	101667	18576.5	24462.1	6572.33	29145.1	7178.64	77876.6	63877.3	9436.42	20198.1	55771	5818.65	17386.9	14724.4	4755.62	7847.84	5854.69	26024.9
P01258	Calcitonin	11683	9305.53	13619.3	46830.6	4405.02	2790	7273.13	5986.88	25693.9	8272.61	10039.5	1826.93	12651.4	14310.8	4684.65	11538.8	10583.6	2417.94	6092.08	13007.3	36189	27748.5	25419.6	2869.31	9650.09	43159.4	22476	5956.56	38047.2	9913.16	51666.5	11510	6028.37	15880.4	18533.1	9780.2	4573.69	2592.57	2940.64	3200.49	5802.76	4604.72	20560.8	7287.92	10391.2	5808.56	6580.48	6005.19
P01344	Insulin-like growth factor II	43374.2	23499	15435.4	27134.5	19570.9	22254.4	50372	88109.5	34622.5	16861.8	42667.8	22606.7	30053.6	43126.4	44801.4	93050.7	54938.4	29506.9	17798.4	22644.8	29743.3	36162.5	35088.8	186370	18184.2	28370.8	22016.2	37054.9	521299	43264.1	34797.2	23474.4	34171	50040.8	40037.3	22535.7	16700.9	28141.8	21847.7	17448.8	39284	23473.1	17619	16700.8	9886.77	8537.55	27785.3	88158.4
P01591	Immunoglobulin J chain	896684	780500	2.05617e+06	1.24188e+06	1.56694e+06	445203	1.05665e+06	737404	2475007	2.30838e+06	619934	801696	2558154	763387	1.68241e+06	490108	179296	490717	2.261e+06	1.23541e+06	3.83832e+06	3337813	1.18275e+06	718688	2.18927e+06	2.32272e+06	4131420	1.27458e+06	377723	380350	4.70568e+06	744152	1.13955e+06	1.68801e+06	1315543	967486	392219	847423	739845	2.01202e+06	12207825	554969	1.26878e+06	1.45421e+06	568020	363251	1.41358e+06	957611
P01599	Immunoglobulin kappa variable 1-17	499313	309529	28098.6	43647.4	37601.8	83116.7	97013.9	255401	35223.8	22726.1	17789.4	9095.08	26697.7	82791.8	63909.3	499481	201277	24734.8	35225.1	65249.6	23977.6	22494.3	27991.6	374919	27221.7	57296.3	161744	34177.5	118773	441564	51372.9	42648.1	232884	43392	99504.8	65843.8	101998	9055.88	23163.4	87268.8	42746.2	12877.5	34442.7	26613	94311.9	77729.7	30254.7	41977.9
P01619	Immunoglobulin kappa variable 3-20	88190952	17730888	3.73424e+06	980398	3.25609e+06	9185718	14846231	20088536	5.92855e+06	2.08293e+06	5122331	3.73996e+06	7.9722e+06	10003109	21793386	33665480	54673716	5.02437e+06	6218439	14705027	2.91612e+06	6.94683e+06	1.22182e+06	47480500	4326145	2.20766e+06	6057403	3.10621e+06	37150472	13682359	1.00852e+06	8460282	24435632	9543273	10553548	9246928	8615382	3.36233e+06	4.94328e+06	6207535	1.86857e+06	4.15453e+06	2.97022e+06	4.6761e+06	18406014	8.01783e+06	4.50724e+06	1.06483e+06
P01624	Immunoglobulin kappa variable 3-15	48977656	21413714	2488425	1.7939e+06	3.94678e+06	7722707	10042439	19074314	6.10147e+06	4.73396e+06	2.48294e+06	2091137	2.86561e+06	6297986	9463763	49451432	52881536	3.41365e+06	5510606	7142791	1.57979e+06	3.55594e+06	2.23355e+06	27778016	4.94242e+06	3566261	5.85352e+06	5.74565e+06	38866184	184094496	4107815	6.86776e+06	18975564	8.20051e+06	20906002	10036760	6.96654e+06	3.54793e+06	3.41843e+06	7631679	3.8815e+06	3.56602e+06	4.68885e+06	5030633	19355280	8298978	5.74824e+06	115887
P01700	Immunoglobulin lambda variable 1-47	311190	39866.1	10460.9	67866.1	7138.17	8917.17	63860.5	16568.2	2354.11	15418.7	3456.03	8670.33	20262.1	23598.2	6244.64	51529	14203	9336.49	71977.5	17504.3	9439.71	6712.35	13210.8	67228.6	6642.85	571.376	14875	37100.9	17503.3	177965	11185.2	6923.3	33657.5	3628.37	15665.9	24557.2	18973.4	3184.94	6135.3	6339.04	3099.68	1205.29	5617.47	14839.6	11418.7	38433.3	4237.16	9668.42
P01701	Immunoglobulin lambda variable 1-51	581465	401743	265406	128134	75226.5	160605	303876	94296.9	206405	84504.3	26441.6	84524.2	258664	260393	93717.9	112681	138510	48991.7	106304	307429	151785	95363.8	157353	122708	102872	380409	327445	539315	405822	254741	162269	102069	93406.2	221187	150980	73443.1	159705	56700.6	26505.2	87516.3	310537	96150.8	105658	103847	312139	244740	104658	80060.9
P01714	Immunoglobulin lambda variable 3-19	120775	481650	252486	379757	33646	59557.9	149900	116158	56436.8	12098.8	25240.4	63146	256560	53761.5	38919.5	164469	348162	50382.9	545115	43751.2	129228	53215.5	466765	198234	57285.4	138018	97644.8	1.26997e+06	305512	208395	304250	56615.5	159970	144887	85296.2	41607.9	32189.1	17562.4	14188.2	57684.5	263515	13455.8	51031.1	25082.1	47241.7	30579.4	32784.1	54483.1
P01764;P01768;P0DP03	Immunoglobulin heavy variable 3-23;Immunoglobulin heavy variable 3-30;Immunoglobulin heavy variable 3-30-5	1.10745e+06	614089	455173	184252	718972	714462	600151	753302	517624	433583	160513	142400	676719	885104	446946	1.25165e+06	3.03716e+06	159004	329263	457963	296679	506503	357102	553283	459104	629848	1.0885e+06	794110	760907	2.7998e+06	371916	302695	387846	547205	907544	403894	295236	294878	223815	1.08994e+06	827418	199623	407204	500058	780027	310284	340213	93527.6
P01766	Immunoglobulin heavy variable 3-13	43699.8	113294	42665.4	16944.2	102159	69137.8	63061.3	150301	65243.3	33037.7	35030.2	205748	82188.1	168145	142149	61158.6	30135	60036.3	41035.9	48000.7	56484.8	33997.6	40134.9	21221.5	78263.5	148460	123364	68517.2	187817	47803.1	49106.8	121325	64913.7	109684	123123	78614.8	45369.9	34412.5	98719.6	54148.1	46882.8	25726.1	98671.1	51634.4	123324	26644.7	32251.5	5155.68
P01780	Immunoglobulin heavy variable 3-7	1.7164e+06	200259	332341	112420	3.67882e+06	3027673	725014	1.50722e+06	535342	1.13125e+06	676310	304187	315115	921257	555765	10007937	3658523	625169	248700	1.14043e+06	441904	559923	257695	1.333e+06	233599	447828	1.10695e+06	44646	997080	986464	263841	969495	383041	365755	1.54479e+06	1.80575e+06	439889	529622	508359	1.48346e+06	660066	250994	498229	1045508	2.97948e+06	1867417	623359	552559
P01833	Polymeric immunoglobulin receptor	1.68894e+06	1.15944e+06	2.42611e+06	2.25011e+06	2.05234e+06	1.2908e+06	1.18519e+06	1.03629e+06	2.02902e+06	2.97276e+06	1115996	948264	2.65943e+06	1.75616e+06	1.62569e+06	937804	649259	1.226e+06	5354191	1.12836e+06	7.40081e+06	2.02451e+06	4.40754e+06	970830	2.2753e+06	1.9948e+06	3.25651e+06	5.13611e+06	1.03706e+06	1018262	6350487	795915	1.82045e+06	1.76902e+06	861052	1.20619e+06	1.10318e+06	1.41726e+06	1.48991e+06	1.53673e+06	3.83046e+06	911634	1.47848e+06	2.28355e+06	1103261	1.18671e+06	1.01887e+06	1.13794e+06
P01834	Immunoglobulin kappa constant	43515552	48784028	11808685	5362660	18387018	19243134	31643426	29445986	6904192	5012501	10805771	7.50748e+06	10486524	18511538	33823688	22992102	3.77853e+06	8583281	18204940	19489620	6398448	19768164	9262226	17742312	23494878	9561939	22441262	21525514	82237528	35350664	6.45713e+06	15557021	34589572	14957332	8911330	9397983	13958711	6098308	10843606	10688242	10090037	10135886	5.71551e+06	5393826	9343778	26122280	9531909	13501116
P01859	Immunoglobulin heavy constant gamma 2	29180834	76137464	48118116	16537699	93962648	95904560	27665770	38717836	27362730	13331911	28006600	10642855	34753480	88081960	16165209	25317210	22977248	18978070	33479196	27989910	32803424	17147498	28905500	7840968	46323580	47685292	59431144	49690600	101274280	31225046	41956756	48362720	11800040	31758716	51042424	25111336	6.3946e+06	16841456	24026998	53379328	23954740	9713300	22826572	24890452	48341772	35866504	43286524	11372007
P01860	Immunoglobulin heavy constant gamma 3	78796.8	160019	77742.8	105834	120237	62712.4	37296.5	30651.7	47995.5	31430.9	140552	85914.3	857453	198127	106364	496936	1.06966e+06	58307.3	480761	283748	71009.9	19200.6	2.14737e+06	200507	32802	362580	114132	567617	101789	131280	1.87821e+06	87275.5	38656.7	82659.8	765672	76899.7	20958	31473.5	53828.8	108005	379355	49778.8	107289	24014.7	162884	53666.9	53514.7	98951.6
P01861	Immunoglobulin heavy constant gamma 4	256958	327356	266380	94610.9	190731	240677	165219	451018	116329	61266.2	183228	40349.5	169877	203980	120899	1.15225e+06	617015	61179.3	682946	90841.7	141565	64503.2	318309	285214	106225	40774.8	122792	1.97264e+06	262424	362220	343864	128135	301048	120006	918903	197115	31444.9	49306	160837	258342	70002.9	85574.7	159431	131478	96162.6	168244	74925.6	50874.8
P01871	Immunoglobulin heavy constant mu	470965	387782	54020.4	147184	248946	126690	415933	503489	148255	259646	41483	72598.7	72916.5	77014.1	1.0172e+06	384429	369259	65929.7	73340.5	485546	18679.9	63902.8	85967.7	130773	209104	266795	105047	165433	190045	746877	230010	135272	167388	112682	12379323	249093	215339	112116	57433.2	429768	55187.5	56850.8	93381.2	409307	343288	109839	122147	106543
P01876	Immunoglobulin heavy constant alpha 1	6933035	4015683	13571892	3.97328e+06	4.66877e+06	2.66994e+06	5.51394e+06	4963595	5.00593e+06	9564233	1.69742e+06	2.50289e+06	11220588	3.80749e+06	7360961	4.02475e+06	3.94823e+06	1.53699e+06	14506038	3691126	12948807	5869512	8643918	8.25442e+06	7863817	6203656	7.75461e+06	3264850	828489	6167210	24159048	3.46718e+06	7.71788e+06	4.47486e+06	10490354	4906836	2.04543e+06	2.48061e+06	2.61887e+06	2732143	29219636	1.58495e+06	2.63016e+06	5.88194e+06	2.13397e+06	1.32615e+06	3826434	3.51692e+06
P02042	Hemoglobin subunit delta	9820.2	14650.9	33066.1	40265.8	12191.2	9354.03	12933.8	38299.2	15794	48429.8	15354.2	30332	17907.6	14674.7	97375.4	4306.51	24573.5	22981.5	35664.3	2157.14	24190.8	32186.7	197738	3423.19	20378.1	8678	82228.2	14457.9	73757.3	22593.3	54576.4	42380	5524.53	19972.1	439888	25953.1	14819	3313.14	16148.4	13528.9	9732.66	9943.02	82404.1	12073.8	9335.58	14774.9	16382.3	2897.04
P02144	Myoglobin	10472.3	11840.7	35230.8	83623.8	31536.1	39944.6	23329.6	2618.09	12469.5	9217.67	9048.51	5985.77	8491.33	7345.35	12774.5	9807.22	9616.44	3680.71	9095.25	3546.16	4855	1609.76	9270.45	30228.4	24285	2443.45	12907.4	3792.81	182422	7998.25	19308.3	21197.2	35079.1	3530.92	22457.1	6771.2	11114.3	8452.4	6905.67	39421.6	3517.56	16946.7	7496.41	8233.67	10755.3	10267.1	7002.97	11927.7
P02452	Collagen alpha-1(I) chain	50767	47078.6	63702.7	33727.5	88606.8	64282.2	44252.6	57067.2	36156.7	69738.7	45431.7	20666.7	130411	74779.6	63876.7	20637.6	42538	58845.7	52930.9	23100.5	48710.3	64219.9	77383.6	102149	28029.7	55672.5	46875.5	77221.6	218080	35762.6	51054.7	11403.6	162071	123795	2426.35	19393.6	43055.6	31096	39253.1	9384.54	43818.3	33989.6	47423.9	10408.2	23006	64234.9	29718.9	51966.5
P02462;P29400	Collagen alpha-1(IV) chain;Collagen alpha-5(IV) chain	31665.1	20812.9	63993	50686.2	57370.5	39270.4	16503.5	18595.6	67775.8	4106.19	19209.3	30259.7	99001.3	54744.8	30035.5	6839.69	6877.57	20454.5	66427.9	45221.1	123514	62974.1	60429.8	9516.65	53586.1	114962	107392	70364.8	12967.6	11048.2	165551	58307.6	15470.6	44434.3	5781.1	10441.1	32808.9	41585.3	17625.7	19700.1	108429	22208.4	35608	58018.1	9537	14345.2	41821.8	28201.5
P02533	Keratin, type I cytoskeletal 14	8600.74	13242	901123	1737991	19541	38188.2	31501	95966.9	81364.9	5398.28	29334.8	22096.1	119325	18338.9	45680.9	28942.2	17559.5	17930.3	1.05041e+06	62817.2	144308	66512.6	177090	44601.7	152505	154355	420382	660825	33602.9	52732	279139	74226.9	13713.8	27078.3	123737	20439	15056.2	54312.3	6962.58	10223	84884.9	29569.4	75642.3	6552.64	18028.4	7428.12	31741.1	67113.3
P02538	Keratin, type II cytoskeletal 6A	41110.9	4744.68	11672342	8825185	23852.3	20970	13909.5	47715.8	119980	1813.78	104124	15821.1	279191	25908.8	93053.8	7047.45	24385.1	22885.9	1199210	88539.5	233575	298591	146990	125199	1.59628e+06	340466	921666	889527	12660.1	13897.4	700031	42446.1	11616.4	20249.5	14474.6	10712.5	30045.8	35717.9	10269.7	12252.6	97335.3	31686.5	76837.7	2759.92	25641.5	2970.65	14678.5	341182
P02545	Prelamin-A/C	28131.4	15322.4	19737.8	25956.7	3779.96	4027.29	11198.6	13091	3835.12	11369.1	4393.64	3994.56	13130.8	14915.1	7377.69	10331.1	5643.1	6043.99	6548.44	7179.78	5707.04	52841.8	8620.96	4763.15	22452.1	2841.12	8051.07	2.26177e+06	33434.3	17260.2	3029.63	7007.41	11161.7	2820.03	9630.05	11460.6	8131.17	9261.21	11400.5	9931.73	5558.47	4648.15	7887.64	5925.46	13583.6	10984	2176.47	9380.02
P02647	Apolipoprotein A-I	165726	339035	271900	147637	512053	245921	211145	162915	306943	131373	222107	409242	390360	420619	444276	185627	197847	743522	352120	496990	300056	540806	683377	369506	326117	593231	288686	317687	199148	57433.1	1.01781e+06	791733	213817	302509	1.30022e+06	186994	396695	256859	211912	331814	1.09663e+06	359891	406768	399801	696774	352816	352586	595303
P02649	Apolipoprotein E	44019.7	99969.8	708486	389179	88587.5	60685.1	42492.8	90239.7	157145	42564	58230.8	106773	569686	107581	135481	54153.9	71823.4	158448	511420	645235	927371	268675	410815	48600	127624	729418	188862	794624	154051	73082.8	831870	103005	26230.3	161100	88853.4	40072.7	72307.9	159308	89217.7	62624.1	295922	115939	319096	105002	31873.8	50022.9	116264	142731
P02652	Apolipoprotein A-II	43256.2	46408.1	82363.1	14748.8	78373.1	22701.5	8848.94	16453.6	44194.6	33102.3	10924.5	54002.5	122178	27689.5	56203.3	458828	132344	50554.2	40131.4	54286.2	80853.7	120656	158598	498820	27081.7	142736	31017.8	175361	9929.42	32589.3	588518	100109	21078	28903.3	439087	17460	19410.8	26873.4	13844.1	28531.7	369820	16605.4	34838.2	17870.4	302990	43229.1	26627.1	20612.7
P02654	Apolipoprotein C-I	14197.6	39798.7	17905.9	21676.1	49657	38877.6	38713	26840.5	15480	19820	21633.7	32837.3	43648.4	35009.6	37793.7	13190.3	8748.68	30254.5	30704.4	28224.2	55360.7	57930.7	24860.3	17381.5	25379.3	33546.9	19749.9	24512.3	37499.4	44431.3	43027.6	33885.1	27994.5	15467.9	56779.1	35762.4	31068	18001.3	32583.9	45329.2	35467	19498.8	13551.3	22902.7	90640.4	24355.5	10886.5	38280.5
P02656	Apolipoprotein C-III	70368	43260.6	24577.7	43404.1	8074.49	14726.9	24219.1	47519.3	12801.1	94371.3	16714.1	19503.3	4623.63	10550.8	33962	77326	186751	44592.9	14358.1	21636.1	26438.2	64572.9	100763	175288	16190.1	17756.1	18360.8	25341.9	192550	101515	11674.1	68771	27166.5	11670.4	114504	78738.2	30134.7	19118.1	28418.1	17398.8	22500.6	25332.9	17240.5	15799.7	262640	53592.4	13393.3	15451
P02671	Fibrinogen alpha chain	390139	564079	320575	658045	455050	438171	747199	415466	359005	217073	565722	272548	622399	530857	253395	332007	307702	641838	388583	249448	276194	611338	633843	548533	377311	195308	560625	778922	601392	202055	212531	586851	434147	434378	748934	314532	498132	313356	337322	360919	239042	598887	550946	242489	349247	808055	233500	258669
P02675	Fibrinogen beta chain	96765.7	33950.5	40270.2	40656	109563	35314	41062.1	73421.3	50595.3	20550	32343.7	48086.1	24859.4	22520.6	174027	23416.6	37715.7	54073.4	15520.3	35454.3	12412.1	69665.8	102243	22570.9	244883	53067.3	28385.2	19027.6	23869.5	29234.4	289216	113969	15628.4	26206.9	1.32031e+06	65991.1	181940	23942.8	17501.4	30814.8	60413.9	27901.5	34705.6	33530.9	192599	79141.3	29266.6	151193
P02679	Fibrinogen gamma chain	201495	42885.1	28555.9	17320.3	57791	29191.4	44528.9	97913.5	32158.1	18795.2	40933.7	40730.5	28393.1	20311.8	173999	161135	294454	85064.5	42247.8	50846.4	17828.4	70482.5	64571.4	64550.6	143954	51821	26959.8	37354.9	58886.1	111167	260727	126189	32537.6	31419.8	2.0622e+06	71783.7	148786	21915.2	29584.3	32821.3	56185.2	28687.8	26815.4	32791	266236	64906.1	32200	169525
P02743	Serum amyloid P-component	21423	46520.1	65662	100715	77493.3	61486.5	13476.2	18247	43747.2	14562.8	46741.3	58103.5	80743.3	12571.3	29438.8	44432.2	55126.3	36443.7	321115	177064	56163.7	62545.1	219985	18868.8	51645.5	165506	35516.7	42240.4	34501.1	105271	78468.9	102614	5006.8	14634.9	149434	14698.9	6528.49	32459.6	17408.5	31261.9	66608.3	20976.1	27146.2	20863.5	101864	2289.24	65145.2	22695.2
P02747	Complement C1q subcomponent subunit C	13984.7	11868.6	8058.89	14803.6	16703.3	15648.4	10498.5	20415.6	11137.2	13041.3	7185.8	6992.04	20259.9	10924	28472.1	47936.3	142266	8433.35	8372.88	4990.18	6509.66	9243.43	8029.47	51160.5	13374.5	7900.1	9110.43	15872	21821	17848.8	20298.5	10874.4	10895.2	6741.67	339250	17328.3	16890.6	11387.9	10451.6	18072.3	10088.1	9217.55	9646.55	15553.2	10709.5	16647.6	5646.91	16088.4
P02748	Complement component C9	240191	64649.4	29073.6	38931.3	67462.8	17515.9	100871	98912	47866.8	8029.55	32427.4	45052.8	66492.2	34736.6	68233.1	747503	69993	56942.1	55544.8	62422.2	33701.9	68146.6	113495	262382	35198.6	40002.7	41774.2	62449.8	104860	136334	97968.3	78155.6	31022.6	35411.8	810213	7675.23	23804.1	49403.9	16402.7	20732.5	20646.5	18049.5	43940.4	14774.7	113123	33371.1	28833	85795.3
P02749	Beta-2-glycoprotein 1	408213	715609	419667	225793	772560	464211	452357	484710	240132	1.57175e+06	267424	315423	142367	661742	856179	1.27273e+06	704546	320083	371601	282847	77282.2	483424	469202	1.15254e+06	182286	191468	149751	343171	245974	415033	497792	913490	426338	173599	5.37886e+06	674018	602441	350134	405118	628601	338461	524344	276366	604531	1.29417e+06	601769	337705	319968
P02750	Leucine-rich alpha-2-glycoprotein	17706168	8548167	674179	810418	1.05742e+06	1.66912e+06	7.53015e+06	3.40518e+06	495481	332212	1.16883e+06	1.60079e+06	1.85972e+06	7776815	2906899	16101861	10706376	558064	2.97997e+06	7486067	1.60361e+06	1067357	332799	14928205	1.07109e+06	2.08987e+06	4215209	8490314	9959360	19851888	146466	4270068	20621132	1.50378e+06	909880	1.66754e+06	3.69297e+06	441229	2.06688e+06	2.64843e+06	598158	1.34605e+06	580277	357907	20119012	11230575	3.67027e+06	2.62016e+06
P02751	Fibronectin	371591	1249100	1.23613e+06	1.97624e+06	608967	546298	403649	500503	818376	1.53893e+06	4.76853e+06	984931	4608020	1.36381e+06	710597	151118	269867	967174	2.28334e+06	1.71017e+06	1065489	1.83345e+06	1724237	366647	505355	2.24862e+06	1.54714e+06	1.74036e+06	771491	313073	2.96205e+06	1.03945e+06	428101	1.31475e+06	187747	572214	805565	954383	630029	487388	1.3942e+06	680766	1.19381e+06	682880	552048	848242	788943	1.13438e+06
P02753	Retinol-binding protein 4	2.07353e+06	410544	1.52103e+06	612692	134524	285401	632987	475360	481220	282840	260598	329364	2.75653e+06	607626	632820	356758	1.3131e+06	565313	2.4151e+06	522909	3.96844e+06	676301	897327	587349	238425	949550	877038	4.73079e+06	20736768	1.8865e+06	2263469	419385	433273	831678	261644	400933	805566	572491	431883	393654	1.96336e+06	661403	1.28514e+06	212795	1.02746e+06	522029	651867	185778
P02760	Protein AMBP	152532912	99101744	39966500	62205208	42338304	44236492	158869840	63486140	30698214	9061441	65464792	32579892	204264048	182676048	79461080	35613384	46597432	76240144	74976112	101651984	60923088	59145188	23639312	45666864	19905778	36562304	105304824	158744448	334056192	79040440	17557232	122717304	63667312	123802032	8455528	37902156	75686512	37181772	59410540	35530712	80664456	73863424	63209660	9930924	136953712	151418912	103498984	5199202
P02763	Alpha-1-acid glycoprotein 1	53950300	14026698	2901397	3.66761e+06	14152712	7595443	13052262	3.29802e+06	899877	863928	1903476	2.33248e+06	8860816	17661288	5.67708e+06	102448520	105886240	1.97941e+06	10147813	18094976	3.10186e+06	3716158	1.76747e+06	14118760	2.48721e+06	5174766	4.57808e+06	10744093	24014818	46526080	2.35461e+06	15696783	27012586	4332241	3887933	3.58895e+06	9669990	1.74502e+06	3.76794e+06	7.78326e+06	4.73921e+06	3.71845e+06	1.75653e+06	1.07865e+06	75309456	27749640	19185880	10939511
P02765	Alpha-2-HS-glycoprotein	29908950	4742738	1.09417e+06	1.31312e+06	814817	2.15285e+06	9648556	6.71087e+06	605984	1.76812e+06	2.56319e+06	1.37713e+06	4.38635e+06	6482711	6185658	27226498	27365056	1.42111e+06	7111309	5.02534e+06	3.70828e+06	618865	632334	1.59107e+06	1.19354e+06	1.09988e+06	2.49319e+06	6.90497e+06	31541180	31251982	701111	1.38544e+06	8037226	4.62803e+06	6.27229e+06	6.69357e+06	4626716	816991	3.74428e+06	3.76571e+06	2.4536e+06	4.27529e+06	2655548	904753	6.61426e+06	5125147	3.3231e+06	736428
P02766	Transthyretin	258394	85127.8	103631	34443.4	196097	72709.4	67032.3	27340.1	58446.7	114325	92203.3	35139.2	44690.3	125443	130728	952780	1.49247e+06	132379	125754	202238	86697	117030	162129	319889	96200.8	102124	57894.6	76689.7	414171	486861	155029	101798	126429	64582.7	1.04111e+06	70460.7	69405.5	64029.4	25512.1	48038.7	213089	89315.1	77778.6	76832.6	212848	131620	95631.7	83989
P02768	Serum albumin	158696832	133266536	70864176	76258456	1091556224	414161920	121391320	167909408	89418136	177681568	71678800	87597328	92385456	158939904	138416208	215428000	787184064	89585408	70968712	102809360	97512720	103968064	99805712	66575304	119250768	127850560	321199968	62755580	294493216	163526048	248256848	200228720	168766544	72322736	513947584	159948624	107651328	83068432	79005912	382558656	88163984	63752448	176344304	139232752	933351232	102382840	168405072	72713192
P02774	Vitamin D-binding protein	459496	371500	223297	101211	982250	392077	288475	458334	306957	1.03953e+06	244297	294242	241936	433784	558234	2.04774e+06	3.57235e+06	558586	130048	269056	213860	481016	324673	646863	266113	250635	205292	130813	241892	634525	658864	865023	389486	219445	4507217	630888	428394	338350	279065	565202	251893	372156	245057	558903	1.80539e+06	645493	439868	448740
P02787	Serotransferrin	10605693	10503367	1.74883e+06	2.59122e+06	55097600	23567858	8882756	4531688	2.70378e+06	2.9575e+06	2.09422e+06	3.45837e+06	3.54385e+06	9152958	3.8842e+06	16180437	35099772	4160108	1.86261e+06	3.55967e+06	3.15105e+06	2.73237e+06	5.18582e+06	3.84685e+06	6.2955e+06	3973204	15414941	4062896	12518716	5237365	7376880	9034132	16442332	2.22758e+06	18450520	4.84081e+06	7683415	1545428	2.94343e+06	24845682	3.57523e+06	2776984	5.48978e+06	5255243	67282304	10773335	10029816	5543025
P02788	Lactotransferrin	203759	744535	169244	78025.6	357549	271227	134312	32424.5	328338	2.77074e+06	3.28498e+06	715491	92520.2	21019.6	3273180	183005	56940.3	131669	174700	961844	372881	1252357	450033	57523.1	5070409	373065	371594	48300.1	39378.3	195927	1.40418e+06	219002	35246.7	66628.4	314888	4.14343e+06	84633.6	75689.7	51230.1	12502.9	376517	153754	459939	41638	665674	4923.46	1.45787e+06	371459
P02790	Hemopexin	1.51077e+06	1395972	1.30096e+06	640108	1.01781e+06	633190	1.54526e+06	549314	935981	493890	644176	520736	2.54175e+06	1.54993e+06	798037	850621	1.867e+06	672565	1.5707e+06	1.68283e+06	876257	1.13231e+06	1268571	91502.3	1.08832e+06	1.17633e+06	1.88399e+06	1.34036e+06	4662981	1.49781e+06	1.81077e+06	1.3889e+06	688505	973474	949332	424937	1.24888e+06	747889	465926	503343	1279065	654326	1.04356e+06	551859	2.12493e+06	890765	1315840	1.06149e+06
P02792	Ferritin light chain	3732.05	13328.8	22367.3	5600.61	22858.2	21155.8	26223	21927.3	8952.09	10430.2	38754	18015.2	70310.3	52672.6	14568.6	19224.5	25878	10849.2	270377	48000.1	20684.8	6663.81	10483	25099.2	5651.42	13249.8	25908.6	34248.2	64393	36632.9	4019.72	21851.9	19759.2	7128.91	31778.8	19485.1	7778.54	3410.91	19344.7	25432.1	8653.73	9173.05	17211.4	6841.33	163045	11434.2	51173.3	15486.7
P02794	Ferritin heavy chain	19290.3	14053.8	15747.4	19118	15413.7	905.975	14264.1	16453.4	9996.41	13886.1	6011.36	6836.22	15156.3	26706.1	13499.9	74135.4	17622.4	16050.9	102245	22115.4	13794.6	2378.66	5404.27	37436.7	5821.46	6646.28	21668.2	2.26177e+06	39510.5	23902.5	5178.74	9960.8	16856.9	14463.2	34691.2	19667	11420.4	13295.6	13505.7	21857.2	12000.8	11623.8	8681.62	9680.71	33556.7	18002.7	23372.9	15442.4
P03950	Angiogenin	29003	18531.9	55059.3	73245	16399.6	22167	26867.7	36939	24446.8	61899.6	43524.1	16307.2	43422.2	8517.41	4888.2	14007.5	6390.01	14376.1	43932.9	20540.2	132399	31366.4	38696.1	21173.6	31537.9	44223.1	36021.5	80397.4	13641.5	6531.16	45411.8	25750.4	18439.5	23483.1	62649.1	24053.2	15381.9	18005.3	30497	23384.9	59439.5	30064.5	29867.9	17977	31708.3	25544.6	19130.3	19777.9
P03951	Coagulation factor XI	57052.8	132865	42088.1	42010.8	52638	66333.2	15096.3	73356.5	42512.8	31428.4	74902.2	28671	100224	167870	108025	39460.7	130208	45940.9	13567.7	47214.6	49221.8	62570.5	26446.3	52924.7	92019.2	79897.5	30407.4	57710.7	26828.7	40799.4	43181.2	14626.1	29395.1	42337.3	81592	30099.6	26085.6	53078.9	35021.1	119998	19678.9	92231.9	37190.8	44489.7	133921	3322.89	29461.1	135839
P03973	Antileukoproteinase	10487.7	13787	40077.9	133794	25929.6	34946.7	18799.1	10604.5	21721.7	357062	610143	136088	18492.4	44095.4	21778.6	13240.5	17156.1	17180.4	78538.5	22659.9	184859	22933.9	133701	72686.3	16506.2	29482.7	44956.4	63234.6	30504.8	22894.7	43040.8	28907.1	8905.83	45367.5	9813.55	7386.71	6127.69	22825.7	21983.1	17665.6	22366.5	21341.5	24654.5	32491.6	16323.2	14583.8	21860.5	27006
P04004	Vitronectin	311298	526783	608118	851507	544156	259471	296388	166456	495557	102420	271847	335865	995662	190323	496931	349725	349248	555430	898150	922762	817038	741744	1.5936e+06	335531	443201	836433	479484	499039	1.7389e+06	438939	863942	690346	90987.8	396789	844669	285066	513568	472443	326738	443530	787146	228356	625107	322752	287403	237928	267088	660344
P04040	Catalase	15612.1	6862.16	25764.4	20360.6	14297.9	11520.6	2211.76	15492.5	26502.4	57962.2	5078.03	5124.44	20688.4	4476.44	73714.9	49163.9	163119	6509.94	20143.9	10615.1	9427.44	51658.5	99383.4	121743	153238	13422.6	46016.1	32861.9	10220.4	60828.4	49053.6	28414.5	5033	10780	16222.2	23691.6	35609.6	17163.6	3387.15	43748.2	36214.6	7519.17	57708.5	13125.3	23709.2	5238.92	33202.2	46021.1
P04062	Lysosomal acid glucosylceramidase	12361.4	15775.8	19757.1	26757.5	38002.4	28899.1	21072	19441.5	31503.2	42827.8	24759.5	40525	22509.1	19116.2	15426.1	19390.4	12954	34259.4	12936.8	38437.8	37967	21368.6	19866.9	7528.15	22308.8	21419	23251.4	50607.2	24704.5	14295.5	32578.5	38362.3	24192.8	31181.1	34024.6	31488.8	26731.1	42338.8	36874.2	53362.8	17826.2	31516.7	35534.4	45458.4	17242.7	33213.4	53464.2	57025.1
P04066	Tissue alpha-L-fucosidase	226334	56353.9	76892.9	135204	126711	116527	203811	140508	42890.8	291534	107621	133616	80055.5	108593	98350.1	290880	185644	65526.7	43854	124470	181507	72301.8	215334	141604	40666.3	73465	145856	125356	70716.4	333818	72093.9	122785	185735	99029.3	100786	403179	89506.2	80355	210180	129317	92517.5	96774.9	66999.5	113425	206056	135724	49254.4	251467
P04075	Fructose-bisphosphate aldolase A	35801.2	40184.2	470190	952554	55202.1	77597.3	36873.8	25873.6	396198	39149.7	56607.4	204846	82822.7	69091.1	123246	58514.5	31124.5	57311.5	104741	71865.3	145116	171170	180593	48787.8	232668	209457	77618	95350	22033.8	19081.9	209743	61884.8	18819.9	95305.2	59930.3	37273.4	103633	53503	61520.3	64912.7	115060	35798.4	71758.5	52320	58813.6	25740.9	89991	265065
P04080	Cystatin-B	84839.1	20793.6	208784	169521	24016	21781.1	27345.3	10664.2	159431	25174.3	13051	195533	14267.1	27291.5	46921.1	5421.73	17760.9	23720.7	3740.2	11750.6	8578.36	10562.1	23639.9	21205.5	318147	19359.1	23474.4	22047.1	57971.2	18381.2	22723.6	22920.4	30178.1	17241.1	18364.3	18084.1	75568	22697.1	26410.4	8901.09	19106.5	18957.7	7918.63	15991.2	13087.5	16436.8	15754.6	205010
P04083	Annexin A1	54659.9	33870	2.04732e+06	2.75564e+06	19754.3	32030.8	43669.6	8293.88	709697	61200.1	65053.8	248052	9586.28	12956.6	1.22474e+06	27107.5	190447	30610	14576.6	21982.9	57664.7	25703.8	205642	20286.3	720598	68495	91053.1	16154.3	4674.94	46345.5	225231	25170.8	18753.3	35083.1	25832.6	78006.9	268609	18627.1	55159.2	8302.42	55311.6	9658.77	12255.3	7317.32	32000.3	7841.45	82933.8	1.20544e+06
P04114	Apolipoprotein B-100	20016	34135.1	18198	26458.5	14449.7	9760.29	7882.13	12291.5	20493.1	19417.3	4712.19	2532.08	13259.6	6894.68	22563.4	1.24721e+06	8640.33	14730.9	11788.7	17732.6	11546.3	14354.6	11398.8	18321.9	9814.83	14551.7	10537.1	24151.3	8074.15	16591.4	18625.9	17848.2	15685.1	11382.5	18967.3	8673.69	9896.5	19629.8	9937.91	7717.34	7878.69	15775.2	10547.2	11430.4	13681.4	18608.5	4919.44	16133.4
P04155	Trefoil factor 1	241395	866268	3.93214e+06	3819624	230180	259487	292743	91906.1	1825477	51289.7	239987	246284	3.57631e+06	472933	536081	56896.6	609994	38703.8	224545	80161	1699174	1.04281e+06	2.96872e+06	282013	93604.3	1.59067e+06	1.55076e+06	3.33212e+06	508359	149411	1.94886e+06	313921	402531	892054	108525	96479.2	152850	226397	58080.8	154570	2.01881e+06	114454	525258	99845.9	162736	429125	1323860	236045
P04156	Major prion protein	501794	599155	250101	685531	314446	261283	446996	245530	298326	259970	189609	270659	544159	757866	308728	89963.6	250954	325673	717398	73406.7	257235	163041	607044	245922	212343	218211	356061	663540	770976	235246	274438	220002	131919	379369	56155.9	301926	305115	361959	328842	255111	283391	363080	435657	144349	250758	727386	180150	238457
P04180	Phosphatidylcholine-sterol acyltransferase	133565	284712	173301	237237	346878	178064	109543	166917	605821	140626	151772	160396	157527	371987	183058	138611	66372	214190	192209	286613	346600	297433	217002	197855	155590	334898	363664	236446	141406	91717.4	259866	318736	326334	284306	67842.1	116312	184278	261533	182301	224318	184576	161048	213363	112484	359445	576616	309065	239866
P04196	Histidine-rich glycoprotein	71977.7	49674.1	30418.3	31688.6	45830	16485.1	43650.1	80451.7	25121.5	15826.3	53723.3	33718.3	68641.9	44611.2	98753.3	260314	114003	72758.9	35089.1	38551.8	21466.6	25159.3	32224.6	164356	69566.2	40054.2	28971	75310.9	64556.9	82136	72986.8	12537.5	51069.5	51058	1.00992e+06	43290	56849.9	41960.8	104346	57508.2	29589.6	45334.1	21076.7	41523.1	68694.6	50780	23412.6	12966.9
P04216	Thy-1 membrane glycoprotein	3.87376e+06	404170	133491	38675.9	253422	400998	1.08388e+06	772725	260361	474876	318018	180376	239890	880852	610330	3091479	2.53502e+06	383901	197816	338477	132439	161599	127078	1.77253e+06	181964	130113	234638	205206	1.78423e+06	2.61407e+06	95981	284237	1.26152e+06	334693	151656	520471	723179	281422	348804	408198	203083	521554	217904	283713	1.27277e+06	1.20494e+06	281115	276561
P04217	Alpha-1B-glycoprotein	7.14128e+06	3.42972e+06	708762	438538	2.34852e+06	1.96995e+06	3.00013e+06	2973832	540203	330332	413593	865735	1.09325e+06	1.81876e+06	1.79234e+06	18571764	26568484	726044	1139539	1.54618e+06	835589	443294	343191	2.20722e+06	652768	1.19191e+06	2.2117e+06	1509486	2885360	1.31753e+06	231912	2649183	7.67993e+06	555444	2.78567e+06	1.06602e+06	1.57218e+06	282048	1.16415e+06	3.92657e+06	667857	510980	732364	420289	4.34872e+06	2.27123e+06	1.55435e+06	746587
P04233	HLA class II histocompatibility antigen gamma chain	169993	255911	145876	159786	438329	188098	714758	409012	258999	192459	148531	221356	169226	417533	570816	89775.7	124916	239596	142948	118061	68628.4	139023	157428	29709.2	243276	146633	101852	121280	248459	266117	56224.1	299155	684771	320052	210503	302588	399094	355215	284426	229144	343640	301960	20774.8	237212	608201	596316	280757	139785
P04264	Keratin, type II cytoskeletal 1	343484	149632	1717432	2.10282e+06	135015	187514	310729	486186	206778	106707	417845	108175	171891	239658	470106	817762	391962	140099	2.53687e+06	299225	416523	486514	894754	43225.9	495848	280779	2.72793e+06	2686851	367817	931360	389886	916036	114365	125508	1163960	142540	96427.1	590009	67202.3	152153	118470	515800	423270	123830	153877	113944	29623.5	1.29764e+06
P04275	von Willebrand factor	23792.2	22476.4	24124.4	20576.2	33605.6	20063.7	701684	296114	74207.6	91177.8	208856	160446	183136	653862	255436	456252	242749	122407	47208.7	542025	32315.3	105690	39284.8	21021.9	155477	196909	173088	44106.1	1.8327e+06	470027	56431.4	288368	13098.8	163906	51060.8	164817	413912	31362.5	246514	144343	79263.7	179518	131951	97106.2	35546.2	1.6626e+06	284006	325774
P04278	Sex hormone-binding globulin	61676.9	13582.4	14328.6	19511.8	16795.2	32469	38039.1	14607.4	11257.9	17283.1	19715	19568.4	18654.5	48733.4	43316.6	41617.5	35835.3	14690.3	55579.9	22352	24852	16008.7	10366	31192.1	14470	17957.9	11553.3	89406.6	96183.8	45992.3	19064.7	14271.2	46582.8	29405.4	32246.8	22230.4	37107.8	27614.6	23755.3	39310.5	4612.81	16866.7	50411.8	12138.2	75544.5	25378.6	25109.7	26465.2
P04279	Semenogelin-1	13493.6	146956	65384.8	25929.1	7076.33	34225.9	591016	11547.9	11569.3	21577316	52900588	7663252	68112	13468.1	6667.81	22489	55825.5	10024.3	35210	7098.14	507388	3049.59	237832	272805	10537.8	8571.05	1.62173e+06	735165	29569.2	55882.1	12322.7	1.2823e+06	14723.1	14301.7	10680.2	50594.2	16269.8	12003.9	17569.6	21413.3	18186.8	12277.9	17434.3	16841.4	4780.65	15773.3	9318.39	11078.5
P04406	Glyceraldehyde-3-phosphate dehydrogenase	218195	232927	582789	476430	328334	188798	212779	256353	353634	378327	221956	291220	197817	348502	588371	136367	137400	272247	155972	199503	191367	480803	304208	147098	554831	369445	282612	186303	154971	248982	274302	484948	29990.6	195318	458541	274325	483857	336109	242538	197344	144904	243860	215087	435976	572700	205591	209444	132285
P04424	Argininosuccinate lyase	6373.66	18951.7	2980.71	19010.4	14786.3	9973.77	9509.31	15535.9	7356.17	6276.12	7699.04	9754.44	19402.3	23259.5	10278.6	10003.8	14482.3	9085.85	8280.86	6487.6	7580.37	10974.8	13169	22910.7	11756.6	15275.3	10180.5	22007.6	10727.6	23766	6184.6	26285.3	12738.1	18078.5	10592.7	10448.3	21472.7	13989.8	14081.6	5896.77	10593.6	14174.9	6911.23	29906.9	12557.7	12785.2	22093.4	29938.1
P04632	Calpain small subunit 1	15267.4	12430.9	43089.5	13089.2	10153.3	19107.1	8158.35	8160.52	27995.6	10104.5	8980.34	16123.2	11259.9	13065.1	21166.7	42314.1	19741.9	11209.3	9422.48	15499.9	9079.6	23721.4	18989.2	10999.9	72142.3	20467.6	12288.1	21438.7	2.20088e+06	12101.2	13066.2	15518.4	13232.8	14196.9	769.829	5562.57	12352.5	12844.4	6566.34	4206.37	17737.7	5332.58	11699.6	8784.27	147267	4345.94	19643.6	42386.4
P04745	Alpha-amylase 1	23661.6	87314.1	47438	50960.1	86971.7	30695.5	40129	29418.4	61295.2	9833.21	45126.8	28566.2	30490.1	218297	64396	97523.9	22211.3	51907.5	87554.5	115362	75312.4	57643.1	119191	78235.6	41053.3	54840.4	49373.7	67332.2	95416.4	20187.3	63268.9	82660.3	155049	71077	36972.5	549861	53185.5	83202	57727	33263.2	59892.2	23625.9	74473.6	23430.9	62389.8	52110.1	47070.1	50260.3
P04746	Pancreatic alpha-amylase	1146286	2.58086e+06	2.38589e+06	2.57799e+06	670775	556751	803674	424063	1.24761e+06	995172	370131	899933	1.07084e+06	3.31603e+06	1.71107e+06	648943	890157	1.94281e+06	1.79543e+06	2.08147e+06	1.29541e+06	759460	3.72276e+06	199989	524723	2.90333e+06	1.98156e+06	1.18953e+06	1.89712e+06	910380	1.53167e+06	1.53386e+06	1.52474e+06	698664	403937	954091	841967	2239308	1620035	1.14847e+06	1.28623e+06	1.0075e+06	1.71684e+06	474776	755126	947227	560414	1.02623e+06
P04792	Heat shock protein beta-1	50076.2	56050.5	925402	1.27607e+06	68951.1	69803.9	83994.7	114475	161257	163072	118758	113346	63318.1	71800.2	174784	90867.6	138885	85346.6	43905.9	38632.8	62657.8	129170	44814.1	348973	949320	54248	81186.2	49538.5	30982.2	49468.1	117668	69789.8	39738	45195	286929	154782	382995	122056	169682	137322	68338.5	105214	70111.5	227410	163511	48960.1	109796	206028
P04899	Guanine nucleotide-binding protein G(i) subunit alpha-2	26348.8	5776.93	117536	107588	34520.9	32710.4	18959.9	18743.4	86693.2	25996	20436	33179.3	117352	25277.7	25837.5	36861.5	16484.6	34602.8	93610	40333.6	117221	29450.1	150668	16904.4	42190.4	72858.1	39750.7	204130	26336.6	9846.82	199577	26065.7	18055.5	43138.3	30162.8	16328.4	29497.8	49138.3	41535.2	30723.5	61815.5	29641.8	72003	23262.8	42342.6	20387.6	50706.3	29333.3
P05023	Sodium/potassium-transporting ATPase subunit alpha-1	122611	131222	80018.2	107770	123641	125560	78441	188124	89730.3	68729.5	49744.5	58038.4	103634	103389	80453.1	36336.7	54037.3	136633	99687.6	102261	125093	81362.2	87757.2	95578.9	106131	119439	59010	77697.8	61315.6	140027	56799.2	78948.5	75519.2	222884	169450	123219	70913.4	75571	70552.1	115076	58545.2	58457.1	82103.3	96951.6	131563	52351.4	69110.6	61383.3
P05026	Sodium/potassium-transporting ATPase subunit beta-1	41232.1	33258.1	52529.7	84860.8	115728	75913.7	51670.3	111226	90328.9	72667.6	59362.8	44762.6	64288.9	119818	76921.4	28098	26649.3	129382	44955.1	54908	88543.9	53941.2	68581.7	30237.2	70930.3	80319.5	53574.5	54241.9	38747.6	74498.1	103564	74916.1	61299.4	121554	84526	66455.9	73271.7	86085.9	114098	101221	52921	69940	64094.8	109527	102223	99838.3	55362.9	93809
P05060	Secretogranin-1	59879.2	81060.2	156196	239155	124694	31465.1	71421.6	47395.4	162468	123957	33069.9	40041	813576	170864	34590.4	51754.9	163502	47695.3	708802	260012	173939	150546	2.4082e+06	188820	83879.3	181555	184157	570145	51665.5	123260	270658	68686.5	34300	81145.6	12811.2	11095.5	16113.2	85362.9	36627.6	19230.9	296043	38405.8	118914	24971.5	20100.1	105914	66034.3	140895
P05062	Fructose-bisphosphate aldolase B	225847	116620	399806	456761	442667	173677	235786	181426	548612	194615	98640.2	251919	593266	222635	83905.7	206055	365103	406534	372624	179480	214590	933126	523072	156133	269363	310851	268740	1.29264e+06	74776.8	531492	439700	788456	167426	258737	215994	174317	576623	631512	362581	350116	412270	507488	467688	1.29417e+06	281872	246692	289047	790589
P05067	Amyloid-beta precursor protein	344807	282335	295636	195914	767196	568150	451410	692555	526919	921490	453097	373905	531801	849866	456624	406333	208370	604914	285454	235061	424968	417325	462352	1.29646e+06	354312	417640	416040	323785	204516	350637	384665	360623	617406	468768	313570	614014	514860	807901	565151	665287	530339	572488	624578	699210	431924	810357	360037	744414
P05090	Apolipoprotein D	2.80599e+06	5.13493e+06	10711350	22855610	1329326	1.80203e+06	2.10396e+06	4031933	3998386	523300	1.89959e+06	4852853	13921476	6062924	1.60478e+06	2.98997e+06	3.63446e+06	5.95753e+06	40859912	16065344	31106328	13845001	7377069	8652204	2.32453e+06	9972080	12243957	40032768	2.47474e+06	8.1019e+06	11364509	6584009	3854322	6.37805e+06	867332	1.43012e+06	4362945	3.20827e+06	3.03392e+06	2.52666e+06	7302002	3531618	6.24825e+06	1.84773e+06	2872029	8.2775e+06	12037474	6730296
P05109	Protein S100-A8	19725.3	66457.6	316871	963198	61008.8	22009.5	26064	11147.3	154542	173432	39108.5	136636	67554.6	14206.7	632743	92123.6	29361.7	3162.22	177287	192740	1883.09	96149.2	265748	4876.8	2.46917e+06	153984	134254	51878.8	112258	9248.13	672491	60703.6	23110.9	29866.3	23388.5	22728.2	110065	99528.2	13456.1	36451.5	138554	18376.4	19281.7	9100.63	26477.6	463.458	37236.6	492125
P05154	Plasma serine protease inhibitor	2.04214e+06	2.5999e+06	1.96617e+06	1593170	3520367	2.43099e+06	1.84862e+06	6.47588e+06	2524067	3037004	3032058	1.37386e+06	1171381	837085	3.1545e+06	2.83528e+06	1.96954e+06	5031876	1.99081e+06	4728996	4.14867e+06	1.4613e+06	2.166e+06	949754	1.69511e+06	2.23171e+06	2.02098e+06	1327270	457929	2.968e+06	2575883	2.06443e+06	368474	2.16675e+06	2.33356e+06	3.07408e+06	2676778	6.00108e+06	2.69101e+06	2.8568e+06	311780	3669220	2.12337e+06	5564632	864000	601293	1924105	1.6216e+06
P05155	Plasma protease C1 inhibitor	530067	817513	1.84037e+06	3.02474e+06	2225065	1513336	865983	931308	3.49497e+06	1.20696e+06	1.97106e+06	1.17639e+06	3.56753e+06	2.21361e+06	1.04011e+06	547437	1.20467e+06	3.57728e+06	6.10958e+06	2534971	2.65078e+06	2080248	3188156	990861	1.56203e+06	2202903	1.68089e+06	4150698	3.40474e+06	707588	3.16335e+06	1.87616e+06	830568	2.81932e+06	839675	707004	1.28096e+06	3861051	916816	852747	2.82146e+06	3024790	2.61164e+06	2.40871e+06	557577	1.37177e+06	2.38964e+06	2.39921e+06
P05156	Complement factor I	41810.2	124318	234840	157284	117207	114385	62307.2	131696	287636	122062	206036	93196.7	184054	133991	120824	75907.4	87317.7	87771.4	334630	98743.5	347256	174048	272434	47204.7	170816	195212	165099	239710	53210.9	155435	330709	164059	44946.7	154152	99660.6	120632	80946	178861	84451.5	88488.7	212924	114429	183329	128240	59287	33339.2	121233	95633.9
P05164	Myeloperoxidase	87921.7	40100.2	57281.7	51821.5	17916.5	13960.1	26979.1	10437.2	218999	147150	23685.1	10448.5	10777.1	11269.2	3.35768e+06	30635.7	403886	5604.51	15939.4	28199.7	6165.44	39475.5	143344	6332.69	4.96822e+06	29382	33579.7	50079.8	42094.5	11545.4	497072	16123.8	11950.1	6229.96	33129.6	400188	186292	39270.6	37811	28880.1	289124	20220.3	33900.5	13025.7	60243.3	15173.5	96304.1	332239
P05186	Alkaline phosphatase, tissue-nonspecific isozyme	9402.12	7237.48	13470	2.42907e+06	2783.77	4618	5414.98	7354.67	12969.7	14059.2	4222.24	4468.62	45271.3	10156.3	4562.61	3179.49	6914.29	6000.85	13477.3	11159.3	11391.1	10922.8	17441.1	11469.1	2308.19	15114.9	17036.1	94826.6	29822.9	9148.61	9216.44	9350.56	2107.82	14537.1	5000.62	3997.66	2317.72	5528.05	3944.73	12930.4	6570.36	5912.5	9094.09	6269.9	265863	7260.8	8264.72	4292.14
P05362	Intercellular adhesion molecule 1	165868	163337	47150.2	13101.8	125967	116313	102607	117184	80661.6	113295	55267.9	56162	53205.2	191453	105775	106357	63046.4	121126	55591.7	139802	37277	90281.7	24577.2	148234	170210	102058	84135.5	48818.2	128190	81891.9	40379	121301	240672	32940.3	76420	88771.8	169033	131135	93642	130512	73013.1	81409.4	98641	110316	220736	261257	120696	80318.2
P05413	Fatty acid-binding protein, heart	99095.5	44463.9	28319.7	13805.6	26698.3	10609.8	5814.42	26337.3	67923.9	28371.1	12526.2	11480.3	26496.4	58235.6	22854	27720.7	20619.5	32565.4	52156.2	34726.2	27665.3	91079.7	46362	69796.8	29332.9	65457.5	23081.4	26624	83013.2	30377	75597.6	55269.6	7988.01	29044.3	22331.4	22857.8	23583.1	62662.1	20746.4	8083.59	45947.7	24375.2	50220.2	44408.3	110683	14343.5	30743.1	53703
P05451	Lithostathine-1-alpha	2.57232e+06	3.13274e+06	2.68189e+06	3.63693e+06	382879	1.24168e+06	3842026	845028	5.14633e+06	325320	1243539	1.4912e+06	18345938	4472985	3377269	746192	1.33769e+06	3.95506e+06	7346566	3.1072e+06	2.99769e+06	5717757	4.9122e+06	1.18839e+06	266308	4972906	8794547	12517835	12239246	2.21059e+06	1.21649e+06	2.2757e+06	2423716	7401836	186615	633203	2.30386e+06	2.26231e+06	1.3561e+06	273730	6207021	1.65838e+06	5.02708e+06	148377	1.47548e+06	3719823	13611369	3.56952e+06
P05452	Tetranectin	69617.1	142321	115674	191522	261250	259121	107649	222861	510801	368391	248944	428624	424401	283152	184919	133821	334926	270961	146431	212624	328774	294544	169955	198389	210395	364585	411973	410389	104905	242382	197404	180032	77769.6	411780	533714	171505	157281	352505	194178	480491	182741	258324	704584	551263	105910	243389	374482	220345
P05543	Thyroxine-binding globulin	781562	1.02938e+06	376970	433126	794542	472175	524640	631594	383698	98595.8	282496	300115	482542	1.08324e+06	529123	911808	888707	242209	484628	489490	331356	329267	374012	683800	302019	517175	663212	483764	503971	457888	96972.3	923715	992400	362414	99394.8	463035	751645	283902	163673	359293	214432	253789	294182	209857	2267558	1.35114e+06	541762	577393
P05546	Heparin cofactor 2	6324.38	13359.7	14743.3	17601.3	20107.6	6905.02	5403.73	8909.04	13450.8	22650.2	11876.1	12964.5	17094.2	8766.97	23925	61300.4	19680.4	32319.4	22729.6	21437.4	9150.67	24183.1	23511.3	36360.1	32687	22561	7477.17	22720.1	4464.58	7254.15	32909.4	25199.6	2115.18	13622.5	260369	12106	15343.6	14941.1	4853.83	14339.9	19434.9	17475.3	14518.7	19643.5	19648.6	7419.93	8244.79	13494.2
P05556	Integrin beta-1	44408.3	23230.7	66048.4	70900.1	57071.3	35093.6	141461	21608.6	85179.8	44331.5	94194	13330.7	74289.5	184112	89941.3	6935.89	12679.8	68755.3	40974.5	19101.3	84294	99620.9	105958	38702.9	13751.6	82745.9	88117	54568.6	155128	29980.8	61100	73589.5	89872.3	32883.1	21803.9	39682.5	9748.68	59775.3	12261.7	12625.5	33609.6	18281.7	34032	48708.8	34421	140244	84554.4	59034.9
P05783	Keratin, type I cytoskeletal 18	22222.1	7436.5	58927.1	64797.7	12506.1	12673.1	16246.2	6555.78	8926.35	8136.91	9368.95	15146.8	10589	15765.2	5605.77	43309.6	6567.95	24585.1	19336.3	3593.54	11078.4	11638.3	20699.3	88971.3	33707.4	22707.5	4494.32	36419.6	38453.9	13035.7	33424.6	6354.41	14098.5	6990.16	69465.4	15763.6	13515.1	5222.59	12195.4	11099.5	4657.28	12167	12345.2	8388.93	8065.28	16606.1	6744.03	8987.27
P05787	Keratin, type II cytoskeletal 8	17756.3	35882.3	84690.8	105976	42574.2	32175.1	23497.6	22635.2	22730.5	25476.3	43923.7	42146.7	29702.7	13836.3	14011.7	23474.8	13846.2	138315	28414.4	25485.9	35474.6	23913.2	24364.3	49963.5	147262	115435	30675.2	58744.3	53453.6	17631.1	24195.2	21268.9	19754.4	37897	212712	23332.8	23895.8	11442.6	25301.7	30991.6	27133	75971.5	37460	22366.1	17936.8	9404.02	26931.8	43434.5
P05937	Calbindin	33275.9	63022.6	48287.1	159301	68947.8	39177.9	69548.7	537979	509703	255823	40754.9	56280.4	72088.3	143789	35041	67477.5	162933	326902	87270.9	98510.3	82839.3	373824	97722.4	127602	67969.9	323838	81184.4	33825.2	63392.6	41745.5	117117	162620	80186.9	37750.5	29724.8	245482	114724	111592	54115.7	78805.8	286170	107385	400917	70617.9	75343.1	128229	23006.9	142021
P05981	Serine protease hepsin	37142.5	24525.1	22694	10108.5	25546.4	22946.3	33103.1	49437.4	21547.9	32809.7	19685.7	27824.5	27976.3	29166.3	29340.1	17736.4	11478.7	38388.9	11236.7	17697.9	32568.9	20422.3	23606.5	46944.7	7807.7	24640	20174.7	34432.2	35868.6	31408.3	18306.9	18347.8	19405.8	24369.2	29360.6	39603.1	24796.5	35027.8	33795.5	47928.4	23516.8	41378.6	23378.3	32769.6	33646.5	28197	18220.7	51501.9
P06280	Alpha-galactosidase A	75843.1	28467.4	36924.5	49031.5	165223	155543	123762	192731	46442.9	197221	87293.7	114382	79718	72605.7	60476.8	171461	193850	82354.1	27051.6	99348.1	86204	96510.3	45520.7	88647.1	28800.2	40823.4	92340.3	33396.2	20981.3	124892	54602.9	48786.2	175679	137581	96528.4	227463	155653	102317	251533	259676	87382.5	149013	58377.7	367541	254412	186374	170202	135672
P06310	Immunoglobulin kappa variable 2-30	26767160	37226140	4.38286e+06	7.50822e+06	9921560	20152754	27447890	21262796	13555215	2.18918e+06	6.41384e+06	6500350	21768180	41303960	26559278	10388979	6899400	5172425	8771945	15326615	4706004	9929184	4872081	4.72019e+06	6363752	7070251	14360457	8394783	69862680	33798868	3.21439e+06	25309928	25119862	14201508	1.56275e+06	6.01647e+06	13541024	5554938	7877442	10413334	7676192	6.63169e+06	4.95986e+06	5157919	22926638	21242176	9494907	15161697
P06312	Immunoglobulin kappa variable 4-1	2174954	585581	142646	339852	271508	516397	718926	659320	212426	161386	171595	222193	346297	436134	725371	2.13281e+06	1.35864e+06	103618	432943	437502	210473	143093	355971	845407	179370	182958	257882	812032	1.09622e+06	4828790	185812	507513	678262	427564	291176	418833	574998	137976	314950	3.78241e+06	99191.3	170764	109652	237264	832489	684279	202978	53445.7
P06396	Gelsolin	1139663	2.71143e+06	3.51397e+06	2.1938e+06	128704	233953	924573	592274	321097	23297.9	124948	373941	6.3191e+06	1.19087e+06	479935	620677	1.33088e+06	594531	17110534	1.53619e+06	3453540	544761	2.81074e+06	2.08614e+06	103891	950907	1.90236e+06	12515310	1.83045e+06	2.39022e+06	331340	455362	644878	1.22911e+06	77715.5	295224	487010	183121	285401	135216	585225	265169	1.01154e+06	43034.9	486589	820794	1.09137e+06	608321
P06454	Prothymosin alpha	20955.8	11137.2	14104.9	34123.3	2441.63	4559.75	8460.27	4199.42	4637.95	11092	3696.97	3506.14	38390	7277.16	5042.52	8563.11	16970.8	7146.11	27186.4	6286.84	15004.5	4784.09	24001.9	23143.4	10082.7	9323.01	4955.72	32613.9	4358.73	18780.6	11787.1	4457.3	9154.21	5162.36	3711.71	8249.55	6282.08	4003.66	4295.2	3851.04	7123.07	3240.99	4619.56	4480.44	8911.45	11080.9	4345.46	6772.43
P06681	Complement C2	12837.9	10092.1	49148.1	98409.8	2766.84	75755.2	27662.9	6833.71	40166.9	54208.5	24320.6	33765.1	24216.2	29732.2	10175.1	10887.5	26845.2	15807.1	25869.4	20874.2	16699.9	13574.9	19273	7190.16	25559.9	13251.4	15040.6	12265.1	9046.31	9439.65	20109.5	2560.48	5302.54	3561.05	256693	41573	4281.29	8105.18	13570.4	50838.1	20077.5	13088.7	13849.4	37825.8	3154.84	2668.47	9964.81	14415.4
P06702	Protein S100-A9	22557.9	26303.6	301952	1.17963e+06	21884.5	10358.7	3631.93	2148.95	120223	182334	7888.2	67394.2	18964.3	17418.5	492533	10302.5	144866	6454.14	146884	83217.8	10464.8	76580	171106	5318.57	1.12879e+06	110872	70456.5	216970	86238.5	11692.7	254111	12690.8	10193.8	6854.52	21132.9	24802	66944.6	29476.5	1308.07	34732.6	160720	4468.26	11863.1	2294.48	7086.35	8677.22	35151.1	194065
P06727	Apolipoprotein A-IV	279417	477100	388825	115783	153518	58470.8	386724	117616	127046	69349.6	107194	299463	192621	82544.4	139872	121737	329487	206169	166772	93562.2	196472	517941	125586	83114.5	66125.5	142240	280265	312974	365593	87316	109113	289242	89207.6	138581	1.26572e+06	350072	686802	111061	179503	216122	386869	174130	245116	116519	185095	75475.1	198384	89003.7
P06733	Alpha-enolase	244352	108431	400598	268188	227773	271803	282519	492353	453341	406934	198419	341339	275733	238514	571442	237128	224302	428633	172814	282593	176842	356432	303699	683907	999956	364663	138024	156270	89429.2	338199	328686	456058	200604	255844	481512	634614	594067	382131	529869	519874	377074	420595	247519	621603	237352	260770	195816	380046
P06734	Low affinity immunoglobulin epsilon Fc receptor	38330.4	17043.8	66300.9	63511	22859.6	16323.5	22484.4	30143.7	74461.4	23730	21799.9	11788.5	94898.6	27876.4	31434.1	140837	27139.5	12837	46407.6	32957.9	74774.7	48346.2	32094.9	32907.5	33005.3	52456.7	58215.2	27691.3	21796.7	15981.3	115644	23747.9	11751.9	20858.6	30036	16821.5	6255.98	37648.2	5762.12	38317.3	38952.7	13695.1	93686	6415.51	15440.8	34503.7	33500.6	41829.8
P06744	Glucose-6-phosphate isomerase	78706.2	39568.7	54007.9	89764	42698.5	55184.1	58591.3	48600.5	101673	58347.4	49173.9	50744.9	50125.2	34732.8	66704.2	36836.8	46273.9	43442.1	25993	37206.2	42554	75811.6	33734.2	45368.3	270112	67304	63387.6	56638.8	39725.1	104156	57666.7	88444.9	33571.6	35228.8	89994	137186	74244	61407.7	72182.8	63998.9	43611.1	53530.1	34654.8	101060	49673.6	18510.1	32673.3	29053.1
P06753	Tropomyosin alpha-3 chain	16411.9	14763.8	48459.7	88704.5	14928.5	14984.8	15845	15293.4	41415.5	4624.08	10316.5	8018.8	13525.6	10632.4	31530.6	4853.66	12382.8	9337.3	19277	7189.65	12745	16315.3	32461.6	23795.6	88638.9	12930.2	14255	2227.78	104924	18290.4	74905.5	12560.9	19803	5112.51	8925.73	1627.97	20656.1	6489.45	18413.6	16922.2	39817.2	8161.83	4022.61	12553.9	18871	13959.7	11747.8	27629.6
P06756	Integrin alpha-V	2112.33	4380.3	12842.8	15484.4	9860.1	13274.5	16371.9	28196.7	10151.3	18010.2	19129.7	9895.56	18449.6	8100.8	24211.9	102997	4129.86	5629.75	10912.7	25053.1	10500.8	9015.62	9560.28	5370.33	13653	10010.8	7459.26	2.26177e+06	21444.8	7866.75	7120.95	11933.7	3840.78	14376.6	17285.2	18976.3	3442	8602.58	3348.66	6201.86	9509.65	4716.15	9449.79	14850	13238.5	3142.52	2949.91	8641.61
P06858	Lipoprotein lipase	6534.31	9190.69	14379.5	30829.8	7343	5260.71	7395.87	16683.6	2020.99	24036.7	118915	17530.1	8424.01	3397.36	10450.9	9536.59	9247.45	37129.6	19394.7	21813.8	23546.2	6197.16	11740.6	9034.83	1999.31	5814.72	3331.02	13469.3	7862.78	13370.8	6664.08	4609.62	11554.5	4371.27	12683.4	4809.56	3189.4	26395.7	7380.76	12250.7	6693.54	10019.8	7961.44	11433	2009.87	9062.52	9344.98	22251.9
P06865	Beta-hexosaminidase subunit alpha	70218.9	24704.6	42017.3	43547.6	134648	59444.4	77878.4	57556.6	40006	177032	55461.9	98459.3	58365.8	118046	76992.2	48883	47212	68145.8	43992.1	82225.2	94610	50958.8	48061.8	45944.6	33643.8	39903.8	68854.4	107742	49304.1	111232	30032.4	66084.4	59234.1	68222.1	58872.2	125194	72755.6	55454.1	125103	92081.7	68803.1	70903.1	36063.6	120250	182588	180648	98383.3	170557
P06870	Kallikrein-1	345863	710241	667674	794466	623486	819230	446306	1.46942e+06	475570	952116	1.26188e+06	1.12923e+06	490133	1.05818e+06	1.07913e+06	489954	468920	1.41528e+06	503174	432170	679174	257807	948338	386740	225245	1.40354e+06	514351	569950	251488	162066	808447	315757	297911	611147	637873	405291	1.41219e+06	490519	527465	978526	425347	2.6905e+06	1.02253e+06	2.04648e+06	634514	1.29662e+06	2.29283e+06	1.24583e+06
P06899;P23527;P33778;Q16778	Histone H2B type 1-J;Histone H2B type 1-O;Histone H2B type 1-B;Histone H2B type 2-E	41153.3	51886.5	384201	505036	90049.6	35985	38125.6	47155.2	563055	180817	97323.6	83941.1	61490	28308.3	2.48625e+06	12636	103362	73028.2	91175	137716	66828.8	142136	294835	44405.9	2.87547e+06	303917	120371	146534	37645.5	55933.7	561819	74021.4	28333.1	83423.7	189901	103135	153743	102896	29277.5	35305.7	493618	65046.5	204230	85460.7	57532.8	36066.3	275328	1.24912e+06
P07148	Fatty acid-binding protein, liver	791539	198344	93711.3	72613.9	337193	120447	252108	222856	102873	346551	44879.3	103134	124826	168690	174395	476918	602957	95501.8	193663	59705.4	62228.6	265243	74278.1	504691	198610	113614	67729	101035	226296	638852	107277	373875	602737	74218.2	379281	196120	372103	324091	239121	182041	135421	307440	101948	628094	1120802	287014	70944	356207
P07195	L-lactate dehydrogenase B chain	217458	193107	321463	231911	133429	143329	183286	386446	339552	327620	126586	110763	369019	141149	135668	200925	312865	208205	299317	223090	227156	461537	277838	220638	259284	388856	144811	247127	48905.3	309826	197250	297689	177935	194437	249749	711264	353970	341696	301932	268176	265536	326006	279250	664361	165051	189468	187134	304791
P07204	Thrombomodulin	37097.6	114293	84624	73797.4	105178	60724	41457.3	57280.7	209962	54649.3	49693.5	85805.8	185670	132864	60532	82503	82957.7	104257	112614	125327	182495	267234	142640	59911.9	47611.6	181412	247579	247270	36381.1	106167	134171	83268.6	32226.3	138660	39357.7	49895.5	56844.8	134235	50018.3	94865.7	230629	81330.2	276538	99350.9	56248.8	90086.1	153772	195319
P07225	Vitamin K-dependent protein S	57858	38940.1	10840.2	25775.6	16097.6	29790	37721.2	19620.1	7527.05	31488.4	19059.5	11078	19790.7	17227.9	16274.6	54928.3	64566.1	23174.1	5233.82	5974.69	7675.75	9674.48	30239.4	48821.5	11838.9	4580.59	8617.58	2.26177e+06	39059.2	115399	7385.85	8503.95	35536.8	92226.1	98066.7	19662.3	16369.3	11369.4	19634.1	15867.3	8032.05	17509.4	7083.13	10322.7	15698.6	15748.6	18105.3	15702.3
P07237	Protein disulfide-isomerase	12592.8	8990.39	33671.8	78869.5	13834.1	9030.2	10334.4	6715.4	33597.5	12598.1	18240.5	39827.3	9631.13	7390.24	10648.5	10654.9	1975.97	13111.6	13702.6	12225.8	15037.2	12964.9	17473.9	12224.9	65487.4	11005.4	15976.1	42166.9	24747.8	3624.49	18926.8	9340.56	13582.4	7256.66	10135.2	5992.5	19271	10610.7	10311.5	6478.19	14482.4	9471.4	8113	7248.8	10004.7	11750.9	8985.44	17177.8
P07288	Prostate-specific antigen	1.04175e+06	1.21875e+06	215336	431480	2.25487e+06	3.51482e+06	9099217	675501	407805	1.65606e+06	10780034	4.21866e+06	449102	1.14054e+06	317264	2.96853e+06	581744	894288	477978	1.24945e+06	3517758	1.28319e+06	242100	738785	341917	410155	1.78644e+06	137611	602424	492048	492369	149226	837020	4.24769e+06	7.45509e+06	3019012	307344	423899	5247280	14055.8	230639	1.00064e+06	1818224	353405	1.40067e+06	163907	9567273	27164.7
P07306	Asialoglycoprotein receptor 1	3252.51	14580.5	17313.5	52806.3	16338.9	3111.92	4082.14	2293.61	13354.4	16696.2	3162.78	2156.37	21935.7	17902.9	6922.79	9386.79	19818.1	7725.02	65790.4	8452.05	3696.87	13367.1	39762.6	19288.1	6720.67	29243.7	11167	37210.8	25373.9	6945.24	29084	31668.6	3873.82	10728.1	2324.79	3195.13	2674.04	17423.6	4793.94	3125.5	7828.6	6472.18	6616.54	5253.64	7043.68	15531.4	5076.9	13824.5
P07333	Macrophage colony-stimulating factor 1 receptor	9396.64	15592.1	7704.03	7529.58	37497.2	12958.4	16159.5	178438	14112.6	11981.2	5363.26	11689.2	7983.62	14241.1	22677.9	13398.2	1.83339e+06	7786.03	10053.2	11932.8	11571	25843.3	9356.45	3220.29	27696.3	12829.6	13859	8271.29	20635.7	1.3299e+06	26176.7	28751.6	8069.49	5936.29	4749.92	16148	10272.4	9359.27	19010	10883	5059.61	20999.4	13847.6	15561.6	9874.68	8600.27	22754.9	3748.71
P07339	Cathepsin D	1.67313e+06	1.01563e+06	683003	473517	2.31882e+06	1.46746e+06	1.21568e+06	1.61875e+06	986609	3.84366e+06	842144	1.05719e+06	682757	1.32246e+06	1.34229e+06	1110508	4.2541e+06	1.05252e+06	713626	1.88659e+06	1.50549e+06	1.20242e+06	552533	1997589	946869	1.19756e+06	835746	505840	593494	2831558	431590	1.90635e+06	4262523	1.4429e+06	1.69267e+06	1.89418e+06	850170	1.26871e+06	1.89771e+06	1613981	1620708	1.08542e+06	642656	1.83111e+06	2.77751e+06	1.62868e+06	1.10849e+06	1.7676e+06
P07357	Complement component C8 alpha chain	10783	12188.6	3762.61	11807.1	20972.6	9870.31	9148.11	10800.7	12860.4	14982.1	19372.8	14827.6	2764.37	21468.2	16497.2	55952.6	21293.6	26504	11222.1	4021.03	14915.9	10283.4	14606.6	18837.5	11888.4	11739.7	11007.6	12248.2	10536.5	17240.2	26435.1	20464.6	14641.4	6020.04	134424	13469.9	12447.3	18485.5	9243.92	17149.5	5215.86	13106.9	10941.6	10959.1	25491.1	16913.5	7950.12	20084.5
P07358	Complement component C8 beta chain	21163.4	24616.8	11380.9	29880.1	29707.5	9912.97	13655.5	15084.4	6740.68	29890.7	4532.46	10665.9	10392.7	15336.5	27904.6	23337.9	19408.8	16132.1	13451.4	61340.8	41692.1	7288.41	33749	28317	12963.2	12436.7	7613.98	31592.1	33670.3	9367.15	42242.9	17598.4	13099.4	10927.4	73415.1	8209.37	7180.49	9501.36	8440.83	9662.46	3535.89	6944.12	9717.57	6951.23	25048.3	12463.7	26936	37916.6
P07359	Platelet glycoprotein Ib alpha chain	1.39564e+06	260147	30619	39134.6	150792	85239.6	249401	113590	12180.6	20263.5	25421.4	32978.2	59384.3	453056	61287.6	369234	228407	25360.2	42710.8	158484	39784.5	15883.2	56826.6	158807	13392.2	37723	177110	99773.5	725132	252752	33019.3	109058	629256	41460	18550.6	134765	172293	86327.5	74471	259060	50532.4	67484.1	24230.5	26517.6	1.15942e+06	299841	193064	44962.9
P07360	Complement component C8 gamma chain	6619.34	6022.6	4419.39	42063.3	7813.13	12832.6	8146.93	8264.05	1825.29	2759.97	7004.82	4275.2	7207.11	5568.71	8591.25	24659	20841.5	8403.17	3851.9	5330.73	6450.87	1956.52	3273.06	18452.5	7903.75	6229.28	4895.39	23592.4	19376.7	29205.1	8013.08	2748.99	7427.52	4816.77	29219.7	6664.85	8496.2	5513.66	4541.52	8509.15	3040.33	6543.56	3012.23	5326.29	13688.4	2736.07	4160.37	6739.62
P07384	Calpain-1 catalytic subunit	24223.4	33673.8	104507	92764.4	19965.2	49214	24363.2	24422.3	73275.4	27841.1	49013.7	48984.3	18877.5	31706	89643.8	7530.47	24095.5	31474.1	17691.5	25797.5	21918.7	31987.7	34171.2	26606	207987	16290.3	14087.9	14293.6	27441.1	26493.1	36610.4	34745.9	28423.4	28976.3	43737.5	35955.7	100277	32805.9	45561.8	21202.2	28371.7	37062.7	16478.6	34825.6	23216.5	11732.6	31421	144179
P07437	Tubulin beta chain	16757.2	22110.4	30028.9	104914	34352.2	42029.7	24473.2	17872.5	22670.9	38128	40095.9	25051	25106.5	23166.9	25624.3	13899.9	16529	49594.5	33975.8	29368.2	22876.4	33571.9	40408.8	50831.4	59881.5	29204.2	16601.4	51890.2	13213.6	28164	10781.5	23613.9	33218.9	36432.2	116857	55546.1	43591.3	31971.6	60941.4	35216.4	14238.5	44141.6	24756.8	46215.8	24556.4	24900.7	42341.3	11345.8
P07478	Trypsin-2	63977.8	49655.1	153687	1.28346e+06	58764.3	39176.8	99802.8	56407.4	23979.7	30147.7	38785.7	101593	614919	126589	40205.7	17849.6	32436.7	36523.6	348234	33468.5	70288.8	236467	177867	29830.7	21372.1	63307	77541.6	586991	288326	31201.3	181700	59619.7	66634.6	133567	38334.1	29773.1	33105.3	95983.6	27082.8	28622.4	45725	74904.7	153215	16083.9	377885	45006	48549.8	13517.5
P07602	Prosaposin	599819	527879	1.42126e+06	2.78664e+06	1.33137e+06	1.18236e+06	1.59044e+06	993076	1.84198e+06	139518	1.47365e+06	2.22414e+06	8047879	787236	369258	463674	591764	135870	936708	177076	3439680	757662	961604	273944	1.04095e+06	1.62259e+06	3.7545e+06	5.79638e+06	1.06931e+06	85250.3	921816	303217	1.31306e+06	2888791	924336	1.8935e+06	727823	615864	2.49063e+06	2.16936e+06	2.65796e+06	1760882	2.16729e+06	2.03356e+06	941112	570067	1.58853e+06	4492084
P07686	Beta-hexosaminidase subunit beta	463657	137814	168864	153496	493105	474776	589947	402286	156591	897269	401779	524636	364216	243475	246882	365962	321230	148648	86093.7	255160	347276	260686	146849	445308	165626	168622	433833	139395	141457	294569	36616.7	231342	711365	346846	198289	794060	403762	201787	690000	516412	268581	323187	160593	461362	815361	459503	410587	743288
P07711	Cathepsin L1	25020.1	12507.2	37038.4	58409.4	51786.1	56301.9	49566.5	37703.9	21709.6	39101.1	81418.1	64051.9	29089	59799.4	31586.8	8722.8	5709.89	38200.7	27414.3	25582.4	41957.8	46167.2	39225.3	19126.1	39477.6	40930.3	28575.1	99544.7	28950.3	9480.51	91481	55638	37722.8	18480.7	29256.5	25174.2	27679.9	57070.7	42138.1	42302.1	36197.5	38922.5	38123	46874.2	87963.4	46909.1	45153.7	48034.2
P07737	Profilin-1	340858	120343	111823	130987	34658.8	127344	159010	83180.1	126905	189956	124729	127517	63212.7	156085	268066	89250.8	136667	124979	91195.7	30055.5	50505.3	137490	130967	334513	663020	81452.6	48712	90707.3	2.30237e+06	213267	164129	100357	115938	82778.7	132616	153458	226805	89830	132744	66772.1	192472	107959	66776	118475	77629.4	104581	120967	42911.8
P07741	Adenine phosphoribosyltransferase	56167.7	40908.7	19485.8	16650.6	33833.3	38908.4	25953.7	50061.6	40532.8	54958.6	47293.6	35740.8	21843.4	63309.9	25593.5	16852.4	14995	36098.5	4042.79	16864.5	19134.3	55042.1	9851.85	73103.4	43674	42590.5	18153.5	68908.6	11736.6	135110	5849.26	57592.7	32180.3	27984.8	64146.2	36743.7	47129.6	54845.3	43133.6	30147.3	3701.46	40441.7	10671.1	56773.9	30992	42798.2	33338.1	28544.2
P07858	Cathepsin B	360247	153340	923478	929142	1.55585e+06	1.27641e+06	737793	355514	794784	166522	518969	1.1492e+06	2112509	574015	273014	138515	152165	502932	717475	968076	3467405	1.94886e+06	1211321	48584.9	625872	859106	3.51856e+06	1.16023e+06	732958	50512.7	941142	889786	373434	3.02675e+06	67500.6	277156	1.38675e+06	708749	1.30189e+06	561955	2.63294e+06	983587	626535	1.22252e+06	1.52569e+06	1.04369e+06	4.06573e+06	4.6464e+06
P07900	Heat shock protein HSP 90-alpha	53768.4	79665.3	115643	122272	62198.3	72988.6	67928.8	49759.3	54491.2	66613.8	98586.8	53458.4	49248.4	25263.3	27773.6	32130.9	21640.8	53119.6	35589.4	34833.3	43835.6	58438.2	43224.9	65844.1	115000	42638.5	33896.7	29133.6	23980.9	30843.7	42196.9	63271.1	33740.4	54276.5	124047	122115	115532	64973.4	108715	53667.6	39253.7	68255.8	56905	90835.2	61255.1	22731.5	88168.5	44028.3
P07911	Uromodulin	63487964	40067096	444290944	463595648	137648032	100663856	456950112	103121296	204029776	68787296	76605480	329679552	344482752	100315632	42532896	17558234	35033528	188667744	395245120	65639820	98874096	32283820	527313024	15603809	389969312	703913856	421150144	119399752	266638912	30536012	227669760	172702048	25256448	195840832	81770168	47877960	27592168	63955988	59354576	64503156	542759680	52505356	401588192	44178572	26601874	28377596	32256936	51104908
P07942	Laminin subunit beta-1	3499.62	20182.9	8315.48	11841.1	21979.3	28345.2	20359.9	10668.1	23983.8	8909.78	17621.6	27483.3	25119	28624	13151.8	23681.8	4465.63	23541.1	8110.6	10508.1	28033.6	9582.49	14279.3	7871.16	21615.7	22548.8	19514.5	18101.2	15211.3	30058.5	13656.1	12378.2	14061.8	24463.6	14573.1	8966.55	18896.8	26122.7	34876.3	19334.8	25332.3	30683.5	35879.7	25455	11409	23034.2	22792.7	49757.5
P07948	Tyrosine-protein kinase Lyn	15508.5	16557.2	5362.91	26905.5	30150.4	6601.11	6823.46	12082.4	4609.46	24999.5	11634.7	4044.87	12261	5064.58	22277.6	26281.8	19980.7	8778.43	5048.64	4947.24	6629.11	1672.42	10447.8	28767.8	10020.1	7946.2	6177.05	2.26177e+06	14986.8	34283.4	35941.5	6985.27	11017.3	6649.93	12627.5	13819.3	8050.76	8127.89	10824	8226.33	12495.1	4800.33	6187.52	8398.53	170758	9385.76	3317.9	12465.1
P07996	Thrombospondin-1	60201.3	203210	213067	471082	115138	86934.5	45987.9	57911.8	104732	55976.1	103289	57473	336930	345657	63373.6	50568.6	52377	38971	115711	53473.1	180400	84348.1	175575	45880.8	70947.7	146877	194281	156894	127169	48647.6	77108.4	48146.9	67282.1	473040	49078.6	55657.9	43344.5	114625	64530.1	146017	190626	87740.2	182100	84719.4	39705.8	133729	109735	116109
P07998	Ribonuclease pancreatic	1.16282e+06	524982	641866	729601	301405	404210	568290	416564	441170	382897	236105	555512	772710	363758	598426	666648	741305	381425	880125	121311	398898	340627	946994	984748	130948	242829	349425	1.63368e+06	1.25924e+06	878519	532401	273009	375410	448884	137849	349509	502896	394109	271770	309265	251425	505971	345973	256201	709516	343473	251313	468947
P08123	Collagen alpha-2(I) chain	27328.9	36985.2	113608	313754	69231.9	27208.7	16164.8	50840.3	14669.9	28730.3	31172.8	16883.5	66083.8	27184.8	48807	33958.1	30639.6	39744.5	298381	41785.4	61807.1	14405.9	121794	46222.9	20942.2	34453.2	60047.1	299025	23991.4	16467.8	301522	26807.3	12501.9	45508.3	24043.1	12816.9	27938.6	59837.2	12885.5	16887.9	56755.7	31994.1	30907.5	23574.5	23976.2	13904.6	15390.3	34687.7
P08133	Annexin A6	27460.3	21864.3	42123.2	335704	56241.9	44834.7	33668.1	91887	43161	58146.1	40446.3	27659.4	27642.2	20826.7	51062.2	68249.2	73448.1	35559.6	39200.2	27806.3	48577.1	36134.9	65246.5	54668.7	176281	42052.7	27094.8	33846.5	11501.1	37934	62763	39284.6	28109.9	40514.3	75081	80889.8	46541.9	55040.7	65570.2	58867.3	66788.6	44179.4	50355.2	79513.8	33529.7	38102.3	55260.3	97782.1
P08134;P61586	Rho-related GTP-binding protein RhoC;Transforming protein RhoA	35485.5	28318.3	115941	370505	51415.7	100944	64085.6	79951.3	111081	59466.6	131609	95830.7	150942	91843.5	61383.6	35794.8	32153.5	102905	160254	83171.4	111765	147706	165718	54327.3	141025	142880	98621	280185	21230.4	45253.3	90860.3	61498.5	47624.4	126609	43438.9	111803	50277.1	76943	97619.5	61616.1	57809.8	77086.9	93924.2	76296.7	42573.8	43167	79617.2	66053.8
P08138	Tumor necrosis factor receptor superfamily member 16	24939.2	81321.2	58503.9	72638.6	135744	127331	68792.5	67451.2	123683	74521.7	36158.6	75352.4	346788	170822	72964.5	64102.8	68081.8	123989	87106.9	49393.1	115045	178439	94474.8	78599.8	87854.6	138999	125714	147032	123226	47869.3	141910	99490.8	42905.4	90582.7	29911.3	57803.9	55463.8	110150	63683.3	29359	122200	96465.4	135556	175726	59699.6	109478	66335.8	138702
P08174	Complement decay-accelerating factor	1.55106e+06	1.60387e+06	374087	1.23021e+06	1.12965e+06	1.76072e+06	1.51045e+06	1.27132e+06	511209	482953	1.06578e+06	671476	988093	2220332	923239	1.13496e+06	2.19081e+06	1.04328e+06	1.69224e+06	737480	324370	631488	1.08728e+06	567319	310051	841754	914758	479084	1.20441e+06	1.52037e+06	341204	1199285	1.53896e+06	1.27682e+06	226436	835650	1511196	994770	1.1223e+06	781851	486334	840587	624088	455739	1.98301e+06	4.63476e+06	1644935	1.23028e+06
P08183	Multidrug resistance protein 1	14758.8	37747.9	64995.5	28073.4	57367.4	53545.4	38043.2	39717.4	57752.1	32055.5	27513.9	39908.4	104517	104043	28804.3	35772.9	22750.8	95069.8	53124.1	45986.6	84765.2	78086.5	99075.8	36066.1	52122.2	107428	31052.2	29150.2	13465.4	13686.9	35339.8	85633.1	69116.1	58745.2	27128	57314.2	44057.4	69507.5	66861.2	53488.5	34091.7	70244.9	81234.7	79468.4	39668.2	93449.3	34532.3	93103.5
P08185	Corticosteroid-binding globulin	1.68349e+06	610139	196162	484655	552703	904842	1.1206e+06	1.02233e+06	215696	266369	318032	306444	154181	886776	554373	1.36337e+06	4.42872e+06	223763	553350	454035	383363	281659	423785	511896	171877	348384	669700	927350	691910	1.82469e+06	143013	759834	1.97737e+06	443207	605484	456104	749254	335729	569621	673175	206292	384254	314310	342230	2.51528e+06	1.18633e+06	950786	174770
P08195	4F2 cell-surface antigen heavy chain	264845	144862	101844	144040	254933	272726	274903	328767	165977	130736	181164	189900	194355	229549	145333	126040	127610	338310	137203	201812	155400	129067	117651	211864	125774	104463	133659	134622	132499	194224	49999.4	155646	347284	190860	116815	268072	193177	182774	238240	347727	94587.8	216536	226077	186585	291315	312243	132084	191634
P08236	Beta-glucuronidase	196500	61071.1	106215	22429.3	202030	178735	258636	268309	53626.2	304156	79488.1	196690	150727	68372.5	76003.3	235683	85152.8	97072.4	61597.7	235060	256295	76923.6	115730	24991.5	37101.1	69589.4	315731	53063.6	42462.6	109073	53435.5	60580	73915	130011	118527	256968	150516	45792.4	231388	324595	367508	174229	60456.7	334498	295485	201070	240768	574646
P08238	Heat shock protein HSP 90-beta	54485.1	43554.6	88911.7	97897.7	32040.1	50779.9	40746.8	30785.2	36835.3	46731.9	67394.8	32023.4	31309.5	12998.4	15431.6	47073.7	27619.4	33120.2	23980.8	26954.9	32476.7	65430	29609.3	56583.2	67474.2	30731.9	26735	20591.5	11912.8	54100.9	40240.9	54609.4	15359.8	37129.7	75552.1	101145	64546.7	33197.9	72656.1	29283.1	25002.6	35652.1	35408.7	49577	56301.6	10058.6	67814.6	22129.3
P08253	72 kDa type IV collagenase	34056.8	26326.3	11808.6	88845.4	40381.6	21962.3	39129.9	31054.5	13050.6	50147.4	77665.4	36188.6	19772.7	74610.3	38149.1	39707.1	12324.2	17616.2	32332.9	10907.4	40927.8	31600.8	50969.5	60224.6	26191	12737.4	25390.5	26655.1	14757.4	23130.6	15546.9	24532.2	39017.9	58447.9	18445	29326.5	20707.6	32827.8	29333.2	21680.1	23429.9	26459.5	15636.5	24015.3	17633.2	22157.8	18458.4	24800.7
P08263;P09210	Glutathione S-transferase A1;Glutathione S-transferase A2	69033.4	59105.2	91539.5	101283	71127.7	58386.1	58371	141910	127171	45042.3	32933	87643.4	53941.7	15870.6	29011.3	216856	315111	127772	202829	52356.1	75795.2	240728	247247	246256	40975.4	40113.5	54312.1	185474	19741.9	173171	246901	110875	27264.1	89452	202553	117551	98577.6	160620	109016	206743	91782.2	142702	150538	284804	50352.9	25942.9	68431.8	55360.5
P08294	Extracellular superoxide dismutase [Cu-Zn]	1.15612e+06	1.73961e+06	978036	527943	2.47199e+06	1.78298e+06	1.22108e+06	1765353	982253	1.22441e+06	2.92995e+06	1.89412e+06	926351	1.43151e+06	1.55659e+06	1.06606e+06	2.0405e+06	2350588	777393	2.51257e+06	1.21058e+06	1.02314e+06	782326	1.58525e+06	1.26189e+06	1.44884e+06	1.46297e+06	900514	976101	1.84567e+06	1.08914e+06	1.53714e+06	974950	1.71315e+06	848154	1.55699e+06	1395062	3.515e+06	1.98958e+06	1700086	723932	5238502	1.19264e+06	2.57444e+06	1.3546e+06	286670	1.28963e+06	1.90422e+06
P08473	Neprilysin	201950	202927	200209	140773	256808	366424	338703	385684	203515	309213	286172	278874	162694	179357	148452	170744	84650.2	230915	276886	167048	513280	320740	293655	110832	195515	235565	279653	99452	125000	218512	205610	223640	250158	314982	260298	605965	225144	182021	510598	1.01959e+06	133941	286095	224990	301489	294127	150623	383038	190238
P08519	Apolipoprotein(a)	1.75194e+06	4.28639e+06	2.72124e+06	2.24817e+06	1.77466e+06	1.19329e+06	1.42503e+06	3.00322e+06	1.00507e+06	2.50069e+06	402634	2.05613e+06	559939	1.84762e+06	3070688	780022	2.689e+06	882488	323913	1.52832e+06	376545	2.99515e+06	1.01449e+06	590317	804598	5764271	4.03396e+06	3.697e+06	1.15134e+06	1.85127e+06	580550	3.89858e+06	1.25416e+06	234748	838553	734703	1.53378e+06	1285571	536755	634458	579333	706608	547134	178228	5200031	880655	828245	1.14844e+06
P08571	Monocyte differentiation antigen CD14	12576141	4838905	514516	636140	1.08146e+06	2.36848e+06	2.95646e+06	5079366	1.19637e+06	616584	1.77341e+06	1.56564e+06	1.37432e+06	3925731	4.66175e+06	4.38019e+06	4.68399e+06	2.84639e+06	2.0987e+06	3716325	1.49848e+06	577462	433327	4554054	894604	1.02847e+06	1.83001e+06	1676358	8857508	7365268	224498	1.32608e+06	7455900	1.87432e+06	284043	1.93714e+06	4261011	1.2151e+06	3.44591e+06	2315894	712526	2.09637e+06	780721	687140	8726109	11499549	2.23374e+06	1.61903e+06
P08572	Collagen alpha-2(IV) chain	46739.2	47200.6	107761	21403.4	94982.6	87026.9	37125	106902	160421	231160	84586.3	66104.1	67238.4	25199.3	104728	140535	83395.4	142358	110563	156477	98224.7	100826	77518.8	126762	79965.8	71945.4	74501.1	37132	40817.4	47358	116707	81923	36234	80841.9	79201	43698.4	76731.2	162945	73132.7	75350.2	56874.5	91141	70823	144688	62803.4	71276.4	56203.6	70337.2
P08582	Melanotransferrin	79078.1	74682	25955.6	56437.6	119287	85619.1	81190.1	229848	75396.1	164229	185019	148689	175810	103861	243780	164479	42657.4	149398	47749	72834.4	103409	131287	93655.2	234951	72399.9	108915	179985	102920	47069.8	139107	97756.1	77872.9	94142.8	133187	104166	69804	218305	214766	194537	314784	51986.4	294200	121101	222430	144294	118791	102683	121392
P08603	Complement factor H	68729.3	50118.4	55087	39502.7	49270.1	18021	25456.1	23037.5	42733.4	37483.3	29193.1	40044.4	73497.3	18371.5	44960.6	60324.9	19101	34468.9	33008.6	48459.9	63926.5	42258.2	64749.7	41542.6	45692.6	63127.5	52719.6	64079.5	28445.7	28380.3	141768	43042.2	6404.37	48346.7	110174	18605.4	41201.4	44222.8	30011.9	19185.4	89284.5	43176.6	43510	31984.2	29599.5	38279.5	35209.9	91156.9
P08637	Low affinity immunoglobulin gamma Fc region receptor III-A	459768	324595	398389	334816	429792	299035	188068	322853	430594	927181	237875	124175	201603	436816	273678	109252	1.38724e+06	299498	410546	203992	476022	243640	467219	313709	290640	998056	401183	226732	142257	658677	745127	123719	284278	218175	144704	574097	245656	524683	395151	578476	422658	230115	112113	212900	204993	284468	298185	457998
P08670	Vimentin	13543.8	9289.71	12635.4	23906.3	12606.6	103625	6027.54	8374.6	27095	17757.7	7899.06	9415.39	8780.42	53547.3	63865.9	25233.3	18869.9	17795	6684.15	11392.7	8296.39	6885.24	21486.2	10503.1	353388	8883.72	21236.9	27880.4	42881.3	30840.4	55009.6	13073.7	11545.8	11282.5	9634	19070	40161.1	18282.5	7843.55	7581.75	34965.6	11935.9	14462.2	7986.29	7313.13	10140.1	17427.8	33413
P08697	Alpha-2-antiplasmin	327226	100528	152425	255526	129205	58296.6	93478.9	170972	102389	98213.4	96051.3	70085.4	467904	140984	82385.8	350041	531851	92110.8	256993	205583	297705	138109	218195	329355	92111.4	152371	225035	462114	278484	340632	343698	116273	99450.2	99550.4	329989	61892	93308.3	77223.9	60974.7	95156	154714	88939.8	168722	63215.7	389384	129183	121942	24787.1
P08727	Keratin, type I cytoskeletal 19	36704.8	26371.8	8.14397e+06	6.61723e+06	142159	86535.9	33794.4	58162.2	199256	27011.1	242259	84892	50766.5	73070.4	431771	97516	161784	192751	2.63015e+06	86373.4	74116.7	40332	639539	78654	5673644	282711	433976	1.45482e+06	40646.2	68868.3	369985	100674	13160.7	52052	792314	73890.1	126100	70468.5	56999.4	26529	35087.4	103466	64189.4	43281.8	50087	5636.21	34273.9	836703
P08729	Keratin, type II cytoskeletal 7	10110	7701.45	32543.9	29687.6	16929.2	5103.61	5966.38	5197.28	7541.08	17827.1	18127.1	10707.7	8262.3	4915.73	9849.23	1.24721e+06	19693.4	29114.2	11120.7	10599.5	8813.58	3852.66	11737.3	12900.2	63502.8	26840.3	11222.5	30902.2	10144.9	11379	15818.9	5494.63	14066.2	9943.84	48751.6	12393.9	19587.2	9632.75	6126.09	14047.5	19408.1	11498.4	8128.96	4462	23257.3	11920	12840.6	57421.8
P08754	Guanine nucleotide-binding protein G(k) subunit alpha	36658	166452	93249.2	121683	17995.1	24497.3	25533.2	20975.9	38626.3	21443	15588	13168.1	77281.4	19094.6	11798.6	12142.9	63053.1	14241.7	87441.2	34265.2	83497.1	53732.8	91807.8	31685.3	16889.1	60528.9	33320.3	72544.5	32691.7	25930.6	76448.4	15593.7	20285.6	29140.8	82186.3	20947.2	10440.8	13581.5	8805.16	19633.6	55549	26324.8	45238.8	16931.2	78530.9	7880.4	31149.2	14264.1
P08758	Annexin A5	75732.6	133350	193143	215836	267514	315573	153188	221450	183243	361025	270582	196566	250235	373617	148792	87989.7	74063.8	236122	150070	178708	251482	272881	206896	86097.6	253961	373415	142259	146703	53696.1	96826.8	162994	187905	116622	257380	140073	359744	130966	301241	368366	210313	170456	257799	226091	266935	194354	206272	299897	319658
P08779	Keratin, type I cytoskeletal 16	8993.81	5935.08	34179.9	67866.1	5639.54	6872.05	5349.65	1680.86	3772.2	12330.9	11460.8	5331.62	6773.85	2302.36	5752.14	7234.61	6914.29	2710.87	306236	14715.2	8896.27	7195.42	13303.5	18064.7	25370.5	1954.48	60240.6	37100.9	2194.84	6836.36	6988.59	11109.5	3730.49	1950.84	3267.44	11015.9	920.993	10647.9	8461.28	7887.08	7187.74	1311.12	6045.3	8603.5	10094.1	8787.2	1797.78	5473.77
P08865	40S ribosomal protein SA	6405.12	8253.79	58980	45714.6	8839.31	4957.42	7404.77	9847.37	19217.7	6453.9	31549.4	8984.89	9160.3	8204.63	2134.44	11105.5	5652.17	13355.8	6029.72	8632.43	10305.9	15377.3	11892.5	5063.63	9605.52	17210.6	6149.92	5585.53	14285	16565.3	9514.9	8980.67	8657.61	7083.08	12157.3	28407	20132.9	9585.1	7219.74	11532	11000.6	12916.5	7451.4	3968.67	13097.1	8145.41	18624.1	7738.66
P08887	Interleukin-6 receptor subunit alpha	5446.16	10627.4	4589.14	19121	41621.1	9847.29	13565.6	29223.8	11522.5	8891.72	11682.3	7635.29	5679.87	15983.7	23614.5	10272.3	19080.4	24669.2	8403.97	24953.5	8219.51	8167.82	7134.59	29547.6	6331.24	12649.7	10339.8	2.26177e+06	3577.5	9520.85	11189	5306.23	13184.3	15751.1	21375.7	18547.5	16241.9	7382.89	8160.02	13606.5	5333.33	21618.7	11981.9	16694.7	8632.98	25789.2	5075.25	14240.8
P08962	CD63 antigen	159193	208056	215220	251318	162925	563436	324994	149748	150813	90633.7	646436	463203	395443	147005	171519	139509	47862.7	153601	136041	79231.8	204793	194831	103814	236491	99424	123435	340014	377351	168279	54891.2	383347	223262	178199	266026	69391.5	210343	182449	196573	233096	487637	199517	280299	240858	281786	267440	133464	254958	524881
P08F94	Fibrocystin	5668.01	4181.31	2282.23	61250.8	37731.6	8388.67	5491.62	3276.22	3458.1	11368.7	14190.1	4243.58	7259.9	3359.67	3075.35	3825.35	9943.53	5132.13	9888.16	3322.7	3645.64	5816.91	9700.71	14318.1	2421	6588.12	4338.52	23592.4	29960.2	11414.2	3666.81	8358.16	5186.93	5047.61	7066.57	6088.55	2582.99	5749.19	2725.05	4570.93	8605.65	6205.05	4449.12	3826.76	5669.57	7624.81	2856.42	5019.85
P09211	Glutathione S-transferase P	272819	130133	229198	336327	101394	224850	147529	279582	419682	144345	149545	331575	143044	212332	236290	151144	95293.2	258702	108170	211512	166311	221713	122890	287683	496594	238532	89093.3	80587.8	101153	214653	149162	100056	232673	193376	380447	290967	270502	183660	221680	208521	129736	205675	248499	207062	115267	155787	126456	65942.4
P09228	Cystatin-SA	28619.6	97646	24232.2	32042.2	12004.9	17662.6	34471.2	47113.1	3650.59	26671.2	19126.9	8164.84	27438.9	55453.6	13763.3	39656.3	35084.9	22722.2	20849.4	73611	33456	9553.7	8115.17	24992.4	6836.87	43059.4	31045.9	25386.4	55579.1	40485.6	4158.93	36885.8	16458.3	27134.9	15201.8	7948.5	12222.8	1180.19	20626	7794.17	17170.6	25090.7	9109.49	18056.8	3473.45	18934.1	11090.3	19266.9
P09237	Matrilysin	63911	38569.9	44384.2	38376.3	130634	53098.4	33840.2	57091.7	88588.2	129830	72734.2	47032	41301.4	77516.7	103730	23601.8	37260.6	121295	68798	190287	110857	151125	44659.4	68898.1	127637	55081.2	24411.5	69356.4	89934.2	87275.4	65686.3	135880	67993.6	66227	50683.6	73696.6	59108.9	96673.5	47356	79882.2	112301	72045.6	114234	77652.8	103541	93281	108519	101717
P09382	Galectin-1	68445.6	12343	3944.46	28274.9	9944.3	13634.5	18863.3	25710.5	11016.6	22124.1	12610.5	9467.48	18687.8	6557.24	19076.4	70830.3	96463.8	14364.3	12320.6	7197.13	22807.6	43869.6	15292.1	80551.1	39532.2	8747.08	26067.1	32898	47457.5	49808.9	17466.2	15635.8	35111.1	17995	22679.4	20954.7	25151.8	9753.18	14271.2	10852.5	14793	14565.6	11881.2	11838.5	22426.4	10334.2	19893.1	16715
P09417	Dihydropteridine reductase	63543.5	45091.4	38240.1	16767.5	33638.1	36859.2	55862	61123.7	50814.6	64557.4	34545.7	41367.2	51056	39000.2	24687.9	13257	51391.8	28380.5	44547.1	23504.8	23393.9	79449.4	36863.5	41807.4	42963.7	30177	18199.6	50070.9	11641.4	60538.5	49914.8	54210.3	66882.1	40252.4	48138.4	79411.6	67972.1	52962.6	70637.3	67561.3	41304.6	68463	56865.6	145234	38271.5	20510.6	47772.6	78355.1
P09467	Fructose-1,6-bisphosphatase 1	115516	106576	87888.9	134800	88356	71380.3	108394	66013.8	88704.4	84275.1	44792	64604.6	142543	154087	44132.8	24441.8	15415.5	71459.5	57118.1	32408.7	37378.7	173968	80390.9	69428.1	53701.1	85426.2	54951.2	79736.1	33805	29117.5	183837	275104	105467	76362.3	157172	61447.7	242383	183576	136694	133291	53917.9	162177	102241	444968	56519.2	78620.1	89277.4	150464
P09486	SPARC	158734	5465.48	17328.3	16869.8	11636.9	12010.7	28275.3	38807.2	31449.8	35308	32340.4	15129.4	28865.7	11254.5	27852	3771.65	12871.1	18958.5	28764.9	19861.2	35310	16002.3	9424.66	35626.5	9299.02	11358.4	26970	24879.4	17496.3	8939.11	25909.2	4169.29	19265.3	12440.2	16770.5	25680.9	18284.8	19391.3	20242.4	32404	25186.2	28976.6	29876	23901.6	7111.73	11196	24546.2	30326.7
P09525	Annexin A4	11826.3	10854.7	81737.5	84466.6	76157.6	32721.1	25168.3	38226.1	98484.6	28476.3	32130.5	28303.5	88753.5	34612.3	21609.9	45806	10342.7	59361.8	50069.9	44571.1	58379.6	77624.5	91909.4	19273.8	80112	74643.6	39668.2	38821.8	14449.8	6029.96	62045.8	56556.6	16350.7	72378.9	15552.6	22663.1	32577.3	87740.4	35997.8	38148.5	61140.5	35846.3	71895.6	50421.4	44678.2	25095.8	50717.5	86080.1
P09543	2',3'-cyclic-nucleotide 3'-phosphodiesterase	37531.8	6749.36	60054.7	69890.4	22512.1	19081.4	25585.6	15464.4	26354.7	37326.3	17359.1	17188.4	68362.1	9419.1	16794.8	36026.4	36191.8	18204.7	29396.5	18838.4	37589.1	27670.9	66507.5	25113.9	11778.8	22278.9	4493.71	9332.95	12700	2159.44	13155.8	19313.7	19126.6	16771.2	56541.8	39914.2	16276.5	27083.5	29358.1	29514.1	37623.2	23393.2	31804.7	32234.6	14079.3	18490.5	21916.2	30270.8
P09603	Macrophage colony-stimulating factor 1	577552	1.52516e+06	458884	260099	946921	598881	881754	632116	472502	639952	581802	477391	667763	1.8127e+06	838751	163787	170628	603597	569193	741325	525499	623604	407129	631125	498723	433052	777394	528777	564277	316538	378622	956427	481441	494112	188161	364291	586055	973294	592527	519812	810495	496543	639179	561351	534616	1.61968e+06	643148	1.22554e+06
P09619	Platelet-derived growth factor receptor beta	46204.3	102691	42254.7	40139.6	101534	74509.4	50857.7	59996.4	50212.3	67684.3	59562.7	48786	42954.6	61931.9	48374.1	72176.6	108402	58006.8	62858.2	49732.9	47637.4	55288.7	58122.2	42175.2	45978.1	62981.9	61156.8	58201.3	30242.6	44998.1	40077.3	42222.7	65654	40343.7	23276.6	57097.5	60864.3	51328.3	62825.9	62849.1	48806.6	47716.3	57845.6	61744.7	164682	105444	45757.4	110866
P09668	Pro-cathepsin H	339646	95238.6	46810.7	377227	172273	145102	98522.3	215765	97997.6	362366	101988	256979	110881	145449	82872.2	227065	86568.2	82183.8	37911	138500	150336	184304	172914	119289	89998.3	65551.6	135100	190080	98909.8	161306	33555.5	107044	218701	126968	95414.6	145923	213284	108963	113764	213884	77527.9	150808	64319.6	76732.1	781863	388692	181276	206826
P09871	Complement C1s subcomponent	57634.5	18038.3	53745.4	46392.8	79901.8	121330	54083.4	5968.82	30846.9	37261.9	87861.2	7643.82	59714.1	17534	87501.1	4414.29	21807.8	20847.1	54400	22513.2	35625.1	18496.2	35701	64193.7	17294.2	29906.2	25315.1	94744.8	213201	40378.2	62326.9	11739.8	60706.9	8928.8	28618.3	15718.6	15878.7	17567.8	4518.76	7270.26	51268.9	7421.66	16866.6	67758.7	16323.7	55699.9	28323.2	42337.1
P09923	Intestinal-type alkaline phosphatase	10717.5	1903.89	16602.4	11954.2	8586.77	13907.3	4141.29	2299.14	10348.9	2044.64	8180.45	12167.3	27994.6	9030.83	2909.46	46489	1.83339e+06	3312.18	7733.38	6723.24	7666.06	11611.3	7688.76	33088.5	2877.01	9892.55	22920.2	14080	38591.1	14662	14730	6642.45	14250.2	3003.49	36295	5793.89	12354.4	14315.5	8649.29	17302.8	9561.66	16918	9184.89	20622.2	16177.4	19312.8	8546.51	119803
P09936	Ubiquitin carboxyl-terminal hydrolase isozyme L1	30204.4	32908.1	9957.8	10606.1	14476.3	44000.2	31026.2	64225.6	39999.6	39837.2	22283	28961.2	55593.4	30305.8	29990.3	483039	213430	78063.7	37847.4	68536.8	33641	104304	33030.4	499961	36785.5	90417.6	7358.57	48727.8	7805.84	54022	29338.5	37816.2	41131	41542.1	98297	80852.2	21083.4	57150.7	46634.5	48867.8	21820.3	66995.2	43315.9	91370	11680.7	34308.4	24783.4	41047.9
P09958	Furin	34314.9	18939.6	56257.4	6404.15	15045	16264.8	18985.9	23495.7	20857.4	44723	21491.5	17586.5	24398.4	12303.1	19357.7	7783.6	90785.6	29615.2	286120	26226.2	61335.5	28965.6	347823	102377	14550.2	13138.1	21758.6	2.26177e+06	7167.26	28869.9	233515	21020.9	30282.5	12152	25040.7	37901.3	19411.4	23840.7	17831.3	28949.4	21669.9	23088.2	9918.58	21175.5	18918.6	13061.7	13922.4	27566
P09960	Leukotriene A-4 hydrolase	26853.4	165987	41889.7	44797.5	38675.9	15756.2	132708	22577.2	45304.1	32539.2	15443.7	21204.3	16178.3	21438.9	26572.9	47103.8	103413	15750.8	6550.78	12317.3	7802.84	20237.3	39594.1	63929.9	70049.8	23121	8346.29	27770.6	2.20088e+06	292302	46077.5	28936.7	140818	14037.2	17623.7	19869.1	30314.3	20875.4	79004.4	25608.3	14967.9	16601.3	21852.4	22762.3	19619.6	9447.31	15206	21791.3
P0C0L4	Complement C4-A	39198.6	51466.6	26686.4	105750	3166.76	26391	14061.3	72608.4	23150.4	3225	18573.4	25782.1	48442.3	88611.8	61007.7	266288	92377	71996.7	113771	31499.4	11300.3	8695.94	89263.3	57165.4	12736.2	7029.25	12161.2	201288	121297	50626.9	8679.1	5907.52	47458.6	17806.3	11593.1	43002.9	30771.7	4650.81	12457.6	26833.4	17118.2	41336.3	27493.5	4710.22	13619.8	36744.9	10445.5	11921.8
P0C0L5	Complement C4-B	898023	414346	261103	98847.9	538211	228348	447884	574779	326618	184086	363455	237172	312041	882406	513447	440213	446680	341794	821892	464974	179042	471486	246784	456240	344090	387971	294063	323029	1.73171e+06	357780	166897	476195	283820	273664	765947	509386	505517	451828	389937	291798	145878	335656	198839	123284	700442	212128	402737	148903
P0CG47;P0CG48;P62979;P62987	Polyubiquitin-B;Polyubiquitin-C;Ubiquitin-40S ribosomal protein S27a;Ubiquitin-60S ribosomal protein L40	325383	325896	694438	888555	1.33264e+06	300442	458330	353720	460095	771138	295626	535735	788859	427440	318567	424910	540596	561154	747283	496567	616798	796364	681583	706052	435107	449236	456219	701090	286559	490736	495040	635296	272670	420211	283715	555904	288455	618984	561844	438333	442879	424613	439317	449193	1.15327e+06	652569	435055	383960
P0DJD7;P0DJD8;P0DJD9	Pepsin A-4;Pepsin A-3;Pepsin A-5	27509082	56117080	18722568	23968722	21743712	32731174	58736128	43681968	2979090	60613624	27856726	21042506	21655486	68504632	26038424	15538347	14392618	20413122	14282968	27882508	6578723	9521398	19357702	2.86561e+06	14076918	11505179	19051712	16519187	11458191	16088213	8496349	48973460	60412860	9981788	9046621	17276744	14769053	18606468	27989248	1763309	5.35363e+06	17305796	11112431	15599323	69440112	66861856	19991006	15974280
P0DMV8;P0DMV9	Heat shock 70 kDa protein 1A;Heat shock 70 kDa protein 1B	162653	64302.2	99060	61645.6	88596.9	148877	122613	146976	149655	173447	118575	179628	38330.7	49221.2	121317	146756	106813	103600	45152.7	57202	50909.1	71688.3	47541.7	438008	193748	61172.7	28898.3	35838.9	20977.4	122807	66048.4	70401.7	96576.2	73647.5	129039	205816	137222	85689.7	197770	170876	54056.2	97972.7	70831.6	148988	74735	58925.4	102755	65023
P0DOX2	Immunoglobulin alpha-2 heavy chain	3.86288e+06	16278288	6021583	1.92752e+06	16246131	6417683	4.12069e+06	4403834	6885463	6074714	2.51985e+06	3.67656e+06	6.56174e+06	5.86004e+06	5455191	2.36344e+06	1.55343e+06	3.6115e+06	7817814	5.04704e+06	5521967	15845600	6.19282e+06	1.7477e+06	15895886	4.75784e+06	11111391	4.05017e+06	3259010	1985746	15427302	7927188	8.14175e+06	6.18151e+06	4.75087e+06	3.15074e+06	2.30192e+06	6114117	2.60667e+06	6962922	22054728	1.79252e+06	3.63578e+06	9588478	1951120	2.33487e+06	6463786	9682431
P0DOX3	Immunoglobulin delta heavy chain	502430	738617	16593.7	125475	254217	417196	304197	261779	69035.7	191313	90630.5	85103.2	127131	367954	331774	319029	909522	62734	27572	154656	45062.8	64334.1	8173.23	93244.5	137637	39854	87178.1	102056	848824	416560	118600	200925	343228	127102	231534	200052	157143	73040.4	304291	102176	179968	54534.4	87704.9	134641	593047	223244	44104.7	14920.8
P0DOX5	Immunoglobulin gamma-1 heavy chain	8.2438e+06	21632368	48990760	16125112	34084376	24635256	10098940	7.2521e+06	32431872	2.43233e+06	9240851	6351111	32791274	29075504	13045316	8043688	8341075	11390293	35549940	34559892	17206152	20283214	37653252	2.3953e+06	51625552	42592200	49594964	57031476	48330280	6.40265e+06	52638304	28215972	8.19861e+06	26193476	28191340	6.47822e+06	9100091	11868281	12234851	8410047	31824350	7236939	31591268	8.0611e+06	10219060	13747461	35531604	20034800
P0DOX7	Immunoglobulin kappa light chain	7789825	1.3727e+06	639872	403344	751547	1.75537e+06	1.14752e+06	3.04853e+06	460337	205062	736757	453346	562591	2127699	2.08981e+06	8.06313e+06	3.15146e+06	625558	584660	1.00832e+06	349951	397851	410391	5390964	773388	518419	952504	903160	5.04508e+06	8935618	326673	1.53351e+06	6042714	1.44998e+06	3.73392e+06	1.23659e+06	519089	364642	747890	1.90457e+06	665666	705307	504120	589000	1837775	1150484	842580	317677
P0DOX8	Immunoglobulin lambda-1 light chain	27161060	16316315	16342942	6.84509e+06	20385528	15358223	22386414	14124047	15423329	2070225	5.5475e+06	7.57045e+06	32615808	38777724	16124379	17132266	8311257	5117598	7250540	15451589	16117272	12013019	9491170	19425696	16784944	22523630	38266372	29255820	59680240	15455970	9496532	18280942	18176406	42594176	8298444	5.13145e+06	7954536	7.03596e+06	6420464	6619333	24271648	4061430	13587001	4.57347e+06	13384677	10656053	25559418	13312955
P0DOY2;P0DOY3	Immunoglobulin lambda constant 2;Immunoglobulin lambda constant 3	27252502	9046313	5897060	16482350	1.37052e+06	6507403	5.61877e+06	4168413	1.79344e+06	1.73963e+06	1.49504e+06	1869991	1.21225e+06	3.23356e+06	7.99478e+06	25542736	24887628	1.11792e+06	7636331	2066904	3.21254e+06	2636416	17944776	18667318	2.77347e+06	1.97235e+06	3420570	13859058	16147068	67594952	3566513	1.30569e+06	9336690	3.6376e+06	4.06952e+06	4.44241e+06	1.40083e+06	814338	790893	1.35827e+06	4893235	660773	1.47988e+06	535835	2.80501e+06	3.49739e+06	2.41576e+06	2.48256e+06
P0DP04	Immunoglobulin heavy variable 3-43D	807041	662354	195082	57301.8	828192	583111	222994	551692	281973	417646	134733	133527	223412	326896	308766	1.74781e+06	1.60304e+06	162726	110996	210808	133504	222671	162764	618018	546658	453502	490449	218727	527482	1.11409e+06	89724.2	162683	470001	187250	835348	281399	185620	117466	126863	549523	338644	104940	205888	230746	584184	290678	181703	29782
P0DP23;P0DP24;P0DP25	Calmodulin-1;Calmodulin-2;Calmodulin-3	25472.6	78622.9	59149.2	301791	39713.9	45636.6	34449.2	66122.6	47163.7	50488.2	62339.3	34379.4	38711	78583.2	39603.6	43952	24932.7	35208	117671	70094.3	33166.5	35388.3	68730.5	33788.3	94764.6	78599.7	36392.2	48375.3	40034.3	68652	67092.8	40811.1	57993.4	23204.3	31132.7	55698.4	61425.3	34159.9	29993.5	18391.6	82953	36426.3	43478.3	52945.7	46062.9	62256	18825.3	137007
P0DP57	Secreted Ly-6/uPAR domain-containing protein 2	673240	825435	508979	655435	642139	598644	791602	922816	567489	664929	950650	903843	548622	982520	962243	245529	197261	1.3573e+06	975394	689461	650243	805756	1.67386e+06	1.64275e+06	490773	195526	569207	1.04653e+06	872272	862946	508098	747049	638304	860153	623341	608920	687680	1.06582e+06	592770	601129	898230	959103	938371	491484	751876	676710	405266	1.77588e+06
P10109	Adrenodoxin, mitochondrial	33835.4	35571.8	14992.6	60873.9	19975.7	21949.1	42095.9	23897.5	33615.8	19730.8	20174.6	27589.7	100909	29304.7	31787.2	89155.9	41715.2	81702	86771.2	17647.6	21600.8	30300	69417	28303.4	20831.7	13866.6	28359.2	543423	41873.9	22749.2	36258.4	25285.6	91534	40088.3	37736.2	23427.8	23925.5	18778.5	11807.7	25316.5	33524.9	22073.4	33001.5	13006.9	24785	9918.55	15937.9	14997.7
P10153	Non-secretory ribonuclease	12887521	6996690	4.95187e+06	4.13113e+06	13377478	14621162	14655739	17810694	8491571	14918866	6084775	7677673	9305624	17319306	6.88132e+06	3.12951e+06	843007	18983702	2.82449e+06	9937014	9500071	16356800	3.17441e+06	4238723	8672548	11707483	13367957	4.23382e+06	12955974	4.8866e+06	3682117	10533895	7.67974e+06	20169324	3.81105e+06	11283974	16110023	13494665	10649031	4.26959e+06	11324132	10435153	9906532	19332814	6.40766e+06	20662128	15605099	14049173
P10253	Lysosomal alpha-glucosidase	614824	353131	437466	176092	1.42685e+06	735518	622310	897857	630904	1.62487e+06	336253	664427	228318	667971	456985	1.46896e+06	2.00225e+06	595018	331597	720621	528159	636205	351999	779072	396949	500612	352773	175179	220773	1.23993e+06	303063	422185	677997	459985	765769	1169128	922856	1.16877e+06	681412	1.46601e+06	728949	877490	693472	2.2458e+06	1430137	1.97942e+06	1.23367e+06	679105
P10321	HLA class I histocompatibility antigen, Cw-7 alpha chain	116285	51264.4	49436.6	143454	68164.8	99910.8	169058	64245	72331.2	36129.6	71223.6	56819.6	51137.2	136145	37845.7	34465.3	74191.1	70431.3	126894	157714	47274.2	63611	45470.9	165718	123241	81254.9	180661	128883	330247	92659.8	126373	104545	77283.2	279250	82609.3	61781.7	121620	47428	44682.3	65566.6	31732.9	112938	90192.1	36431.7	47104.6	46287.6	41844.1	201794
P10451	Osteopontin	2.65473e+06	3.79765e+06	6.83063e+06	7.80791e+06	7.14165e+06	6017137	5724050	3.22623e+06	6.83282e+06	11500161	8782303	7.49583e+06	5.79585e+06	3.68907e+06	6960213	612837	591476	12944430	4.5758e+06	4591157	7545776	11848873	3.62851e+06	2.83221e+06	4739528	6.70304e+06	5.10201e+06	3.10823e+06	1.74701e+06	474897	5.57241e+06	8555985	4867483	6357751	2.24478e+06	4.94514e+06	7.14309e+06	20148520	7.33696e+06	6.81804e+06	4805581	8081362	14799288	10551061	5.49772e+06	7778082	4554833	2849249
P10599	Thioredoxin	116635	12484	37764.7	57932.6	10644	9680.19	13088.3	15436.7	54938.3	22637.1	19610.8	99617.8	11055.3	36811.9	178403	23835.6	183046	28544.2	38397.1	18217	9411.44	48814.2	12780.2	28894.8	129320	5976.16	29524.4	43926.6	34936	274507	22546.3	15234.7	87837.7	24747	111177	96434.5	81784.8	16902.7	32873.1	84397.4	92309.4	41757.5	34571	91833.1	91149.4	45480.2	8316.04	51094
P10619	Lysosomal protective protein	130333	62491.5	71185.3	87640.4	418033	231261	130836	151185	89766.7	124220	40801.1	176520	345386	222038	82211.4	85736.1	46125.2	112556	98510.8	104463	180134	107288	167695	16475.5	44056.2	110145	179332	182784	67602.8	28623	81888.7	161365	99412.2	162071	31189.2	231240	178587	84354.9	211437	379214	210849	181903	61119.8	348923	607278	342668	353520	329750
P10643	Complement component C7	49672.8	71278.6	376179	453637	98889	81374.5	61421.7	68878.5	543607	34262.4	24182.3	63651.9	633979	191874	67031.8	81359.7	113827	71637.1	476155	207064	457380	309205	600309	88552.7	54132.7	416320	637597	249923	59825.3	112781	628249	126877	88239.1	241113	271278	29376.5	60913.9	69249.8	89743.2	42342	667157	56294.2	335483	48872.3	45062.8	75830.5	233612	114629
P10645	Chromogranin-A	83567	10823.2	43893.9	252164	10926.9	4182.7	24457.5	20402.6	25231.7	12521.7	9070.19	21723.7	59167.5	58964.8	36606.5	8873.4	25989.3	7386.05	372003	29098.4	50088.2	34655.9	345479	129318	12733.7	28369.9	45810	725459	39896	236914	15788.7	33991.4	14022.7	20215.9	47279.4	2317.65	1169.8	17234.8	13763.8	5399	19908.3	29748.8	12475.8	7829.5	12265.8	36407.1	7295.95	20607.3
P10646	Tissue factor pathway inhibitor	14921.7	10754.2	12042.9	910.029	18621.7	24286.3	25072	18762.7	19855.7	6585.44	23630.4	21478.5	14516.2	26003.5	17125.3	25194	19508.1	28568.3	22287.4	17552.6	20057.6	5597.9	17533.4	14633.9	10839.3	21712.2	17407.5	9796.25	11455.5	27083.6	16594.6	15757.7	25608	17887.6	34235	12726.9	20748.9	31537.3	23764.5	22517	12468.6	30480.7	22028.5	22342.4	5901.06	50151.8	18524.8	16956.7
P10721	Mast/stem cell growth factor receptor Kit	25185.5	16623.4	17763.5	26343.7	12216.9	7440.5	15638.1	13426.2	15982	24733.6	9556.52	8586.57	40488.8	17583.5	12901.5	85096.1	19028	15096	22956.7	13830.8	22655.6	10151.1	23047	39744	11217.8	37951.5	15510.1	19976	12263.7	23878.6	34397.8	13341.2	19699.4	16647.9	14868.7	11146.5	6583.23	11332.8	11475.8	14803	23404.3	13254.4	31046.1	14169.2	12525.9	31546.1	14023	23783.6
P10909	Clusterin	165379	394108	912274	298618	1.27187e+06	436469	276796	244773	837120	668807	2.84403e+06	859838	1.3531e+06	589279	376041	191244	155954	881951	1.05152e+06	1.39798e+06	2.0581e+06	951334	658340	565423	465006	1.2553e+06	1.15578e+06	673697	422368	352512	1.16656e+06	1.39741e+06	103392	698638	201957	278683	346812	1.41468e+06	412090	381784	886803	538319	931294	526692	238453	328212	488947	636585
P11021	Endoplasmic reticulum chaperone BiP	39913.8	31664.1	145295	209428	63473.4	59895.3	33218.8	59725.3	164028	54474.7	74234.1	107211	50036.6	38861.1	70945.4	25513.6	48971.4	119154	44113.9	45609.6	57513.5	56405.9	67649.6	66336	105233	53586	43486.6	50550.5	20074	21695.3	80214.3	46494.2	30643	44226.7	117841	41300.4	100370	101312	60591.4	55171.6	190378	64156.3	38318.9	78008.6	34129.1	101504	27000.8	214398
P11047	Laminin subunit gamma-1	93791	53138.6	36027.8	105300	70038.1	88088.3	75731.2	121361	75426.5	151458	98007.2	81194.6	79624.7	83183.6	79463.9	49643.7	78838.9	85530.7	42272.9	66244.7	39315.6	45275.1	54006.8	31692.5	36676.1	73705.9	55647.6	59048.1	46762.4	126645	66653	40637.7	91447.9	55328.9	43367.4	103154	67683.1	71237.8	76259	66429.8	46878.4	64215.5	50761.3	81297.9	155663	121171	62978.9	89577.3
P11117	Lysosomal acid phosphatase	173208	125519	206280	259530	557160	173937	293159	256815	208229	614790	107509	319633	158458	372171	172220	345988	692867	247169	212273	242444	253480	238152	283398	160432	201550	203925	180501	289872	95293.1	404387	165541	502842	265253	158116	382240	875618	501505	904996	631614	930132	280892	640824	297216	1494800	972904	1.16003e+06	513216	515122
P11142	Heat shock cognate 71 kDa protein	92692.9	98136.2	281784	215052	167761	203506	126029	148173	268192	197159	156919	179030	174529	161545	122046	62972.4	52922.6	132255	86275.6	67820.3	172013	239892	149134	234609	244260	106569	117129	133231	45162.5	59056.1	155366	170973	154137	144663	208928	188876	261793	163619	260635	224629	96802.4	179728	151789	238657	120826	128842	163835	150177
P11233	Ras-related protein Ral-A	8633.59	5603.02	20711.5	26781.2	16912.3	17367.2	7998.8	7721.4	18272.8	11451	12968.8	27426	12526.7	25258.2	9178.52	12351.8	43160.5	23042.9	17523.2	13706.8	23706.6	21208.9	24055.2	5375.9	20239.5	11240.9	5513.08	4128.68	15878.8	13916	12906.4	14914.1	10632.6	14486.7	7333.04	8659.62	9486.61	25396.3	23414.3	13512.8	11177.2	17471.1	15179.9	15262.4	17007.4	17673.4	12184.3	18664.1
P11234	Ras-related protein Ral-B	37477.5	20416.4	17438	30283.9	13452	36825.9	35881.1	38647.5	10852.5	43269.5	22389.5	27308.6	5605.26	20249.5	20818.3	53634.3	32626.5	26647.8	31234.2	36154.7	22305.1	9514.46	17394.3	143425	27243.2	19509.4	10396.7	13828.3	7803.29	56713	9951.04	11686.8	51788.9	30738	38411	59365.3	17168.6	28396.8	48843.8	28639.4	12943.6	28197	18541.2	30025.7	16139.8	30232.9	20226.4	21313.9
P11279	Lysosome-associated membrane glycoprotein 1	229745	322237	596362	752178	806029	377669	139316	174229	864612	134754	192209	614756	956213	389964	86791.5	165716	265508	449717	616817	396031	742190	1.07506e+06	439362	149022	273639	587815	817325	745443	202805	133221	939469	1218737	213790	320199	74696.3	264998	125794	759394	333575	292549	2135548	372610	1.0322e+06	575441	168910	535758	791950	1.328e+06
P11362	Fibroblast growth factor receptor 1	103398	67500.9	54249.5	55098.1	80519.3	66537.5	58512.9	77117.2	23995.2	77204.8	39722.3	29568	109826	50902.3	43593.6	220394	86286.4	37024.9	87617.8	31257.6	89781	44093.8	55769.1	50227.2	21902	81066.5	109512	68866	85788.9	352116	93078.6	30816.3	72683.4	33395.7	75587.5	55319.4	36736.1	48561.7	46831.5	62594	46820.8	33965	30978.2	30023.3	85830.9	69099.8	33776.9	77161
P11586	C-1-tetrahydrofolate synthase, cytoplasmic	10393.1	16261.9	27078.3	19626.6	33193	12931.5	17191.2	23069.1	19726.7	15823.3	13229.2	11365.1	29132.1	4808.36	9606.96	11851.2	6052.62	24508.1	14546.1	16061.6	15593.4	37742.4	18571	23650.7	16649.3	19076.1	14149.6	15080	7544.8	23794.6	8776.63	45149.2	8741.23	12931.3	22730.3	22560.9	32858.1	37335.8	31844.3	27945.3	14728.1	31935.7	21736.8	76477.7	27226.2	6989.89	14917.6	29530.5
P11597	Cholesteryl ester transfer protein	122912	17209.6	4387.01	45382.3	15320.5	29387.9	43964.9	51748.3	20540.8	10765.6	14710.7	33230	9820.24	79835.2	37555.1	83141.5	32898.1	31371.2	39362.3	46008.2	29947.5	18306.9	15691.3	70068.4	34156.2	14066.4	26877.7	17943	40615.2	138500	16977.1	26947.1	30446.3	8281.35	8870.22	18063.5	59391.9	9295.81	25804.3	31361.1	15840.4	44718.1	6984.81	9281.29	81145	115788	30573	55591.8
P11684	Uteroglobin	458789	436333	177962	2.2394e+06	39427	185545	197851	151549	23185.7	107721	203326	46145.3	751764	1.12227e+06	136665	344249	269964	108797	1.50838e+06	424599	3.03608e+06	482841	27150.1	209315	13023.8	1.51356e+06	1.03049e+06	1.41487e+06	1.56141e+06	987041	33987.9	330154	667028	581464	33939.3	44494	167394	9396.82	68924.8	43793.5	284623	104743	314399	27121.6	1.33326e+06	409848	217518	34420.2
P11717	Cation-independent mannose-6-phosphate receptor	37671.3	39346.9	20048.9	20990.8	44465.1	71331.3	59086.2	78685.1	24960.2	57362.9	101228	31363.2	21957.8	76644.4	60726	105092	36434.2	44959.6	25817	23258.5	31395.5	24562.3	18101.4	89592.6	19129.7	21834.7	27463.3	19852.4	34245.1	19924.3	26017.3	31949.7	32523.3	33515.9	42472.6	80097.7	52053	42806.9	57045.2	55191.2	27823.1	46322.3	30382.8	44416	60702.5	55576.4	48309.8	43389.1
P11766	Alcohol dehydrogenase class-3	29306.3	28733	45104.9	236199	40103.3	69534.7	45312.3	112052	45100.1	39801.5	47328	31848.7	27641.9	85802.5	23340.8	25355.3	16608.4	63189	34802.7	38748.4	34525.9	59410.7	54263.2	21287.9	43901.5	56316.1	37139.8	14405.4	3586.1	43264.6	36000.8	70336	26314.5	66944.3	30530.7	65617.3	54031	64507.9	75408.8	51694.3	38921.3	57174	48811	94841.6	59125.9	40732.4	70689.3	79440.3
P12109	Collagen alpha-1(VI) chain	870850	1.51528e+06	959288	474589	1.97329e+06	1.99874e+06	1.68661e+06	1.85281e+06	1.93361e+06	1.75128e+06	1597955	1.51831e+06	1.40959e+06	1.72136e+06	2226402	1.08945e+06	900458	2.18855e+06	1.39e+06	1.57531e+06	1.60666e+06	1.41238e+06	899764	2.20308e+06	1.36695e+06	1.2916e+06	967112	802853	657065	1.34058e+06	2242425	1.2942e+06	1.01824e+06	783567	1.99341e+06	1.58783e+06	1.67814e+06	3069626	1.6887e+06	2.47981e+06	1152875	2201900	1.10452e+06	3.10063e+06	1.1888e+06	1.53033e+06	1.21219e+06	1.09401e+06
P12110	Collagen alpha-2(VI) chain	93153.2	30231.6	18006.4	28799.2	8155.07	15508.3	45389.2	11367.8	5447.57	23674.9	15873.2	13542	25640	42561.9	22699.6	80718.1	301426	13782.8	33955.9	23416.5	12433.2	34487.9	14232.1	18284.3	24538.6	11891.5	16876.1	27071.9	83152.2	132458	15639.4	12375.5	32599.3	29220.6	30206.5	20472.5	18287.4	10818.4	22216.5	28975.5	10114	14698.6	10807.3	21239.1	113624	36834.1	34492.2	17049
P12111	Collagen alpha-3(VI) chain	166115	347346	287096	145968	315283	333386	234927	221866	246872	391297	106526	184399	328133	662187	313557	59255	120057	267062	411019	320642	191051	360872	289304	263805	218353	353668	230110	244890	184956	247621	434169	355156	256756	275334	100028	268239	264751	464561	263620	198177	179142	266121	236778	345516	279526	407468	188289	291354
P12273	Prolactin-inducible protein	252828	102880	43480.4	244778	223516	144605	333247	176197	126266	10495834	14607685	2448121	205057	225642	64390	60842.5	19534.4	239229	115898	232714	687705	158097	102721	84355.5	76122.9	229523	772951	243745	204435	59529	56972.4	163057	201636	490469	46256.2	143523	112524	223268	180547	122188	58945.9	137845	125053	134206	203562	508815	269847	110882
P12277	Creatine kinase B-type	49342.5	71279.4	49688.6	43729.1	77945	301140	155722	88040.5	46907.5	175177	450491	102775	65285.1	58219	33977.3	159832	144779	89450.9	50415.3	62010.3	80996.1	81860.8	31820.1	368293	29576.3	78958	51864.5	49757	62470.9	67249.6	53553.7	69947.7	27734.5	169662	75216.6	342313	28614.7	60161.9	250251	54571.7	32852.3	98808.4	82116.9	74548.1	132281	24589.4	195736	63890.2
P12429	Annexin A3	16378	19342.2	41595.1	77683.2	35565.2	72701.3	34582.7	13880.8	46053.9	69048.5	100488	46369.5	20260.4	32128.2	157878	42959.6	98957.5	27330.2	8470.67	27586.9	17658.8	22032.2	40746.5	28438.3	439912	28301.4	17434.3	11024	7814.33	20247	107542	25177.9	15248.4	47027.2	39690.7	76050.4	50060.5	20314.6	64228.3	20918.4	56775.5	28786.9	38017.5	22899.1	38470.3	12863.5	71285.8	153628
P12724	Eosinophil cationic protein	46480.9	22494.6	25668.4	22671	10802.7	33146.8	24463.3	14518	28947.3	49753.7	18995.9	6775.34	5799.68	17304.2	292677	28404	37388.4	17762.8	4756.96	18834.5	9943.69	24773.2	31821.4	56163.9	131984	14728.6	15916.3	39797.8	55738.5	47154.2	98429.4	10100.4	14123	10854	19638.6	57590.2	144850	29408.6	29221.5	22440.4	27491.7	21891.2	13216.7	9483.18	15319.8	7518.07	60581.6	103644
P12814	Alpha-actinin-1	11473.8	25390.2	113455	110824	29830.4	30480.1	26801.4	7499.44	130757	14849.1	25073.9	33064.7	21281.8	21172	50411.9	8177.93	19578.7	34507.6	36868	39101.2	40981.7	40305.3	42599.4	3424.72	192699	27459.7	19812.7	23817.8	76960.8	27513.9	38414.2	57170.6	6015.62	29124.1	19654	34865.4	68822.1	23744.7	26683.5	18371.6	35109.2	33432.3	28239.9	37181.8	56216.4	30375.2	28197.1	76568.9
P12821	Angiotensin-converting enzyme	19673.7	33708.5	15212.6	47348.5	53827.5	63274.5	19476.4	5515.09	56303.8	42319.5	133315	66210.1	54342.8	37267.4	10705.3	15440	6328.52	47137.4	38850.6	67802.7	61674	71785.4	93341.9	21393	17608	63407.7	63597.5	53086.2	19902.3	23558.9	24478.6	60000.8	27361.8	95483.9	43419.4	35281.9	13169	46747.2	64151.1	15758.4	14567.1	44343.7	86035	47787.5	43613.6	46482.8	145389	21398.8
P12830	Cadherin-1	2.43156e+06	2.83354e+06	835706	966809	1.0059e+06	1.41297e+06	5.03772e+06	1.41849e+06	568957	221906	1.20118e+06	1.88085e+06	711849	3696456	1.25919e+06	757649	1.43703e+06	1309972	5.60902e+06	1.84857e+06	1.62429e+06	958255	1.68685e+06	1.51805e+06	457174	1.21464e+06	1.58839e+06	2.56389e+06	2.73164e+06	2.33678e+06	132674	2.79971e+06	3.40662e+06	1.73233e+06	270353	1.61411e+06	4.15985e+06	772041	2.29264e+06	1.1335e+06	1.10655e+06	1.21869e+06	1.52518e+06	308599	2.38078e+06	4.10068e+06	2.51052e+06	1.7758e+06
P12955	Xaa-Pro dipeptidase	38168.7	28449.1	21131.1	100312	24761.9	23456.3	59020.1	30482	37417	29991.5	11184	25270.2	31858.7	15445.1	14145	226894	64492.9	16186.8	22046.4	16258.1	17490.8	81455.5	21291.8	34808	40781.1	15431	13828.1	13313.2	11291.9	56874.4	23609.2	39219.7	28250.8	19014.5	65976.1	36207.9	47725.1	27529.4	50710.6	50005.5	22084.7	46283.4	32962.3	103058	38529.2	9693.01	25921.9	51583.5
P13284	Gamma-interferon-inducible lysosomal thiol reductase	350930	63048.9	190573	396692	298137	188071	212955	205704	70700.6	138070	59770.5	125535	257112	139360	122293	317881	412631	72927.2	209778	72906.9	225776	102282	163972	407359	71860.4	162500	213276	383617	227676	410461	70154.2	354298	263015	65613.5	485322	422019	115605	68887.4	104812	260498	166392	82562.9	117922	121716	1.04154e+06	148126	73456.8	81052.8
P13473	Lysosome-associated membrane glycoprotein 2	1.44893e+06	1.01382e+06	1549136	1567536	3.54211e+06	1.91912e+06	1.38642e+06	1.82608e+06	1680891	3753297	927289	2.0584e+06	2.65608e+06	1.0533e+06	671032	2624389	1.56584e+06	1.12034e+06	894448	910933	2.37075e+06	970121	1.30775e+06	1325215	715451	1.30583e+06	2.58519e+06	2.08874e+06	446680	972731	1.28454e+06	2.14921e+06	1.91486e+06	447145	1.64078e+06	4.51245e+06	1.21249e+06	2.0902e+06	2.6446e+06	6988539	2874717	1.77771e+06	414359	4046041	3172652	3.98244e+06	2.38294e+06	6453485
P13489	Ribonuclease inhibitor	44774.1	28818.1	40187.7	55644.4	43358.2	56879	46220.4	45525	47737.9	52603.4	42778.3	49624.6	31394.2	43097	33133.3	25484.6	32502.3	31139	14983	20244.7	24472.6	28649.1	26056.9	54833.7	87217.4	23348.1	32154.9	17592.6	20954.2	25955	27839.4	29768.3	41397.6	37968.2	74784.7	65895.4	59277.6	34954.8	57103.4	55599.4	14866.7	34033	30177.3	66442.9	51430.2	41854.1	46952	48276
P13591	Neural cell adhesion molecule 1	292304	90971	61423.9	118037	168958	163116	148989	217263	80799.4	106031	171589	148109	170340	405530	115630	174295	128411	141681	58698.7	53830.5	65628.9	72306.6	124806	670964	87717.5	87240.8	76944.9	186546	150938	161220	34965.1	86371.2	186604	133934	85752.3	213267	114230	152925	131917	205446	89427.1	135520	87178	99951.1	314512	174074	85073.6	52393
P13598	Intercellular adhesion molecule 2	246939	244595	125391	351659	277408	212636	253262	344530	446244	286954	263924	329824	422166	545768	260012	263624	207004	123027	166736	114970	229933	166876	244884	243971	188759	563182	428394	241848	165328	296973	583781	250758	413304	180469	137640	292691	158494	250442	461194	287858	172474	143977	286090	283157	154925	600652	268265	250191
P13611	Versican core protein	148977	48537.6	56063.7	160273	56964.7	47404.4	25096.6	13731.8	88188	28430	18914.7	32794	77863.3	98563.7	18484.5	12903.3	13933.4	48861.7	309881	78634.1	78227.7	131279	372461	103171	44275.6	122342	88462.1	98863.8	19162.1	204176	99051.2	92685.6	56550.1	52710	119911	16259.1	28040.8	88356.5	20928.4	19991.6	73807.7	30762.4	89783.6	38572.6	37634.3	46206.8	62830.2	79360.4
P13639	Elongation factor 2	8704.27	13650.8	64069.7	33883.6	11934.7	26681.1	8901.2	18117.9	31977.9	27796.3	41441.8	10993.3	48188.4	5386.09	15284	24454.1	83361.3	18151	71027	19396.7	28383.2	37432.3	72815.5	22870.3	46415.4	24726.9	11806.5	25286.4	13669.8	33865.2	13169.8	22076.7	9360.89	25467.4	24481.8	41606.9	28164.5	25397.3	27644.1	14657.2	15015.9	21520.1	18356.2	31297.8	18245.4	2915.08	42035.6	20413.3
P13645	Keratin, type I cytoskeletal 10	81500.5	78599.3	1.79364e+06	3.23574e+06	62415.7	108159	91399.2	504411	241555	28962.8	247240	14253.7	188886	140145	282687	24380.6	31229.7	179720	1.91294e+06	200513	353072	132522	514539	44805.3	533335	199504	1.66068e+06	1.44134e+06	82726.6	111106	528562	396836	23604.5	57916.6	57937.4	33727.7	57446.7	146447	143368	47529.2	214020	248613	143260	25913	88127.7	36857.7	25928.7	665278
P13646	Keratin, type I cytoskeletal 13	57763.4	25371.5	19338006	15352193	155116	57321.1	28912.6	67803.2	435697	18615	335169	101761	97179.9	112083	865398	15796.8	247935	170999	827024	94894.8	75656.3	65919.4	145864	313929	11163410	450606	1.20471e+06	351772	46734.1	75228.2	806070	119871	5101.03	44165.2	1.36751e+06	42444.8	182898	56037.8	74779.7	18071.5	90514.5	84991.1	66679.9	17073.4	98274.6	69737.7	24621.3	1.99383e+06
P13647	Keratin, type II cytoskeletal 5	26751.3	8979.02	1.4058e+06	1.58404e+06	22205	18355.7	18168.4	99293.3	27406	2091.01	52137.9	6113.09	39213.1	7022.82	35605.8	26178.6	54715.8	9488.41	470998	25641.7	59422.8	102960	93683.5	6836.47	901656	44053.1	299323	196163	85458.6	116039	118022	47831	16567.7	8666.16	47066.4	14553.6	12254	39452.7	10144.5	11339	17152.2	22155.6	27977.5	8800.76	17007.7	7484.14	2671.1	56664.8
P13671	Complement component C6	42037.3	26794	166855	192899	21443.3	13555.5	36269.9	51463.5	40701.4	27046.1	26690.6	55680.9	165865	129422	98482.7	80123.8	52881.6	55996.8	121173	75907.7	55173.6	93822.5	239110	87057.9	57576.1	104665	39362.1	182051	31182.6	277730	145860	49262.4	17975.8	72941.5	45601.9	48415.8	68166.1	84382.7	87575.2	29385.2	84343.4	64431.3	43837.2	42355.7	64726.8	59530	51610.3	159714
P13693	Translationally-controlled tumor protein	5586.51	7069.92	14673.5	10631.1	20368.2	13627.6	10160.2	5912.65	16911	10766	9852.01	20770.7	10005.1	8817.35	9243.17	11926.9	9456.55	8026.65	1546.1	2538.87	3761.81	13300.7	6578.05	18777	17823.5	5660.77	6132.37	29276.9	13891	10262.1	4433.81	11484	5522.98	8325.02	14820.4	9899.53	14479.6	6732.54	13601.6	8282.5	6553.29	10369.3	7777.82	11260.9	10097.7	5317.81	11795.8	8621.17
P13716	Delta-aminolevulinic acid dehydratase	21279.4	14610.5	13644.8	25930.7	8994.93	5080.57	22008.8	17546.6	17810.7	14779.3	15937.6	16581.3	19755	12355.3	20449.8	31951.1	35066.1	8424.87	16543.6	6826.02	7534.23	19980.9	17181.9	23090.4	14602	9965.87	14005.7	19118.7	7295.77	35444.8	19566.6	25431.2	4809.88	10853.4	29246.3	19498.7	37455.4	24693	25613.3	9080.04	11697.2	27935.2	13204.7	41173.1	15095.8	3730.63	8543.32	32359.4
P13727	Bone marrow proteoglycan	276686	203207	586345	493706	141935	163287	110263	136401	1.20795e+06	125498	165588	148682	1.08521e+06	251514	185106	249607	545172	585869	1.42197e+06	987875	644659	921379	732816	89445.2	324464	1.35227e+06	831651	537400	232774	1.14378e+06	689216	149829	76638.5	562193	111366	106538	110263	241617	148235	152868	410613	222240	785478	111709	328746	151392	482244	241710
P13796	Plastin-2	15009	29704.8	21073.7	25287.9	18863.8	40980	22466.6	26502.9	69028.4	125709	78517.4	20197.3	3302.11	8771.98	453089	24560.1	62734.2	10164	6458.58	13969.7	10742.2	46515.9	47575.7	46969.1	593126	10608.9	13391	14934.2	11223	9074.46	135848	13753.7	33078	27851.3	34502.6	59724.8	79941.4	13485.8	38110.5	6795.61	71478.1	23630.7	27289.3	7117.69	39863	13567.2	64563	136664
P13797	Plastin-3	31516.7	25798.7	65703.5	61381.3	30775.6	58169.6	38011	37840.5	107532	156427	75919.2	102056	35057	46559.2	361398	39942.3	35729.4	45358.2	23250.8	36011	27539.4	37879.6	51416.3	20192.3	633967	42903.8	33485.6	18848.8	39894.3	15448.2	89534.2	59830.6	63596.8	33010.8	11985.9	104970	127923	40791.3	71002.3	46419.6	68925.2	52501.6	28485.6	62984.1	48646.5	39776.7	51493.9	198218
P13798	Acylamino-acid-releasing enzyme	3815.49	16540.9	21494.1	116607	16434.2	27115.7	29973.2	38719.9	17413.8	35681.1	21926.9	21780.1	21792.3	11495.5	32872.6	42647.4	28816.8	16209.7	47089.6	7970.62	10245.9	26194.1	24338.6	7468.86	32527.7	15580.1	10762.2	57428.7	10419.1	46243.4	18209.2	18896.8	21369	12690.4	12157.1	43633.8	45063.6	25044.7	35171.5	20585.1	18736.5	24532.1	19808.5	49457.2	183043	20067.6	15702.9	48441.8
P13861	cAMP-dependent protein kinase type II-alpha regulatory subunit	19285	12892.1	1003.9	27221.6	13840.1	21727	8246.13	6405.81	5932.2	19054.8	20745	17573.7	9442.62	15174.5	4511.94	29046	30477.4	7858.73	30492	18861.9	2715.16	9660.6	9436.07	38966.6	11020.8	7052.1	11315.4	7938.83	734050	15635.8	8496.03	13193.6	13653	10426.1	15686.4	45997.7	9283.06	57703.4	28204.3	35399.4	5999.66	11760.7	7162.39	10057.5	23661.8	5268.15	22658.5	6932.09
P13987	CD59 glycoprotein	11262313	24865630	23066378	24288442	47636376	26355652	23430680	24958014	37219048	9535806	18155754	22077502	44954156	64617152	27772704	3223070	31579660	30498330	22479078	26210686	24236882	39994172	31645640	6819436	22088670	30750684	45441968	45832920	22682264	8727156	20149966	42340608	19189286	41083052	13548251	8.34397e+06	27702220	65014592	25899122	16943974	29169992	49930984	36354204	35025020	14280478	36134972	45445412	55404548
P14151	L-selectin	13459.8	8093.27	7466.15	116462	12607.8	22710.4	6385.31	5661.78	4991.5	2861.21	14314.5	13733.5	11840.7	16469.2	8157.13	3730.73	9715.99	11974.4	5376.77	8310.62	72771.1	7673.31	10209.3	2391.46	4995.74	7343.41	13629.9	7937.65	23179.8	9383.42	20308.3	11537.8	8678.4	7534.58	20581.3	3794.38	9313.37	1021.68	7198.96	10449.1	8718.01	3984.38	9893.15	3202.26	16435.1	24203.1	12121.8	22898.7
P14207	Folate receptor beta	111119	87725.9	14669.4	21089.1	15275.5	34935	71663.7	37461.9	11537.8	13563.7	20513.7	19295.6	11915.8	88897.6	67115.6	26514.6	34474.4	7108.35	24246.7	17187.1	16421.8	8115.41	20170.2	56889.5	34188.6	13561.9	49084.5	75274.1	111466	116522	17094.6	79767	185406	26287.1	11869.3	33066	98647.5	14981.4	28770.5	17663.4	38165.3	18272	21271.8	8191.2	427435	66538.1	52735.4	75167.9
P14314	Glucosidase 2 subunit beta	19283.2	23624.8	39100.6	48257.9	21988.2	42772.7	37664.9	35298.4	52314.1	36961.4	45534.5	39613.5	57446.9	43920.4	17388	19942.3	21914.8	44447.4	60253.2	37950.8	67750.6	33042.2	60534.9	16815	48517	46260.6	35270.3	108416	16236.3	9522.32	54203.8	52085.6	15387.2	37057.4	2080.45	20719.3	44356	44737	42224.7	15032.4	54136.7	43810.5	48093.1	44597.5	15613.6	39507.6	37380.5	52006.7
P14384	Carboxypeptidase M	83892.1	195612	123869	88783.9	110392	191769	189049	204654	148761	356779	270360	168421	160352	79335.9	159001	63049.2	33389.7	374920	189799	164362	257789	116517	129467	85592.4	138827	222215	158889	132243	52868	111738	282640	113682	240066	134306	180346	255777	134859	272256	251907	233974	173646	197545	93549.7	227437	154859	219383	125518	124873
P14543	Nidogen-1	370108	546574	1882349	1.7789e+06	365656	286578	358212	330984	1836381	36573.7	188799	529874	2725075	912566	248780	96485.8	149317	1.13709e+06	3.47428e+06	3.2367e+06	2.07179e+06	2.53731e+06	3.14854e+06	317187	268647	3.16145e+06	3252538	3.173e+06	369748	355091	1.21308e+06	832057	466006	1.66244e+06	62684.2	193807	358198	943687	331752	123556	2.33004e+06	390433	2.31636e+06	155318	197098	934776	2.42407e+06	885848
P14550	Aldo-keto reductase family 1 member A1	74065.1	18973.7	83845.9	73420.1	68091	81762.2	96632	123461	87364.9	81613	65476.8	61502.7	92575.1	35372	37788.1	200002	80686	73859	71410.6	47306.2	55990.7	157690	72947.7	98084.4	56825.7	54656.6	45345.2	91463.4	37664.5	83130.6	65403.9	138380	42776.4	78444.4	139901	137327	115367	98551.8	113299	152479	56586.3	116582	82481.7	202930	87547.9	46388.6	57819.4	73930.9
P14618	Pyruvate kinase PKM	66545.3	61615.9	190217	228032	75639.8	96922.4	35464.8	84746.3	298583	70986.4	174847	134644	43429.1	68521.7	203314	43342.8	59216.4	168329	51400.8	83500.2	78009.1	119681	104165	114292	287339	120983	58633.1	58381.9	12656.6	120095	99963.2	67757.9	99148.2	71215.2	143351	99025.2	196996	85858.4	68520.2	74692.5	78000	75055.7	64312.8	108162	48141.6	43285.3	69335.4	127809
P14625	Endoplasmin	23913.5	31201.6	35686.2	54812.1	36515.8	25986.4	15246.3	62209.3	33101.7	40500.4	154501	58908.8	23752.7	30075.3	22510.7	49093.9	295303	37597.3	16928.1	45348.7	32475.6	25992	15554.3	35536.8	57956.6	36050.9	86155.3	26127.4	17715.7	97862.7	34706.9	53206.8	17753.8	40927.7	54919.6	49656.8	24079.8	100943	27061.8	38860.9	12836.9	48306.2	35705.4	74540.9	425240	7357.35	32688.9	22841.1
P14778	Interleukin-1 receptor type 1	12464.6	7163.85	8998.06	15449.3	9467.18	14660.7	8238.1	9577.7	3799.9	16922.1	32350.8	13971.4	19821.4	14754.7	6364.17	7097.65	5652.17	19443.4	12608.1	6080.8	25930.5	20971	12023.9	8929.59	866.829	9503.41	15730.1	8680.84	49414.5	10095.8	10333.8	11215.7	8398.86	14095.2	17047.4	15034.4	4807.61	8814.6	14161.1	11235.3	7061.03	12187.5	10241.3	11377	196352	12660.7	7474.13	2058.59
P14780	Matrix metalloproteinase-9	16639.7	66009.9	71458	79159	6682.37	15980.2	41842	46585	61686.2	16640.3	8488.02	25041.4	30538.7	90437.7	70956.6	12948.9	15634.4	52333.2	215577	31352.4	31475.3	42884.9	420889	21691	91652.5	119377	31127.2	32440	91912.2	47276.9	158674	18048.6	5498.51	79898.6	13405.9	28826.5	50443.2	40385.9	41691.9	16102.9	66069.4	39020.6	82789.3	14056.9	55686.8	28241.7	44348.7	87727.3
P14784	Interleukin-2 receptor subunit beta	14719.1	36022.6	9862.14	6991.57	41194.4	19982.1	12318.5	24706.1	20530.6	51041.1	12191.3	10257.7	28117.3	30716.8	21020.6	16485.6	41516.3	17026.6	17977.4	7771.31	8368.31	10925.3	9044.07	2583.43	7030.45	10800.4	11894.6	15934.5	12652	11011.3	10444.9	13459.1	24033.2	6086.77	4858.85	18996.7	18166.8	32544.5	19446.3	16209.9	25099.4	18003.2	20967.2	34038.9	43648.5	28203.9	5963.51	24310.5
P15121	Aldo-keto reductase family 1 member B1	35799.1	7605.79	213952	85874.3	53290.7	19529	22241	38313.6	39364.9	75795.4	29836.5	27402.8	92954.7	11566	47644.7	633896	80728.6	156176	46102.1	38849.6	81848.9	60458.4	65149.2	151745	36038.2	186828	16540.1	78367.1	7721.55	53083.9	126637	54571.6	63792.5	34749.4	76340.3	59159.2	22487.2	36436.3	51599.6	75411	17941.3	48177.7	23615.3	76088.3	48190.5	30753.1	15400.6	38623.4
P15144	Aminopeptidase N	232680	417404	864074	1.13231e+06	391058	683456	524125	403205	737527	291930	341139	939530	1.68619e+06	510696	147076	287005	128771	370190	1.11247e+06	503676	2.23153e+06	1.12129e+06	1.59616e+06	198722	197526	1.06165e+06	1.15804e+06	1.91661e+06	307586	281815	969183	628514	395948	718370	416918	617107	313390	396958	766027	784458	582710	345710	985305	396380	833996	472017	1679629	563415
P15151	Poliovirus receptor	585939	327528	287908	235102	737288	545307	670378	796019	495626	771367	302694	538217	286058	381303	614743	525877	1.27423e+06	552437	244194	374884	275116	496501	179894	875360	520862	565426	341811	258730	139277	561536	375174	437985	1.07906e+06	313530	402324	669194	674660	376585	533239	966501	428106	493279	370112	959236	1.19084e+06	948262	216561	412751
P15169	Carboxypeptidase N catalytic chain	2592.31	3274.51	13677.2	19123.1	13880	24210.4	6364.92	13971.7	27955.1	3153.16	14242	4965.25	9739.01	7425.99	14089.7	7107.08	38750.5	22438.2	7283.17	19727.9	8371	15297.5	7480.71	20204.6	53493.4	25720.6	20542.4	24853.9	6060.26	12243.4	19158.3	11541.7	10886.4	10184.9	28159.5	31891.9	15121.1	10085.2	1383.49	17669.4	22272.9	1216.66	28188.4	7833.87	19598.9	14388	8501.62	23985
P15259;P18669	Phosphoglycerate mutase 2;Phosphoglycerate mutase 1	77196.5	59367.8	6084.93	17468.5	17257.2	23049.9	23819.3	59453.3	50422.9	36899.2	18631.1	82899.3	56175	65502.5	41326.5	134574	142535	29194.3	31299.7	17431.7	24036.4	38370.1	17498.8	284033	68790.1	37441.6	9273.66	14653.5	21869.1	322190	16387.3	85841.1	62135.2	13830.9	60747.4	59510	57960.3	22337.1	34670.9	47835.1	26506.7	31867.4	20050.7	39543.4	112946	19784.7	35895.5	25302.5
P15289	Arylsulfatase A	69093.5	15414.8	18790.6	65314.3	63518.3	52661.4	108958	161927	18520	23005.8	42593.9	45558.6	189139	60503.7	40610.8	213141	174759	48020	50745.7	71740.2	66152	24356.1	50698.7	45927.9	33140.9	19674.9	42336.7	79940.9	47624.3	98636.5	5671.42	53764.1	109796	70424.1	56944.5	36724.1	122858	62792.8	145611	200186	105114	43188.4	47739.3	70103.8	203804	253634	103482	135610
P15291	Beta-1,4-galactosyltransferase 1	111860	46540.7	29627.5	77880.1	57726	123664	91359.5	217662	109682	574523	228068	74091.8	26920.5	48785.3	185682	640857	498859	200534	31241.7	203781	79500.1	40630.9	36310.8	566506	126980	33052.5	48069.7	19517.4	54249.5	257160	48669.2	43081.9	114222	70022.3	255858	336125	137339	91004.8	154811	258245	80155.8	227682	68132.7	319925	70480.7	169351	56904.4	130945
P15309	Prostatic acid phosphatase	1475928	563640	101830	523293	827134	7.57875e+06	4.00272e+06	478553	155837	2632778	21124784	6718297	214652	1.55347e+06	105770	563660	76451.1	1.35038e+06	522587	732777	3.01708e+06	757071	126893	1.61098e+06	79990.7	1.19078e+06	674228	75737.1	335042	504779	119267	733178	1.07797e+06	5.86951e+06	2.00261e+06	6.2772e+06	138741	399761	16809068	363535	150509	1.22281e+06	1332223	927972	222372	806630	2.94346e+06	96274.7
P15311	Ezrin	227512	203119	297475	205354	231159	206369	241810	346809	336172	485750	166871	495246	192062	379923	256364	468940	238121	254204	289012	343445	304603	385620	230629	758613	370766	322322	218585	105179	60090.3	813403	202721	569291	321135	213220	613236	625155	217682	356229	343647	300374	347268	315882	331767	254143	204713	184797	235499	307073
P15328	Folate receptor alpha	193979	288100	253956	370554	491681	608278	293686	409941	1.75689e+06	1.2249e+06	423892	376799	725994	465999	160984	131821	320967	430967	1.31617e+06	958660	1.04455e+06	1.8543e+06	650599	1635872	462830	764426	1.12441e+06	265316	192476	382396	1.57543e+06	261297	186968	491578	364432	542784	494186	1.16602e+06	302598	494997	1.83848e+06	689677	1.10172e+06	688886	284813	501137	643177	851841
P15428	15-hydroxyprostaglandin dehydrogenase [NAD(+)]	15318.5	20400.7	28096.7	27906.6	23639.4	17780.3	8974.97	17364.3	5248.87	12797.8	11756.5	9730.06	4763.6	43964.8	7196.21	43309.6	11247.1	6754.78	25281.1	5456.26	10560.1	5771.99	15789.6	55035.8	24509.3	10684.9	14713.8	18911.5	25393.1	15941.3	16170.3	12080.6	41108.4	4974.27	156370	11009	74149.7	11440.7	22164.8	7056.12	11763.6	16509.1	19736	9425	22559.7	6859.52	15617.4	2762.98
P15529	Membrane cofactor protein	172512	77897.2	16523.3	37943.4	31245	38696.9	93167.9	79053.9	41548.8	17325.8	88583.1	27471.4	33056.4	74305.7	38701.6	141872	165003	58873.8	63118.3	28514.3	29040.8	18987.8	41172.3	25308.8	21653.4	32833	23656	38332.6	115685	214350	31750.3	34927.2	89823.1	29681.4	37549.2	40146.4	47129	22485.1	23779.5	32261.8	43503.1	32033	20877.1	13810.9	148627	113076	32928	9673.87
P15531	Nucleoside diphosphate kinase A	28913	42655.6	26312.1	51034.2	18901.6	46056.8	59530.5	21184.1	91081.2	33396.2	26199.9	97516.9	33754	44657.4	75143	65029.7	88456.2	32314.7	19445.2	26301.4	29292	43828.9	20716.6	120215	131453	24197.1	12519.5	37435.3	14528.8	55372.6	22869.6	43642.8	27332.2	35306	64722.5	71553	109112	32762.5	62764.5	25629.5	28944.8	53288.1	46107.7	55164.2	40242.5	17148.5	28333.6	135285
P15586	N-acetylglucosamine-6-sulfatase	1811128	432594	582935	512874	941727	675022	1.46584e+06	811129	406567	391664	336211	634490	1.07002e+06	1134569	539835	725129	411055	466923	688991	795467	910602	509514	717512	488158	290116	682937	1.23194e+06	765979	1.17251e+06	735465	272447	951811	1.41908e+06	402180	168012	966419	1105737	596038	864968	1.25941e+06	618008	594134	639288	534602	4.61251e+06	2.84451e+06	1.68058e+06	1.81078e+06
P15814	Immunoglobulin lambda-like polypeptide 1	2.70796e+06	961527	72507.4	84995.9	262452	303383	484682	1.55462e+06	105406	237139	283997	27721.8	96644.4	254187	881925	2.19268e+06	606213	80625.9	59267.6	550920	57523.4	98628.5	33088.1	3.61935e+06	172043	169684	6743.71	63499.2	532337	8490905	76794.1	198473	2.03993e+06	344660	745881	816781	134795	23350.4	165565	189598	111981	279260	61855.1	340545	168510	1.1146e+06	90786.6	237072
P15848	Arylsulfatase B	79295.3	7736.6	10182.3	20014.9	32133.4	41456.7	61219.7	42376.8	13398.8	30820	14957.2	52596.4	45119.8	23156.1	19947.2	95679.8	82331.1	13033.1	11768	27794.6	44757.5	32461.8	35137.4	47893.3	14168.3	10624	46200	10599.1	24872.5	43133.2	9578.73	21792	41664.5	61831.3	39403.8	53319.9	57051.3	31119.7	72731.4	41844.3	37357.9	34817.7	8114.72	51604.5	176908	45869.8	37878.5	59971
P15907	Beta-galactoside alpha-2,6-sialyltransferase 1	10278.4	14059.4	9562.59	6462.32	8578.02	13150.4	8958.91	10077.2	6737.43	21147.7	13835.4	10886.7	13425.1	7884.48	17797.3	15360.9	13294.4	11173.5	6564.87	13229.8	15036	15547.2	12222.1	27284	12258	13316.2	10995.9	19126.7	46849.5	19379.1	20373.5	12570.4	8750.56	7897.17	5385.32	7968.85	9755.45	11734	12338.4	9601.54	8756.02	15160.2	16795.9	13681.2	14967.1	17065.5	29184	18227.6
P15941	Mucin-1	433571	452406	714274	745450	955742	800923	855820	1.06467e+06	851925	1.37093e+06	520028	1.44477e+06	1.14957e+06	1.24328e+06	867274	542662	308922	1.47724e+06	903607	616161	1.24672e+06	994998	732357	703437	851961	879440	709607	510860	208279	471402	543527	894662	912185	646988	1.05659e+06	912603	481343	1.53492e+06	760173	1.00946e+06	942626	1172492	934238	1.06198e+06	541315	1.18481e+06	405811	468225
P16035	Metalloproteinase inhibitor 2	27382.3	59318.5	59685.8	19663.6	161011	43665.4	22237.4	24435.8	118595	33711	93127.4	64102.7	62805.8	111924	57781.6	24733.7	38800.6	130567	36847.9	114872	75884.5	125534	31384.2	101197	89982.5	68934.4	65280.7	50978.5	38318	10003	259077	89423	22416.9	56755.8	4557.06	13979.8	28779.4	121775	66407.6	23187.2	76033.1	65852.2	96833.8	45091.2	20412.9	116679	88626.1	133043
P16066	Atrial natriuretic peptide receptor 1	11344.1	14238.5	4087.16	33289.1	3958.79	8931.81	24379.5	41558	20197.3	47346.8	25294.2	24390.3	12867	29792.8	23298.1	5447.75	10619.6	24577	58531.3	36880.6	4643.86	19988.1	54291.6	36554.4	16214.4	3195.99	50387.3	2329.09	3889.94	12355.9	4130.8	15363.6	21615.1	22513.3	22097.8	26387.1	5057.84	31687.8	29623.4	19595.2	2705.61	19284.5	31237.6	17318.3	17737.4	21031.3	2057.25	4958.41
P16070	CD44 antigen	14918073	14154350	8659493	5539616	28915368	13594801	8897587	23103930	17332476	39452688	11978652	14621428	14308422	27350930	15148829	22035170	51679916	11341849	9569496	8997752	11105472	14320008	9024437	33678996	8.37635e+06	18091452	15359379	8497239	8518958	21309784	14264927	15291121	27404614	8779809	18767294	24022518	15115864	9533398	12096409	19803842	13231501	10320232	12578264	9205518	21191570	19290940	10252453	18073032
P16083	Ribosyldihydronicotinamide dehydrogenase [quinone]	28822	12800.1	54838	42513.5	19987.3	12191.4	19934	51182.3	39942.9	11754.8	3914.39	9496.66	91475.1	8813.8	6838.82	7456.11	8152.28	8038.9	74056.2	18935.7	39233.2	96250.8	119618	56733.4	15420.6	33548.9	38760.6	125095	46021	36827.9	99007.9	13893.1	42866.6	18604	17479.3	46907.2	27493.3	33517.8	19677.3	15307.4	56929	13365.1	70110.8	37305.2	15173.3	14521	31941.2	50144.7
P16112	Aggrecan core protein	38724.9	68811.5	130986	176157	61800	80862.6	67282.7	95799.7	70647.3	69478.7	38738.6	60809.2	208046	109681	79560	72173.9	33617.1	71234.7	175649	149079	176324	135459	175074	82963	42829.5	307811	146037	255831	49542.1	44281.8	298908	42653.1	84742.7	80410.3	62525.4	107625	86780.6	58288.9	64228.8	125357	278205	56659.5	131325	87119.4	89738.3	137548	96399.9	133766
P16152	Carbonyl reductase [NADPH] 1	48823	65864.8	58202.7	38271.8	48180.5	65695.8	62634.6	100868	47200.6	81684.8	57438.4	47837	44056.8	24436.1	33612.1	90094.5	149183	95078	39031.1	68125.4	61210.3	61410.4	43839.7	95752.2	88227.9	61310.8	29499.6	32354.5	35753	28170.9	33556.1	56339.3	49047	76604.4	113921	138969	63446.1	84577.2	92718.5	94180.2	32759.9	119924	67785.4	117351	40896.9	48179.1	59177.2	41135.7
P16278	Beta-galactosidase	335616	44852	39590.4	155148	151544	143531	173789	235132	28256.1	203390	44483.8	108009	25828.6	75514.8	61674.4	973014	328611	43042.8	12375.7	123294	114945	35509.9	35947.2	285524	31029.8	29622.6	123792	40973.9	56269.4	140994	17932.5	54277	212003	92417.3	115934	298533	163955	42014.1	162294	375820	184710	107829	46603.5	248348	249619	95726.3	174180	165448
P16284	Platelet endothelial cell adhesion molecule	54690.2	51514.6	50436.9	28978.4	51355.3	44384.9	52716.6	64707.2	72469.1	37403.7	11876.2	34672	49001.6	93903.7	60578.3	48437.1	35938.1	36215.5	39733.8	62755.5	43258.6	45029.3	31863.5	76331.2	30970.4	64824.2	64028.5	108170	55864.7	54558	61251.9	79250.9	86892.6	45454	30027.7	57974.3	46994	29881.5	25584.1	46909.1	79586.1	21293.8	35872.9	27538.1	72107.3	88760.5	25266.2	82843
P16444	Dipeptidase 1	269246	453004	347716	750207	596192	535554	474489	792921	291046	374867	342102	688553	442088	678012	325835	201473	66216.1	704790	624547	515081	510786	527303	269668	689594	250230	831579	261762	422892	401583	216234	469190	670848	303719	533944	911303	673546	495334	441228	482338	1.54448e+06	251017	798804	690323	648886	579852	429493	254844	472656
P16870	Carboxypeptidase E	41721.1	51167.8	76304.6	179204	72480.3	204617	92364	41516.5	91266.5	106456	503864	180359	33349.6	71528.7	37659.4	17079.8	23594.4	70429.5	160479	211212	256498	123619	147353	101259	40443.3	104664	118994	101505	28440	136349	109329	78484.7	70285.1	344408	61347	269578	24564.7	95982.6	263242	47826.5	40600.9	63871.7	99161.7	50219.1	47910.9	65164.6	341421	69366.4
P16930	Fumarylacetoacetase	105415	22796	106212	95158	47274.7	41413.9	89389.2	97657.9	85874.3	105087	21861.2	25584.6	107245	46299.4	42937.7	56346.5	49154.3	32071	40107.6	41837.9	40834.2	122504	66284	60772.7	59748.2	50479.5	70012.8	60571.6	30200.7	162034	108003	77291.4	50697.5	35308.2	72368.9	67403	80561.5	56889.6	62883.1	59411.4	36455.5	65030.2	82066.6	167565	61925.7	37077.7	55109.7	63476.9
P17050	Alpha-N-acetylgalactosaminidase	31219.3	16756.1	49420	83605.4	164570	103925	102857	46118.2	54324	152676	46863.7	117691	284371	79372.8	22313.8	54826.5	20160.5	70135.2	70118	119158	236816	101481	82116.9	13441.6	27849.8	83162.2	271831	104382	29386.1	31141.3	44993.4	63804.2	116828	217347	14905.3	60199.7	121140	52595.2	138982	58826.1	248254	74723.8	70145.3	136012	299324	234686	424626	282065
P17174	Aspartate aminotransferase, cytoplasmic	29703	27315.4	37667.7	43568.8	28417.1	26762.3	30397.8	59164.6	36755.1	53872.3	18460.8	31100.5	29124.9	39272.1	31273.8	12987.5	66141.9	31666.4	24872	22301.8	18124.8	56779.8	38173	29468.5	43996.6	42327.7	15632.2	21778.7	6016.27	100806	37822.5	47765.8	49862.5	27646.9	39577.9	67234.2	51183.2	42527	44374.4	54197.1	20381	47142.7	31831.3	62409.5	43529.7	32323.1	16973.3	61722.7
P17342	Atrial natriuretic peptide receptor 3	31048	27376.9	16782.8	18711.8	24084.4	12219.1	15069.8	31948.6	30448	28162.5	23031.7	25651.3	12727.3	24597.2	13125.9	37229.1	37461.7	33320.5	15429.9	45377.3	20466.7	9210.79	27181.8	67381.3	11981.8	15079.7	18248.7	17611.4	15774.2	57515	22169.9	8529.08	11972.5	29086.2	18127.5	17894.2	15029.8	34048.8	39815.8	48705.1	10504.5	30445.9	20029	31288.4	17813.8	25443.1	16676.6	19215
P17405	Sphingomyelin phosphodiesterase	149033	18899	3974.24	20206.3	18179.1	21077.1	33867.6	37736.3	11640.9	14529.3	43886.5	22150.9	16468.1	15410.8	15356.2	43615.6	74716	12221.4	7770.73	18467	12233.3	6326.05	17076.2	48676.8	10859	21034.4	6533.55	24033.9	9983.86	239937	18346.6	14134.4	52350.6	20438.9	29321.9	49388.6	17627	16455	22658.1	23031.5	13879.8	16394.6	12788.3	20467.9	146732	46305.1	16106.7	38312.6
P17813	Endoglin	43063.7	83108.9	44493.7	84082.6	155093	96515.1	101872	96244.4	108694	74037.8	62302.9	86803.8	92294.4	113604	76255.1	37954.8	10525	83992.1	67387.2	79307.4	77404.5	115589	58478.7	86663.7	69327.4	121946	113258	81422	87674.4	24176.9	68136.8	94208.1	124253	82868.8	20366.8	67853.6	89862.2	89307.4	108741	104428	72477	73781.6	83092.9	93585.6	107048	156810	65437	111664
P17900	Ganglioside GM2 activator	11505830	3826183	1100721	1.17691e+06	1472680	1798952	6600264	4701545	455462	489793	603933	3.66058e+06	6826174	5148173	2653927	5461100	7.67903e+06	607831	3.95988e+06	3295137	2.03264e+06	930938	473173	1884325	1.08614e+06	756586	3.16079e+06	8931044	5.05167e+06	8722728	298816	3.10032e+06	6880427	2.66221e+06	622758	3839085	5252944	982923	3.88864e+06	4.22527e+06	1.44415e+06	2.43589e+06	893391	908801	14579807	12222182	4603977	9559440
P17927	Complement receptor type 1	8028.35	36642.3	47513.3	14195.9	29547.9	116351	19728.5	83447.4	97750.1	23305.4	63099.3	37297.5	43898.4	24453.2	35564.5	34370.4	16068.2	109056	28917.7	52350.7	73725.3	83191.6	77809.3	31057.1	12148.2	89395.3	61325.9	43104.3	19078.9	17309.3	84913.5	31779.7	12562.6	115247	18729.7	9630.67	14275.4	78716	84395.1	52394.3	45008.5	32576.8	159969	70632.6	17751.9	18808.9	86815.5	109677
P17931	Galectin-3	68203.9	84070.4	64073.9	68187.9	73305.7	94053.2	126793	91337.8	105795	142069	79805.8	253316	50772.3	99153.2	66579.1	42653.2	64270.5	69662.3	44363	61345.9	48477.1	49325.2	33410.1	282354	195434	74142.6	58621.1	58130.2	55428.3	129993	45481.4	66732.1	107378	55127.6	105196	147325	84495	86414.1	89505.8	59215.5	53304.8	77170	117157	72154.2	58801.3	37019.2	58458.6	84463.8
P17936	Insulin-like growth factor-binding protein 3	81559.9	386244	94233	37475.5	503335	471816	713674	304691	226079	295919	191940	370009	212349	321897	255641	88868.6	161396	421103	192883	154574	127293	75365.9	121508	261010	242099	136291	218298	73919.6	1.05165e+06	88725.2	164442	354456	547292	504796	229377	171268	369287	238020	363220	369270	245705	351627	366495	245533	323626	874367	284535	361102
P17987	T-complex protein 1 subunit alpha	11890.7	8791.79	16470.2	22008.6	18593.7	8744.03	5542.66	7767.43	7167.47	9320.95	2140.82	6237.41	21459.1	14723.5	6089.33	19028.6	14568.4	3941.85	9258.59	10102.9	208291	13200.4	19147.3	28762	8879.48	12272.6	2682.66	11433.6	25686.5	25577.9	13887.4	10790.7	4202.12	6091.28	30987.7	9321.78	4889.44	5380.81	8983.55	72724.9	5370.84	4571.7	6142.15	9223.68	38300.3	15503.3	9175.95	2365.36
P18065	Insulin-like growth factor-binding protein 2	97620.1	130929	259019	133573	180399	94080.4	57722.2	101784	415469	184453	149062	89216.4	210865	54113.1	177002	52033.9	80817.8	227287	247641	519570	422351	534599	172964	24515.1	255826	275569	204158	220696	50579	89660.1	798969	232457	35316.7	154093	122502	90954.8	165580	283923	83367.8	125604	805397	215954	168468	282661	67901.2	68499.6	178053	186499
P18206	Vinculin	2441.65	7932.35	38456.8	35323.8	15262	4536.24	36773.1	6563.38	27891.5	19121.8	8279.7	11737.7	27559.9	12876.7	46803.1	5129.99	5947.5	18862	12404.6	10974.6	6233.77	14789.4	11881.8	18692.6	76452.6	16813.6	13518.5	13161.3	73331.3	26459.8	35868.8	12078.5	23027.9	8576.25	51596.1	11041.7	25877.4	11300.2	7533.84	40966.1	17436.8	22838.3	11821.5	9569.94	10572.1	8307.04	8138.01	33288.6
P18428	Lipopolysaccharide-binding protein	113728	93979.1	20379.2	29674.7	49789.6	22980.4	48100.9	56867.9	21719.2	93689.1	55443.1	19408.8	8980.29	22891.7	57009	50941.3	74600.5	39013.9	18807.4	96724.8	39397.6	31117.4	18398	53658.9	44516	15856.6	31046.3	22192.3	130655	162569	22434.7	48704.7	33849.8	17892.6	112576	63604.5	76197	71968.2	20272.1	61063.3	21160.2	43703.7	16067.9	47194.6	31022.7	32461.3	12755.5	34203.2
P18464;P30490;P30491;P30498;P30685	HLA class I histocompatibility antigen, B-51 alpha chain;HLA class I histocompatibility antigen, B-52 alpha chain;HLA class I histocompatibility antigen, B-53 alpha chain; HLA class I histocompatibility antigen, B-78 alpha chain;HLA class I histocompatibility antigen, B-35 alpha chain	105354	54729.8	43623.7	80369.4	68164.8	95557.3	198138	69573.9	141579	46959.9	77413.2	55930.7	44907.8	56430	39765.9	55959.8	122919	100141	65956.2	187328	46080.9	34765.2	59837	143106	113360	101849	141416	165835	584533	92853.5	131073	77818.4	106937	207446	89084.6	89131.2	132952	40023.2	34930.3	76991.6	57685.1	189652	103384	40926.4	69490.4	52471.6	68266.4	291570
P18627	Lymphocyte activation gene 3 protein	7302.75	11641.1	8085.49	10594.1	10901.4	6208.75	7669.71	10711.7	13779.6	20396.3	7278.77	9120.57	15419.8	13886.8	9811.82	12938.1	13923.7	15797.9	6259.1	5173.11	8610.72	14538.8	13072.7	17625.1	7112.02	5451.19	8715.79	29578.8	44730.9	10139.2	16208.8	4408.65	14959.4	9368.8	8476.92	2059.03	6045.21	16773.8	7465.02	10699.9	12623.1	10804.1	9489.44	11532.2	13014.8	24700.9	11411.2	15129
P18827	Syndecan-1	106277	1.02203e+06	3.11611e+06	3.31141e+06	5.00993e+06	4657174	1.69151e+06	2.67779e+06	3.46709e+06	1.27122e+06	2.29952e+06	5.13493e+06	2.51398e+06	6372541	1.21184e+06	162775	198147	7649374	3893012	5410648	5.13438e+06	6.05308e+06	4989350	328386	2.10183e+06	6921830	3.79205e+06	2.33896e+06	1.21466e+06	66446.8	2.67471e+06	2873660	1.07819e+06	4810643	107682	718235	1.58313e+06	2926620	2535600	2429190	3.12539e+06	4.7911e+06	4.46055e+06	4.02797e+06	1.27361e+06	6164686	3.2438e+06	4542558
P19013	Keratin, type II cytoskeletal 4	35930.2	15193.8	7811624	2.80058e+06	23399	9703.09	17433.2	1246.95	19569.3	881.132	11545.2	13638.2	22417.1	14603.7	101394	51690.7	100141	7321.24	90452.4	5216.93	974.501	10861.7	10766.2	118402	1.00889e+06	72458.1	211803	2.26177e+06	44321.1	35793.6	53600	840.869	19080.5	11660.8	28272.6	19853.1	10317.7	11580.8	10837.8	10243	1750.18	13797.5	17994.3	14823.2	19894.1	23337.9	2033.29	149326
P19021	Peptidyl-glycine alpha-amidating monooxygenase	102628	59265.5	87740.6	50227.4	32253.2	72823.1	52240.6	49327	118665	32299.7	94262.7	28449.3	21811.5	39061	84008.3	95618.7	163962	159993	26174.6	230178	123074	184993	100693	60197.1	84326.5	115015	143660	19188.3	47053.7	118390	123415	86516.9	81175.9	131179	110657	90409.9	38820.6	124440	69794.5	52629	204003	132487	208545	74695.4	51616.2	51404	132484	60164.8
P19022	Cadherin-2	634214	952771	245538	102881	1.03262e+06	533433	332270	424416	357424	1.0604e+06	320749	191818	173649	1.19352e+06	795746	171274	187203	407970	545338	576609	115969	433989	372296	265336	285492	481455	245263	197930	171183	587280	347982	812712	701135	218268	85056.6	534148	583229	577358	294577	277815	407638	308010	216206	607008	894378	1.25487e+06	293835	529297
P19256	Lymphocyte function-associated antigen 3	41857.8	14876.5	133502	137710	74911.7	13529.5	11005.1	6852.97	146650	8890.94	12322.8	24586.6	209478	52387.8	31503.2	8106.66	34399	28650	126761	170708	142247	323880	202133	16544.3	17745.5	237143	187805	488942	21961.3	7542.78	415853	59342.9	18179.4	59618.2	24190.5	6340.94	13338.2	49986.1	14255.1	35777.4	141751	16330.4	128621	15984	29681.2	50124.3	133207	60983.3
P19320	Vascular cell adhesion protein 1	973828	992631	401266	249994	474397	585888	546060	892022	97448.8	163874	209543	221968	450069	2098698	574973	678750	614561	260880	410561	779421	346251	147632	80466.8	3315041	234069	258632	620443	1.32783e+06	609762	2160000	104310	771610	1.41781e+06	366873	239774	327885	500027	156969	425533	977486	126510	308467	197229	50735.3	707378	1410206	395824	755252
P19438	Tumor necrosis factor receptor superfamily member 1A	674982	120987	37919.1	65494.5	79619.1	51851.5	145483	223221	49485.2	27594.5	67206	83870.5	174936	159675	149924	194309	292921	141809	117027	73525.1	45493.7	64709	59082.7	97702.6	71331.8	44416.2	105175	218022	114262	212726	32876.2	101350	191947	118492	45804.7	54992.3	124168	106059	47403.4	23404.8	55242.6	128043	101060	20485.5	117401	106647	57303.7	201470
P19440	Glutathione hydrolase 1 proenzyme	382851	286605	386413	420199	748297	651829	424931	645875	535925	1.99639e+06	659926	472093	773409	361560	316814	596999	1.19123e+06	553948	403445	386920	423086	772415	545997	275642	395950	629643	304599	550629	279162	1.76737e+06	738751	584080	519116	626969	1.26332e+06	942738	593034	690862	737135	721287	490357	707593	545723	1350468	551435	580641	399071	461515
P19652	Alpha-1-acid glycoprotein 2	19827984	9237192	2.91116e+06	2333923	9601134	3.80433e+06	8653537	2.05485e+06	1.90899e+06	104235	1.02847e+06	1.51711e+06	5126134	7461734	2.72488e+06	13580689	7756501	1.21405e+06	7593648	3358326	3.09619e+06	3.45594e+06	1.4249e+06	5.76892e+06	1.57801e+06	5.4626e+06	23373390	11139734	14393319	27052294	1391247	14590723	8458549	3458843	840633	1.21504e+06	4.34669e+06	915334	2224571	1.34147e+06	5629831	2.5207e+06	2.24674e+06	785955	10201507	24818550	11401407	4.97618e+06
P19801	Amiloride-sensitive amine oxidase [copper-containing]	84811.9	153067	77966.5	48672.5	75449.6	186595	87391.8	221694	51668.1	52793.8	400694	39489.5	29697.3	32448	70461.6	101075	200092	142900	21434.7	195587	156405	55883.1	50610.9	56562.6	53552.2	81924.9	42978.1	80756.5	74702.4	135686	83005.4	83110.6	43030.7	176465	131738	472840	74607.3	57795.1	332274	255681	12854	103535	95902.3	156754	135197	11378.2	119442	89594.2
P19823	Inter-alpha-trypsin inhibitor heavy chain H2	96266.9	30115.4	19710.1	25957	44410.6	40227	30350.8	43776.8	11232.4	49416.6	20167.2	17277.4	27335.2	17641	60255.2	149482	430102	32639.7	15827.4	30072.4	13921.7	13870.6	18851.5	148106	12474.2	25538.9	11611.6	11051.6	54736.1	51394.1	51822.6	39086.7	49279	17009.7	1.20885e+06	46802.1	35066.5	13027.1	14193.3	79323.2	16747.4	15860.4	17449.1	28382	92255.3	25989.1	30061.1	16155.8
P19827	Inter-alpha-trypsin inhibitor heavy chain H1	30997.4	16531.2	13736.9	10702.3	26731.1	11401	16284	18693.1	6682.84	16922.6	9545.7	9088.86	17963.9	13609	24894.2	88711.4	79762.6	18835	7572.67	14308.8	6014.88	17409.6	22660.2	6120.8	14443.3	15610	7696.32	9696.79	27078.9	30589.6	41729.4	45958.6	15157.2	7846.73	232206	16100.4	10579.6	6536.34	6571.25	13997.1	14645.4	7891.93	7102.02	14924.9	51684.7	13540.8	10700.8	11341.7
P19835	Bile salt-activated lipase	45062.6	190132	76158.4	670645	45895.4	30140	42549.3	145598	66268.7	151915	65853.8	104859	56180.3	43791.2	66980.1	74616	291908	53294	302622	87230.9	171514	53517.9	2.78905e+06	539826	20566.2	97791.4	49970.3	348164	31091.5	310087	397959	25443.4	48033.2	36001.6	213544	108740	40512.7	92961.2	36382.6	181161	58736.1	44229	61819.7	100990	56427	95065.6	51755.1	49298.1
P19957	Elafin	81335.1	20794.1	86252.6	69233	12530.3	22705.1	19360.4	13580.6	15633.3	8689.21	13905	15124.9	244728	12580.2	24118.9	74542.9	108959	6433.99	34347.8	22297.8	38828.8	67832	73007.9	43534.7	31211.5	54430	127175	229609	12197.4	23472.6	78257.3	20645.5	13740.1	31521.2	14405.8	4000.86	7494.22	10391.8	11496.9	2652.48	42196.3	8300.46	34561.5	4296.26	3886.19	25184.8	35868.2	49417.8
P19961	Alpha-amylase 2B	2.3942e+06	3.95446e+06	1.95758e+06	3145470	2.7736e+06	2.18353e+06	3.24196e+06	4.49363e+06	2.88761e+06	1.65607e+06	1.55217e+06	2.74509e+06	1543144	8.15872e+06	4044112	2.71621e+06	5039614	3.48574e+06	1.33807e+06	5.39785e+06	2.42924e+06	1.47765e+06	3.5358e+06	916122	1.41218e+06	3.455e+06	2.00768e+06	2517289	3.01249e+06	2.21727e+06	2.50031e+06	2502482	5863209	3559104	1.02781e+06	2293408	3526488	6.38787e+06	4508363	3.98838e+06	2.97266e+06	3107228	3.28145e+06	1.91155e+06	2.34771e+06	3.05123e+06	2.23509e+06	2.77018e+06
P19971	Thymidine phosphorylase	14423.3	13511.9	33450.1	46083.3	16842.4	20426.3	10765.7	12530.2	32657.8	6863.8	7261.42	9016.51	8447.76	13747.8	24438.1	20996	14719.2	10835.1	12219.7	9123.05	11073.2	11722.2	20141	28054.6	59792.7	5234.29	10079	19574.4	66167.9	23936.4	39399.7	21042.2	16250.9	16329.6	8103.25	2784.46	25949.7	12420.1	10437.7	13371.7	23287	10267.9	9996.04	4621.42	39660.8	11659.7	14025.4	25473.9
P20062	Transcobalamin-2	98137.4	55511.2	59384.8	29007.8	54798.6	39038.7	51738.6	129323	26297.1	163649	25497	23607.8	49236.3	59348.9	63297.6	56480.9	38811.6	59998.3	34848.6	67090	24404.4	31045.9	40478.5	78978.3	30865.1	62427.1	10555.8	41805	44345.9	92611.9	30026.3	81702.9	101199	14870	52773.9	61063.2	41450.2	68301.8	54081.2	73665.1	50484	41074.2	22938.7	70337.7	47405.9	19611.6	25945.6	19933.5
P20073	Annexin A7	15763.6	14020.5	24334.1	36245.3	40744.3	22957.9	13267.8	14709.3	21474.3	22083.3	13513.1	25777.5	23691.2	19510.5	22154.6	21357.4	12835.8	24830.6	43308.7	20699.4	18223.9	21968.8	49725.1	1992.82	32017.6	19864.4	13053.5	41074.1	12664.1	16764.6	22713.4	29512.3	20600.2	26977.3	16147.7	15388.9	9393.53	51891	18465	22049.4	20385.6	18289.5	24644.6	7695.25	23304.5	11724.8	16525.6	32456.1
P20138	Myeloid cell surface antigen CD33	56779.9	55676.8	78694.6	67471.5	39613.4	64570.9	114740	83443.5	81121.8	97964.5	32817.9	97657.4	95687.8	98423.3	54921.4	76623.5	100212	73318.1	9432.87	16953	67639.6	127937	85694.4	53849.1	71134.3	97865	73328.5	14002.5	43796.4	104534	277091	104431	7501.37	68985.2	85068.5	60023.9	157304	73113.9	82606.3	70955.3	71678.6	47426.7	102903	130430	37292.6	71576	78561.1	140302
P20151	Kallikrein-2	41632.9	53579.2	31174.5	78271.4	35536	67941.1	110360	6370.27	38726.3	47879.1	257988	117111	44624.8	38224.2	33874.7	32219.6	27127.9	10478.7	65610.8	15779.4	158112	53652.7	47369.6	36442.3	34391	43620.8	15830.5	98448	36001.7	26542.4	72224.6	31179.2	18138.7	93044.8	14517	69475.8	32174.5	40941.4	184177	28658.2	51156	33257	28890.8	20754.9	17066.1	27066.7	49235.5	47400.6
P20160	Azurocidin	45812.3	19031.8	187992	124578	18031.9	12907.1	10768.4	12069.2	186313	24535.6	16189.5	3175.25	12618.1	3310.9	1.91875e+06	71573.2	299328	4599.91	16196.5	15302.9	5910.51	27758.7	228074	30283.8	2.22874e+06	38526.8	23130.9	31449.2	4709.54	38388.2	1.40338e+06	15807.9	8086.76	24362.7	25663.2	165860	71166.7	19514.7	3168.04	3844.86	278624	10843.5	25168.7	4927.09	57823.8	13975	49310.5	138879
P20333	Tumor necrosis factor receptor superfamily member 1B	23565.4	44732.3	358122	240746	19265.2	8995.19	29437.4	8879.13	125363	4635.3	12252.9	18764.4	1108019	45726.8	13972.6	43639.6	30825.3	36586.5	700659	210168	306778	114289	271219	46790.1	16684.6	388959	318353	799572	31219.7	24352.8	398692	44600.5	17174.1	90333	5771.29	8020.33	24503.1	27927.7	18655.2	19942.3	629582	29343.4	99720.1	10833	13817.3	27513.2	96970.6	140600
P20338	Ras-related protein Rab-4A	17551.3	1819.15	51747	28916	20050.1	15768.8	7628.05	18741	36409.7	21573.3	19191.6	22957.9	48161.4	33866.7	17953.3	17652.3	25804.6	17791.5	52868.4	30117.9	37305.1	24867.1	40149.9	26327.4	31174	125118	65015.8	20442.9	30626.5	27387.3	34360.2	28942.4	16056.9	28586.9	67571.7	21881.1	20959.1	31184.9	20080.9	15400.2	28806.5	8185.89	26537.8	19189.6	27963.7	22600.9	31238.1	55853.3
P20618	Proteasome subunit beta type-1	27255.1	21151	47384.1	118641	17152.6	20509.6	13361.9	29568.2	37237.7	23890.2	17163.9	13441.8	17429.8	28156.3	46148.4	8997.32	19198.6	10435	16855	11914.1	7707.54	21012.7	6888.08	9190.02	41861.6	3912.64	22146	13689.4	26247.1	21589.1	29302.2	18263.9	12424.9	12698.8	23562.6	34615.6	35868.4	17302.3	29373.7	23827.4	9277.96	18166.1	8723.1	31255.4	48670.5	43666.3	17444.3	50602.9
P20711	Aromatic-L-amino-acid decarboxylase	47987.1	33239.4	109079	53097.4	24038.8	24156.4	48568.2	42322.1	138558	28027.6	10593.6	46407.1	129238	15438.4	28873.7	58684.6	299159	45401.8	68716.9	41545.5	84400	136542	71287.1	3740.27	33052.2	70975.6	53014.9	37060.8	96632.8	20127.2	99416.2	89138.6	7396.38	76738.1	27114.4	35337.2	65681	83887.7	50870.6	33726	93120	64008.8	168728	151956	71834.8	8554.85	85226.2	128279
P20774	Mimecan	716021	46894.5	16500.9	14223.4	21910.1	34052.6	135546	83018	10730.2	31358.7	14229.4	16324	30582.8	98988	53025.1	41913.8	118283	16565.7	41424.3	33726.7	20847.6	23809	17388.8	48627.6	23910.9	21031.3	25291.1	68921.2	685278	369772	24593.6	37198.1	185750	43534.7	53872.7	46012.1	65005.2	11440.7	35439.6	17780.5	9360.93	29127.1	15407.8	7551.04	154004	75689.5	33232.8	38033
P20810	Calpastatin	21053	11041.3	63616.4	81432.4	18217.1	7947.06	12386	16685.2	112363	5661.98	6882.92	49530	22324.7	15447.8	11941	16471.9	7298.38	7134.26	23628.2	10108.4	23043.5	16269.3	22030.6	25297	81619.3	11923.6	23898.8	49608.5	59089	32577.8	32204.3	12960.4	13715.6	6541.36	4654.78	14777.4	14878.1	10692.5	3236.14	32812.9	34481.8	3125.7	12815.9	5276.32	20081.2	9076.2	11648.7	44583
P20827	Ephrin-A1	44847.9	46547.9	45361.4	50912	41496.5	47383.8	33065.4	55715.1	62235.6	150263	68561.6	50821.7	29076.6	23551.2	41409.1	65657.6	97819.5	83773.2	38369.3	39869.6	40928	58746.8	54816.2	182404	37678.2	23355.2	40580.5	18532.5	18971.9	103609	110200	35790.3	63363.5	49602.7	75026.3	29431	52800.7	131855	68083	76009.7	59806.2	75819	54339.9	67282	30848.7	51608.7	42029	107019
P20930	Filaggrin	8737.43	731.712	66529.6	192634	8996.21	5593.18	1908.74	4902.37	18772.4	40007.3	22551.8	6596.38	16461.8	10204.6	52633.8	3188.11	10631.9	10027.7	17122.4	841.66	1984.22	4587.41	62554	25403	84419.9	2092.71	9892.34	38212.6	13490.5	19139	15445.9	8706.82	6975.29	4763.16	18234.8	10907.7	38317.4	5255.78	817.905	11107.3	29197.2	2731.53	8185.44	4205.43	16730	10374.7	7154.16	86247.2
P20933	N(4)-(beta-N-acetylglucosaminyl)-L-asparaginase	12434.4	14238	34870.1	65594.4	78199.1	13574.4	24380.7	20310.3	32160.3	55566.5	18445.3	32433.6	23876.3	48609.8	20463.1	10270.7	12025.8	30140.8	17847.6	25773.5	83807.7	43025.6	32597.9	12652.2	24715.2	55640.8	54373.1	29002.2	13992.1	26687.6	53404.3	48790.5	36527.3	26329.3	26256.9	33542.1	21711.9	45684.2	32896.7	47880.8	23586.9	27300.9	30709.5	36628.9	37629.7	25211.9	31612	34353.2
P21266	Glutathione S-transferase Mu 3	33408.3	63915.7	101726	55662.8	81414.7	62219.3	49257.7	124066	110476	76633.8	53025.7	63669	130594	195033	36222.3	39929.1	88182.3	172770	68476.1	110765	147948	96135	101101	25861	75912.6	226559	21147.6	123510	25202.7	40617.6	126958	131050	106245	142191	43849.9	180189	84886.8	168544	150924	117431	56884	91408.6	99095.7	85073	82184.5	80399.8	58898.2	156432
P21281	V-type proton ATPase subunit B, brain isoform	8686.69	16604.8	27388.5	25856.4	14931.1	10978	11944.3	12408.5	23867.6	8421.42	15200.9	11923.7	25853.6	17704.4	11861.9	2342.92	12059.3	18328.3	25108.9	22325.2	22677	39826.2	24905.1	15232.3	19833.4	16465.1	14569.5	16367.6	5496.35	7312.31	51688.5	28406.6	3865.37	23501.5	12103	10600	13867.8	19298.2	20971.2	12297.9	13397.3	16932.1	18273.3	23869.2	14735.4	6672.52	18469.1	21505.2
P21333	Filamin-A	458123	414340	241276	74596.5	313781	150683	117354	186466	104329	388181	35976.7	49910.7	134378	1.0822e+06	357295	76659.2	40487.9	369680	574350	327135	53797.8	258015	232756	255325	109787	227158	96994.6	129207	122357	261041	185314	358210	341698	46248.1	22042.7	60434.8	206150	234616	103795	82903.7	152997	74631.6	47247.6	114374	270987	801304	98205.8	118297
P21399	Cytoplasmic aconitate hydratase	47859.4	92390.5	47040.1	251549	93933.2	22817	22859.6	40189	19633	24639.7	8319.86	34794.7	24284.4	11430.2	9108.25	95733.6	43760.1	12008.1	33169	83982.8	29599.3	78703.3	38464.9	19164.3	20541.4	31266.6	35137.1	135242	20906.9	43958.8	61404.8	20872.6	7866.22	19491.1	40570.6	52230.6	22362.8	18773.2	26796.9	33561.7	21221.6	52205.7	19426.9	34565	8093.47	5175	21802.4	45738.2
P21695	Glycerol-3-phosphate dehydrogenase [NAD(+)], cytoplasmic	51425.4	70955.4	68553	67630.4	17502.2	37804.8	80512.9	72922.5	116941	52017.1	24671.7	43266.8	126685	43096.4	23322.6	39920.9	20705.7	59058.6	61683.7	48539	50503.5	251735	56581.3	45927.4	69969.5	56301.3	62915.6	48167.1	8267.26	98606.4	102620	195609	11177.7	44685.5	88263.3	67568.2	109783	87560.6	88934.3	137818	72627.2	109908	95497.4	262625	69279.4	46330.2	70122.9	137113
P21709	Ephrin type-A receptor 1	103382	27838	23364.2	40143.1	44132.5	10992.6	30428.2	37741.7	43696.5	93131.7	17884.9	26029.8	31281.9	32361.5	28806.9	6885.94	25859	63128.4	24265.6	38926.2	28093.3	74818.2	10610.9	122339	15885.1	27070.1	43890.2	42085.6	73665.3	54835	36253.4	44724	73668.4	29689.3	28026.2	43118.6	29989.9	38457.7	24079.2	27108.6	22090.8	30157	29840	24140.4	60877.3	54936.5	34071.7	51767.8
P21796	Voltage-dependent anion-selective channel protein 1	17239.5	41958.1	48577.3	16598.5	61307.3	71005.4	86002.7	79810.5	20126.8	11819.4	69692.5	91958	62689.9	11778.6	16262.4	95153.9	32252.4	16172.5	39767.3	79259	129133	79766.7	28417.1	6228.74	50240.7	49703.1	123348	57457.9	20510.7	11378.8	20047.9	59659.4	19867.5	49339.4	100723	185875	40946.5	46613.4	86382.5	801583	17054.5	95865.1	44672.9	169403	96148.4	12900.9	194272	70993.4
P21802	Fibroblast growth factor receptor 2	188531	195687	63412.4	118406	198944	191112	170327	118433	132898	161858	154617	258539	165286	396596	189151	27513	119039	149006	74232.3	48860.3	73430.4	113997	121520	248643	77225.1	97124.2	156231	146835	187842	94395.6	51534.2	208935	222513	106000	120418	188089	129469	177792	128605	158550	113720	151065	109736	98255.2	210377	191706	71334.8	80653.7
P21810	Biglycan	76026.3	134033	201032	97977.4	124417	88487.1	262525	149652	236822	211890	283645	164763	401226	60061.8	127067	206008	127775	240078	339072	240401	221747	170335	210185	70270.4	67018.1	314907	168651	176590	199213	91439.4	160392	100376	43459.5	168082	25522.4	87361.2	105568	309983	125250	215480	158701	231638	152468	106419	28993.9	223527	196300	104724
P21926	CD9 antigen	1354.31	58006.7	63117.2	78588.6	88948.6	93122.1	28544.2	4899.52	37297.9	19795.5	74555.2	57346.5	53443.1	87090	54871.7	15484.3	7774.76	63275.2	56151.1	46770.4	49343.9	52856.1	70448.7	25900.8	30259.2	30994.9	31132.5	49282.8	3046.69	18678.6	27358.8	55956	40379.7	51915.4	2626.89	31460	20583.4	85938.1	93630.4	30477	13981.7	50201.5	39496.7	46318.8	25950.4	64652.6	72977.5	28191.3
P21964	Catechol O-methyltransferase	11559.9	3568.22	32909.8	20392.4	12467.2	2879.22	7683.51	3658.78	19917.4	119959	1873.09	7639.34	24145.4	7208.51	4737.38	8288.85	3541.8	7182.69	9817.89	9984.2	14905.4	15785.9	27483.6	11433.4	6979.88	29019.9	15318.4	41730.5	38591.1	8179.13	28655.3	8381.93	5616.88	12789.6	10166	3403.26	2137.22	8298.8	5059.19	2304.1	14611.7	6373.8	18015.5	6772.95	7030.6	9128	9869.89	4067.96
P22105	Tenascin-X	83293.8	94177	102422	76993.3	96956.8	50526.8	177753	103428	97518.9	57744	96966.3	101206	168080	102698	76428.4	86532.7	74059.5	190064	156590	157299	109321	91976.4	171147	161390	48897.1	106347	115129	75087.1	212624	111049	64914.9	100089	75179.8	212758	40157.2	147757	75669.8	81718.7	109435	87631.3	91023.5	143678	173414	84867.9	63477.7	54933.8	99278.4	158096
P22223	Cadherin-3	82521.1	21836.5	35189.7	8867.92	42535.1	41029.8	86418	48203	13904.2	48512.4	47646.5	25135.7	19343.5	43462.4	77357	275548	64738.2	23476	67515.1	35285.4	35328.6	22497	15444.9	244516	14761.8	33758.8	32360.3	42575.9	74425.3	77453.9	19779.5	19827.1	56706.4	11884.4	48586.8	112350	32572.5	16543.9	20830.1	60527	32891.2	28813.4	15414.4	22279	56664.4	92336.6	38516	43720.8
P22304	Iduronate 2-sulfatase	22584.1	20458.5	25977.6	41462.8	13791.6	39788.6	29839.5	33224.6	25560.4	71337.2	44397.5	42008.8	28438.5	36785	24747.8	16015.1	55126.6	30094.7	15740.4	17272	21769.1	2458.43	26012.2	18610.1	28182.8	21004.9	11012	122470	1750.27	289286	11063.7	9604.52	35066.5	41916.3	29000.2	27992.3	25304.7	51846.5	39665.9	42214.3	2442.33	41531.7	25178.7	48800.5	25975.1	57149.3	19022.9	29228.3
P22314	Ubiquitin-like modifier-activating enzyme 1	13748.1	18379.1	17972.5	30934.4	8125.08	18053.7	20106.6	18591.6	12717.4	14410.9	22192.4	14880.4	4864.35	24164.2	3231.7	26751.8	49466.4	23328.9	12995.6	17495.8	13326.3	11491.3	12662.8	40122	25976.2	44289.1	9615.8	27378.9	20881.2	7919.09	8541.47	12052	3975.03	16247.7	65651.3	26865.3	21348.9	16777.5	32809.3	18223.8	13145.2	17092.7	13194.1	24308.3	5532.01	61596.8	16488.4	18545.1
P22352	Glutathione peroxidase 3	1.08686e+06	281454	351867	420982	705315	903640	636823	1.1183e+06	593027	1.62707e+06	443048	583898	522680	707718	604618	1.70392e+06	564043	646175	644820	366272	780137	321181	543710	1.54922e+06	438612	509179	689106	382503	398802	745762	686306	682929	860470	575103	1.79185e+06	1.10559e+06	662039	1.035e+06	651094	647950	576103	979184	656501	1.21512e+06	695068	843420	465150	839782
P22455	Fibroblast growth factor receptor 4	21641.9	30246	12312.8	8924.47	24467.6	16719.4	33348.5	16263.4	7214.69	14365.1	18619.8	5636.59	33349.8	27778.2	13315.7	20986.4	43542.2	27350.7	49203.4	14161.1	9205.96	8908.16	49123.6	45547.4	16445.3	13286	43604.1	31240.3	68634.1	33554.3	15429.4	15055.7	11612.8	23414.2	22598.8	25519	18496.1	6905.57	5568.72	13600.6	49700.8	27972	17506.4	24801	25005.8	55223.9	13421	16178.4
P22607	Fibroblast growth factor receptor 3	31068.9	14376.7	75332.3	37063.4	12791.3	15413.6	22892.2	21028	26933.1	29856.7	21173.3	8466.23	41499.1	16583.9	15223.3	47697.7	55738.8	24024.3	55798.3	30767.9	34340.3	23052.6	74929.8	8746.97	15890.2	20505.7	17717.6	41654.7	21019.4	53956.7	58368.2	17825.2	16657.4	13209	23676.7	13020.1	16102.8	23414.6	16152.6	12716.5	38156.5	14162.1	31958.6	19993.3	44926.5	14076.9	24453.2	14719.7
P22692	Insulin-like growth factor-binding protein 4	27252.2	15487.2	30922.5	47574.6	13986.2	8091.68	3412.21	24170.8	20454.6	50792.6	79247.1	13513.5	25248	11016.2	19416.5	38249.7	32799.7	25773	24208	26154.8	34445.2	49657.3	34233.9	27142.1	27612.5	18870.5	24289.8	39695.5	18812	40349.5	39312.8	30980.3	18321.8	14060.4	17157.4	17920.3	15612.7	15398	9563.01	12742.6	65086.1	22587.4	20895.8	9523.76	33290.3	26217	16851.1	32224.5
P22732	Solute carrier family 2, facilitated glucose transporter member 5	42680.5	23917	79045.4	130081	21452.8	25749.4	23790.4	24139.4	58184.1	23892.7	6720.82	13324.9	100501	7820.98	22013.5	68914.9	85128.9	22692.8	187264	40035.3	131885	68602	239653	19320.3	5945.82	65647.8	69859.1	93527.9	56166.3	49154.9	137809	10769.3	14879	46589.3	16424.1	7775.11	20944.2	7604.67	11838.6	21701.4	42792.9	9070.29	85864.7	14092.1	14834.5	22677.5	50719.7	24689.8
P22748	Carbonic anhydrase 4	17977.5	13897.9	31791	48969.4	28465.1	28262.3	18172.5	29070.2	29817.1	35331.9	14157.2	20624.7	36266.3	23191.6	19706.2	20660.8	18850.8	59195.5	35949.8	32604.3	39541.6	31667.7	55652.2	5548.59	19705.5	24823.6	37230.8	14240.5	11598	38054.5	46136.5	35450.3	16508.5	35010.4	8952.66	9121.25	13932	35003.9	23283.1	11933.3	36467.6	17620.5	57607.7	30563.2	14315.1	12528.8	9509.5	37756.4
P22792	Carboxypeptidase N subunit 2	97571.9	108722	173984	60691.2	167545	117492	91889.9	271392	241588	495691	42218.6	138024	184870	99533.8	89324.6	68486.5	214200	136498	207388	262618	221103	150469	230806	378356	137025	164344	268171	90523.2	30985	90353.5	115418	88304.4	104230	84269.3	337322	294831	135243	215152	181394	243232	184853	180904	306260	374050	101270	200405	104801	88038.8
P22891	Vitamin K-dependent protein Z	309349	1.20573e+06	929284	786048	996924	424412	603996	643118	1.10513e+06	301216	746629	1.21108e+06	399311	936732	944265	97441.9	302463	1.29384e+06	361472	2477477	1.55597e+06	480746	624517	660248	333229	1.56669e+06	444226	328401	872729	140766	801671	974460	151150	972970	556746	840209	378174	331112	878627	617553	589700	1.40586e+06	859114	809299	568591	1.37357e+06	568157	792725
P23142	Fibulin-1	98064.2	54122.3	122692	154223	21178.3	42616.8	67879.1	57445.1	103331	27638.6	40610.8	18381.9	214408	157663	76619.9	35635.2	60611.6	62745.5	485471	36439	173926	82730.9	226768	115676	54410	22538.9	85041.8	526670	186947	76891.5	142582	73508	32758.3	107732	43811.3	33974.9	44612.5	83522.5	21413.5	12301.8	147311	54314.9	132176	20941	25353.2	25286.6	92725.3	49920.6
P23284	Peptidyl-prolyl cis-trans isomerase B	17289.5	17070.5	20173.7	22452.2	54637.6	27608.1	21400.8	31207.1	36673.8	33907.6	160535	45320.3	80956.2	23388.7	30603.1	26000.8	29694.3	47475.4	39886.3	36926.4	34686.7	20869.1	60701.3	19182.9	33108.3	15236.1	41318.4	39563.6	20417.7	49535	15459.7	10523.3	23109	31769.5	12841	30038.8	20190.1	30207	31793.4	21558.2	13965.9	48178.6	30965.4	51452.7	41915.4	23746.8	33421.5	37781.5
P23468	Receptor-type tyrosine-protein phosphatase delta	22470.4	9190.61	17365.7	20292.1	39183.9	31472.3	17650.1	18573.4	18869.5	12650.1	32868.5	14522.2	23549.8	49212.7	11573.1	15523.2	10892.7	6645.87	10344.8	10451.6	14930	10064.4	10857.4	6115.35	10095.3	5261.05	8264.11	10025.2	25437	11193.9	8648.21	10681	21269.5	27157.8	17274.6	16250.4	8110.88	9624.15	18139.6	12448.5	5391.52	7340.94	7695.05	13024.2	19997.6	15787.5	17783.4	6870.43
P23470	Receptor-type tyrosine-protein phosphatase gamma	1.05913e+06	495700	77304	90352.2	165042	234684	602354	533127	68444.7	113798	124929	208815	200880	459839	269601	541206	285265	204081	155846	319090	127048	74602.3	84503.3	424660	50711.7	129777	298878	151489	758127	589477	50482.3	213954	861450	160049	89522.1	268473	340988	132943	311700	361460	124798	178200	115683	118387	641936	438960	226335	330808
P23471	Receptor-type tyrosine-protein phosphatase zeta	5836.71	27947.4	33864.5	61357.7	30218.4	19746.3	14550.5	5588.89	36238.5	1935.1	7190.78	19116	102910	74546.3	12568.1	16097.2	42251.2	17153.5	33106.3	26515.3	33838.7	46239.7	14833.1	17084.4	17256.2	85463.2	88907.8	62410.3	22402.7	14685.5	18090.3	34814.7	4533.79	24766.8	77239.7	4147.17	11501.2	25530.8	16711	10109.1	64864.8	12054.6	60776.1	8264.51	18036	12864.7	11258.1	36926
P23526	Adenosylhomocysteinase	62989.2	37110.3	80125.6	59373.8	66469.2	54505.6	42657	79649.2	87056.6	70118.4	46743.8	48091.7	46661.3	40741.7	45919.7	100725	90531.8	45780.4	33638.9	29245.1	31455.4	114359	73489	134162	84510.2	48464.7	40421.1	34952.5	21014.9	111364	68391	80811.9	66675.8	42590.5	93302.4	105981	100815	93371.9	102622	97895.1	48600.5	90701.6	49291.5	186281	54395.9	28929.1	48513.9	103248
P23528	Cofilin-1	41543.9	76795	106572	157185	50375.3	43695.1	33840.9	43855.8	60080.3	48137.7	56821.2	44274.7	41796.4	111878	40495.5	59585.4	42148.3	66243.8	141079	36599.2	57253.2	81874.9	146457	79015.5	109207	53843.9	22267.1	110742	33345.8	44790.1	178116	12272.9	53160.9	36736.7	97562.7	92546.9	88558.8	44933	57333.4	59828	59577.4	70675.3	32186.8	62288.8	49979.4	112954	73769.3	221029
P24158	Myeloblastin	14204.4	4615.33	11546.5	16264.5	13329	1972.41	13860.5	9177.66	35053.5	27750.1	5507.3	8731.17	27283.6	21191.9	261174	5709.92	81703.7	16341.3	14495.3	63414	27065.2	9840.22	60975.4	11018	601339	15895.3	11804	11019.5	86238.5	19562.7	94900.8	10256.9	24365.9	5664.67	17645.2	38291.4	69099.5	7031.13	10947.1	27563	71053.7	3987.71	13703.2	12577.4	4752.21	21233.3	7287.04	48045.3
P24298	Alanine aminotransferase 1	11067.4	14929.2	27456.5	29349.6	13069.7	9068.57	15478.9	13009.1	19838.2	15207.6	3357.7	12230.7	21669.1	15135.8	8382.12	12348.8	18352.4	24123.8	10053.4	7018.46	11620.9	48968.7	18949.8	19583.4	10863.4	17385.7	5753.23	14398.4	6718.19	19857.2	31956.3	21547.6	7514.62	16069	31367	23605	37143.8	23041.2	22856	15454.9	12846	17907.3	17243.1	49824.3	18165.6	10091.2	8167.71	31625.8
P24530	Endothelin receptor type B	10607.9	10030.8	15275.4	36908.1	7022.76	9375.56	8635.9	10057.4	14213.7	3121.03	667.393	6018.98	99942.4	7228.2	9245.95	7234.61	1.83339e+06	4707.11	79976.5	8337.1	17233.6	17144.2	51744.8	4374	10642.9	23170.4	15031	7600.5	10011.3	12341.7	63674.2	9672.61	10371.4	8811.36	20243.3	13730.1	1599.25	8129.47	9762.07	9824.93	27946.1	3461.68	6776.07	3596.2	12926.9	4568.49	8440.93	13920
P24592	Insulin-like growth factor-binding protein 6	20468.8	5212.25	17737.1	30871.6	10488.9	3268.83	5037.49	5862.36	16687.1	1288.77	6413.28	8984.64	12070.2	15544.6	6287.28	9580.67	15262.4	13756	21725.5	15989.9	14943	13010.5	14249.6	11837.3	7298.97	17571	4660.73	14306.3	74001.6	15681.6	31326.2	12235.5	9046.28	6205.93	7113.38	5222.5	4287	5242.52	4543.98	3691.35	22817.3	12307.8	8875.51	4454.85	5656.69	5459.82	9443.87	15673.1
P24593	Insulin-like growth factor-binding protein 5	17269.9	18153.6	38824.1	29084.1	17685.4	29558.7	15451.5	15083.8	37087.3	30124.8	31801.2	27906.3	58401.5	28929.7	20928.5	25647.9	8007.3	31588.6	78305	69143.6	101271	98000.9	17764	14386.3	17219.2	56385.9	62151.6	7143.09	64040.8	11711.5	46742.3	29988.3	13428.2	41539.8	11161.6	13687.1	11377.8	31527.9	36618.9	16475.8	8995.4	25088.4	58075.7	20658.9	14123.5	17062.7	47549	30279
P24666	Low molecular weight phosphotyrosine protein phosphatase	47222.1	74904.3	18680.5	30649.9	38262.7	51461.3	40702.2	45922.4	34157.4	90012.8	40015.8	36976.4	36308.3	43888	51422.8	68387.8	43367.4	16606	29684.8	29438.5	36675.6	47050.2	29905.3	36607.4	32592.9	40243.8	26877.4	36661.2	115485	85693.3	42040.1	67441.1	49385.7	25243.6	57711.8	53011.6	72382.3	47888.2	45009.3	48107.3	23108.8	47488.3	28559.4	66467.9	61994.1	22061.1	48656.3	42113.8
P24821	Tenascin	18383	66704.6	79437.1	16865.1	10923.4	21052.7	32406.6	39382.7	55961.3	32417.9	30132.3	36614.2	126735	84298.7	48031.2	11376.2	11535	60527.2	96065.1	105279	42385.1	148652	158574	49924.4	50655.2	212643	63418.4	116709	32105.5	30814.9	98685.1	77946.4	28550.8	49995.9	2663.37	40456.4	75394.7	80398.7	62012.5	28372.6	49381.9	50969.3	28889.3	49906.6	29069.5	72584.3	54270.2	141057
P24855	Deoxyribonuclease-1	330116	644362	1.11597e+06	1.82359e+06	1.43626e+06	1.18184e+06	700576	1.1144e+06	1.27339e+06	1.87497e+06	277373	1.20515e+06	1.05405e+06	1.40183e+06	931673	365966	806378	2103149	1139048	588854	1.08414e+06	823174	2.15016e+06	240127	507549	1.69594e+06	892773	1224814	351832	467220	1.00946e+06	960632	524884	711172	419877	697878	775177	1.53617e+06	930040	1201131	845307	942404	1290194	1.12737e+06	777288	1.22174e+06	752244	1.29154e+06
P25189	Myelin protein P0	5212.32	36454	11622.8	9432.23	20078.3	1227.83	21808.3	19718.8	14238.5	18482.8	5622.17	19066.1	13787.4	33676.9	29003.4	10637.4	22681.6	18300.5	28809.2	11526.4	10175.8	5168.31	10515.4	17165.9	2818.69	17908.1	15740.7	29814.9	6946.18	16544	11564.8	18174.9	26773.1	18855.7	13354.8	15996.4	12829.8	15028.2	23048.9	19556.1	21355	14972.3	10364.5	17655.2	28553.2	35884.4	14212.7	17248.5
P25311	Zinc-alpha-2-glycoprotein	139876576	48114332	7835620	14091933	17157882	29174400	77728616	21369604	1.86112e+06	7739900	17448610	14837206	15853793	61792800	15975965	75214792	49015236	4386956	27064724	26657694	23191108	4.546e+06	3.9332e+06	24033432	1.87452e+06	9411465	65221320	68614760	139018048	91741584	3.0878e+06	29636682	84899720	13387992	4.92213e+06	22008736	32051164	2.39721e+06	22926280	24303766	16679306	11176010	6.35882e+06	2.92257e+06	247452864	121698128	56327560	20996780
P25325	3-mercaptopyruvate sulfurtransferase	109532	97347.9	58386.8	124131	45383.8	37964.4	69212.2	28545.2	67286.2	21064.4	31745	37029	27693.6	40835.6	86147.7	225570	36391.9	142379	47977.3	83080.1	42553.3	49647.3	96312.7	65306.5	34134.7	116810	29019.3	113490	92931.5	182479	66598.6	44279	68831	90468.4	22081.5	26804.8	128999	61364.5	43236.3	62169.6	27874.9	44594.4	56409.2	37026.8	46151.9	30015.3	72501.2	61062
P25774	Cathepsin S	162583	82727.9	130540	33189.3	59700.4	64246.2	143699	90715.4	25608.7	51759.1	4186.79	65615.1	164972	107213	94123.1	163741	62763	23662.5	9630.42	145616	41848.6	52003.3	37077.1	71463.9	109269	58249.9	98069.9	71658.5	65587.2	75292.8	86361	100899	78697.3	36350.5	52267.7	116168	89455.2	22624.7	77897	107018	67119.1	95237.6	31819	78942.5	401547	68257.4	88862.6	115909
P25786	Proteasome subunit alpha type-1	26602.2	16668.9	41458.3	17405.3	17094.1	25867.7	15527.1	11978.3	31063.5	19177.7	15248.1	25645.5	7260.01	9925.4	51576.2	23957.3	24694.4	8228.81	6632.02	7812.51	5235.49	28184.7	17843.6	48100.4	43662.5	15504.3	11796.7	23146.7	6876.65	56261.6	20420.9	26856.8	5051.53	11495.5	55774.8	39800.6	42137.2	19724.5	30604.1	15009.3	8721.49	18252.1	8112.5	23750.2	26244.2	4638.15	22344.5	43239.8
P25788	Proteasome subunit alpha type-3	5702.23	16150.2	38855.9	50076.5	25553.9	35376.2	9451.12	6238.39	14424.7	39426.1	55255.5	25893.3	17350.3	11640	37100.5	1.24721e+06	11333.1	9367.37	20929	12943.3	3468.23	40179.3	10433.9	4811.73	66471.4	9612.56	4706.21	51058.6	7388.91	75086.6	20057.8	31362.4	4751.27	8727.62	163190	44555	39945.3	19480.7	25635.7	9670.9	8452.14	20895	5242.74	28575.2	9989.17	22859.3	9336.28	37844.1
P25815	Protein S100-P	3541.28	117159	151879	1.02846e+06	78040.8	89608.9	40268.5	27861.4	116060	186691	88159.1	145387	370485	399586	108485	20916.2	14652.3	69092.7	115360	86516.4	39602.8	200453	148033	33561.2	836528	109120	132155	741727	16921.2	7093.48	372972	95935	39720.8	72146.7	95122.8	22420.6	105255	44491.1	26737.2	7664.5	164646	53212.1	128125	49271	67660.7	19333.2	105168	174342
P25942	Tumor necrosis factor receptor superfamily member 5	68992.1	92749.8	188819	145041	106868	93464	85032.3	12333.2	258374	14951.6	74961.8	117269	435249	69333.7	76715.9	61014.2	72041.9	139554	234688	164136	122084	175296	200218	45821.8	82386	245669	168354	422489	116642	82758	165085	176361	26781	298813	3917.68	1955.92	22606.5	246620	82838.5	30457.9	190042	120406	253102	88828.9	71066	140719	170507	311733
P26038	Moesin	28169.8	11147.6	89513.7	87764.8	66059	25893.1	14358.2	15809.7	47482.3	17673.8	13940.8	53566.2	113768	35689.4	29231	19786.2	19597	57395.7	103491	75967.4	73482.9	80886.9	92931.5	39485.8	134818	152855	41718.4	124069	4930.07	10548.6	145697	94267.3	26036.7	40497.5	24760.6	15501	31256.9	64944.3	33398.1	25154.1	115081	32965.6	66869	36791.4	14226.2	50480.2	26975.9	82586.5
P26447	Protein S100-A4	15170	17468.9	22627.1	75739.4	11483.8	17020.4	11765.8	15718.5	15361.6	21374	13761.8	9397.05	3617.8	5698.28	38552.6	2312.01	9901.66	14103.6	14856.3	13692.9	18783.1	24080.3	43596.4	42342.6	117867	21893.8	8385.2	20086.3	15462	3839.53	101997	14728.4	19326.7	8291.94	12804.1	10525.6	20128.4	21478.3	8129.39	6134.31	47931	8841.88	18589.8	13558.4	15562.5	9545.61	12372.9	36715
P26641	Elongation factor 1-gamma	59400	38200.6	36105.2	47273.5	28260	3236.02	14610	12289.6	7747.32	2979.9	17867.8	7682.54	20540.9	12900.7	13893.4	32641.9	30474.2	9044.69	14550.3	12748.7	12087.6	21801.5	14093.7	12106	36033.8	17390.9	51341.8	2.26177e+06	30022.7	15647.3	15036	16035.9	19686.3	2170.9	10149.4	9748.03	28728.3	12389.5	17944.7	14337	10584.3	15293.9	8508.87	15749.7	26803	4343.74	10655.2	21901.2
P26842	CD27 antigen	535802	948216	427050	2.45215e+06	442330	418954	571268	531337	444783	264184	149990	415102	432156	803111	396289	1.21233e+06	299655	352801	4.72138e+06	283044	666717	388615	4.36526e+06	588727	483099	508672	456098	3458505	420915	453904	252840	576360	469362	360812	285278	440410	225032	289118	408979	546674	509839	325356	423741	209504	696777	615020	379349	680915
P26927	Hepatocyte growth factor-like protein	53008.3	58084.1	24056.4	9617.64	31653.8	41751.9	54286.9	62463.2	29091.2	63887.5	40278.4	31563.4	45371.4	66594.9	64775.9	24446.7	18714.9	51869.3	40139.4	34955.6	28371.2	38966.8	28291.7	41873.3	16411.4	33658.4	40922.9	22294	68705.4	40573.9	28221.2	38588.6	70428.2	50686.7	25168.2	46857.3	41006.5	71567.1	55018.6	50316.3	22676	50434.5	24911.7	22914.4	82036.8	82766.8	24612.6	54210.3
P26992	Ciliary neurotrophic factor receptor subunit alpha	173107	251149	173327	249773	115558	121362	83333.3	150028	191780	78691.9	92510.9	108405	336870	376254	83369.5	82086.7	243891	91069.4	225608	234302	200206	143298	321699	93910.4	57677.9	390007	304294	311121	89767	279610	156771	150422	128157	106506	23864.4	147457	107832	99482.7	153440	96727.6	170666	58753.6	224947	101510	183953	199742	192168	128841
P27105	Erythrocyte band 7 integral membrane protein	101015	92523.6	141883	102183	105381	77168.9	133914	363634	113086	344111	33084.6	166844	121727	147615	195600	27263.5	16193.6	80646	143108	38155	239407	83492.4	150336	220101	284645	105887	155574	102304	46896.2	127474	145327	110269	252025	63834.6	597000	220306	70024.2	130957	135463	244990	105878	55094	121643	215217	71306.2	90360.5	92678.5	59360.4
P27348	14-3-3 protein theta	7738.96	4567.48	31331.3	11690.9	7246.88	6611.28	11316.7	3297.22	14527.6	12926.9	7900.45	8290.33	26070	8584.39	8236.26	7840.77	44202.1	789.162	14580.4	7600.79	8530.65	11128.7	19310.2	5810.2	3180.04	18745.5	22750.2	32055.5	17992.4	12097.4	17844.3	8830.12	8754.38	22875.2	2661.06	8964.44	849.251	5573.11	12907.3	10104.7	3977.25	1123.42	6716.17	683.171	13539.8	10032.2	26397.1	19539.5
P27482	Calmodulin-like protein 3	56092.4	38631.4	35187.4	19095.1	32278	14430.9	41205.3	39033.4	14885.3	114723	45945.6	35995.7	403001	54500.3	7626.68	107480	55231	104171	97743.3	64627.2	52299.3	76866.6	9438.51	47738.8	104532	212341	121201	152231	110059	40484.1	40240.1	39964.5	63399.9	226653	59013.1	39980.3	30671.7	9582.63	232537	42108.1	290612	13184.9	432641	111255	114720	50012	278219	47722.7
P27487	Dipeptidyl peptidase 4	381538	229933	449277	431625	1.04205e+06	798039	669698	350497	688886	655519	891160	732338	771276	519245	251258	93609	81688.8	500439	549430	584406	672883	1.06104e+06	547931	54285.3	345790	606242	710807	670875	437708	141620	577825	947596	370417	854829	100768	412325	482298	837884	1.0895e+06	664216	321162	623073	810230	868025	1.36795e+06	659049	931601	1.15498e+06
P27797	Calreticulin	12744.9	16089.7	59433.1	119871	108864	31922	40678.5	11026.5	60319.2	5280.72	25166.9	41346.7	69880.9	39134.4	10151.9	53589.2	48976.8	64414.9	64238.5	54686.8	30987.2	31405.4	29883.8	7430.2	93722.2	41756.3	71326.6	86226.6	85144	26737.4	34772.5	24732.8	33483.8	54890.7	57064.6	9249.71	18764.7	21596.3	23222.5	26147.5	33959.6	32451.3	67362.9	8628.41	13512.9	14329.1	32540.6	33016.6
P27824	Calnexin	84186.1	52538.5	27482.9	25090.3	38629.3	40996.2	164046	52039	7542.69	28817.8	29170.6	32756.8	35409.9	74837.7	40101.1	52181.4	19603.1	27429.9	33347	75678.7	19847.1	8095.24	5859.94	37478.5	46991.4	11417.1	61767.3	38009.4	241514	30872.1	8804.67	36242.5	108281	32862.2	10807.9	38144.6	74907.6	9913.13	63306.7	67191.9	15611.1	38184.1	16246.2	7993.55	71790.8	90484.6	53945.7	124337
P28066	Proteasome subunit alpha type-5	12905	4703.2	9430.16	17343	4120.58	6743.87	3863.59	8538.44	10282.3	22426.3	2956.65	5280.65	9153.79	3800.8	17131.3	22986.1	33292.3	4819.81	7209.17	2267.16	2346.15	6541.22	6028.08	30745.4	17600.4	6694.79	3767.44	19802.6	11941.5	25560.7	5666.58	4085.19	3200.02	6773.14	23618.9	11560	15064	7948.62	10573	9420.81	6689.85	9214.85	2835	13956.1	5382.23	2575.7	11831	23644.8
P28072	Proteasome subunit beta type-6	10267.3	31604.1	66470.4	88205.3	27663	22187.2	30094	10940.6	42163.6	17583.1	25425.1	59633	28550.3	28420.3	25898.8	17335.7	7169.15	26290.1	30720	25033	26976.8	78464.3	39618	4744.41	73010.6	42108.3	18474.4	24570.2	26040.9	15574.6	75561.4	59308.2	26464.6	29479.6	11351.3	13840	36342.8	24634.8	23733	17985.1	55509.1	18383.7	16698.7	24485.9	23777.5	30523.4	24408.7	69772.6
P28332	Alcohol dehydrogenase 6	1369.73	3518.89	9022.23	42063.3	3759.98	1910.29	4243.67	5066.29	3328.05	16648.8	17796	8660.97	12315.6	6862.66	2939.36	3483.04	9943.53	9526.52	10744.1	2317.41	5145.68	5040.26	16990.1	17494.4	2767.68	6359.52	3876.3	23592.4	6144.09	10306.9	10896	5574.61	4406.22	2782.41	10653	2067.33	4526.66	5926.28	4550.24	4240.9	3578.59	3473.2	3031.06	5715.06	2383.26	5830.48	3500.59	9130.87
P28482	Mitogen-activated protein kinase 1	11498.6	10513.5	8763.13	38171.1	4221.31	5200.79	5288.72	2007.65	5866.57	12142	4454.98	5656.62	17183.1	10408.1	5122.74	8563.11	11276.2	7916.48	14784.3	7260.92	5473.74	15538.3	13247.6	23748.5	12321.9	7324.51	4050.15	22178.2	19817.7	19462.5	2443.13	3802.61	1787.29	6784.17	6656.17	5746.85	5270.15	7562.56	7426.32	5661.19	4575.7	6059.47	4641.09	6187.43	220427	6677.32	9041.86	7204
P28676	Grancalcin	14433.2	10328.6	9781.83	11991.6	24357.6	7555.31	10651.2	23366.8	12679.5	30260.2	7614.94	7559.67	17157.8	14853.3	113004	20150.9	21518.1	20809.4	12966.9	5691.34	11048.8	10389	22771.6	4996.27	257026	3236.02	9614.64	16061.7	67820.3	9721	20060.7	3815.69	26040	14458.2	10084.5	29178.2	30978.9	35923.4	10346.4	12604.3	24385	13550.5	10403.5	12992.9	21715.2	8869.2	3847.19	37381.8
P28799	Progranulin	212071	197981	389421	333164	351486	321455	968680	749816	650259	123049	296242	829655	947542	431058	265637	190381	152127	101718	181963	13164.5	650029	253219	171218	212804	388493	375774	551294	815506	407057	128980	208847	276342	265534	627244	334316	844152	429316	540748	777553	343140	791492	1.14558e+06	1.13849e+06	1.00127e+06	192961	281155	796022	1.69564e+06
P28827	Receptor-type tyrosine-protein phosphatase mu	10967.1	25007.3	24959.8	42424.4	23430	31927.8	7531.89	13655.1	39117.7	12669.8	18629.9	18085.6	19171.3	34549.1	7587.76	8404.24	13329.3	19190.2	29314.9	19287.9	16439.5	31203.8	34193.7	13792.5	11694.7	75654.7	58029.3	35155.5	19417.6	19964.9	33392	20327.2	17285.6	22975.1	14878.4	20984	16123.6	22356.7	13033.3	14094.6	23497.4	15620.1	43675.9	15043.3	21261.6	24638.3	32238.2	23199.1
P28838	Cytosol aminopeptidase	11767.9	4344.91	9364.31	10943.6	6475.76	11063.3	10219.7	12959.4	7967.6	12224.3	11670.9	3311	7009.39	1271.84	2382.81	30016.1	23999.6	8921.07	8578.68	8541.29	7747.35	23240.4	6913.2	29903.5	9946.09	4811.59	4561.65	7938.83	15746.5	15565.2	5686.68	17927.8	13896.7	6342.14	50117.6	33984	12293.6	6568.64	17683.6	20455.9	3728.28	14253.1	6416.82	16836	20090.9	3771.23	9645.37	18029.3
P28907	ADP-ribosyl cyclase/cyclic ADP-ribose hydrolase 1	17572.4	10706.2	22906.5	31446	7107.39	50571.5	23350.1	3611.9	15926.1	29510	159752	33873.5	20092.6	10123.7	31162	32798.6	38902.4	8171.62	9272.56	7070.37	18697.2	9361.91	19109.8	25413	62684.6	4568.09	6177.96	174949	16163.3	13209.1	38982.3	2866.34	11465.7	43630.4	31512.1	76214.1	14925.9	9622.42	75359	22186.5	52541.1	11231.8	12021.9	4294.84	10940.1	11432.1	62192.2	35666.9
P28908	Tumor necrosis factor receptor superfamily member 8	9617.94	33454.8	16690.8	20268.4	13277	12141.4	9152.99	7528.19	12925.3	7971.94	8407.68	13622.3	15483.4	22267	12629.5	3508.5	5610.73	10696.9	7395.59	8629.01	6566.64	18293.2	8225.79	22283.5	14282.8	26247.3	11512.4	61866.8	8631.33	18936.2	13963.6	13373.2	20626	7865	9349.98	9507.59	10680.8	15665.1	10754	14648.3	11662.2	11667.7	9770.38	9993.56	12480.2	22984	9473.23	19864.2
P29218	Inositol monophosphatase 1	34704.3	18931.9	34236	63605.1	15105.5	7031.53	19049.2	25050.9	35838.1	60582.5	23293.9	27840.6	18865.6	13804.6	71013	65988.6	77233.4	13875.9	93024	14208.8	10885.4	28179.9	12601.4	142943	59170.3	17546.2	10650.6	2.26177e+06	25764.2	70884.3	12890.5	18731.5	19002.5	18334.3	62286.7	25320	21246.8	15304.2	23873.8	20069.7	15806.5	5830.46	11475.3	5285.52	18288.5	10487.3	22550.8	27901.2
P29279	Connective tissue growth factor	257336	184528	73270.9	102681	255613	169465	260442	254104	147485	222105	183535	153923	197447	379235	223552	148491	83880	246099	208809	94859.7	126882	122388	113912	415460	78700	99665.7	139537	75077	900827	198721	77006.8	228452	210094	184824	47647.7	150245	220625	190522	145806	167299	177037	233338	74718.3	154110	227772	353588	74281	249828
P29323	Ephrin type-B receptor 2	9802.5	24083.8	58310.2	49038.3	14042.1	12700.7	21119.8	16769.8	34347.5	19138.2	14765.7	19277.7	29692.4	22196.6	18481.1	17362.6	5913.84	16527	47237.8	20908.9	32795.5	23607.9	73914.1	29727.7	18130	26690	23187.1	92253.3	146793	29383.3	134443	12750.1	26224.4	16786.9	11856.7	12825.9	23967.4	21950.1	21021.1	20287.1	32283.5	15462.1	32569.2	26176.2	9384.55	26723.7	18057.9	16590.7
P29401	Transketolase	25423	23253.4	58121.1	82091.6	17191.1	21563.6	11600.7	19406.9	100617	36339.5	19550.8	40617.7	24058.5	6849.63	151094	16672.4	21634.6	22993	12044.9	22376.7	14065.1	47844.6	64182.2	13071	442252	31730.3	17888.4	41654.7	4288.7	17968.8	113697	38363.2	7925.95	13477.3	32043	36170.8	88697.5	22784.6	21624.7	15699.8	51211.9	24099.1	20554.6	27876.7	15382.1	6460.05	22527.8	75678.7
P29622	Kallistatin	166413	130550	258805	86109.5	167581	165354	131374	218327	167333	444538	142302	127621	246886	90232	210721	153854	168627	220659	99194.4	180065	227010	113977	140536	66242	48399.9	243913	147508	117638	263842	128254	144051	238477	57700.4	214118	305910	126545	181290	250775	91707.3	142331	45922.8	159290	125945	171799	80109.8	78338.6	101079	122684
P29966	Myristoylated alanine-rich C-kinase substrate	7156.4	29623.4	67806.4	76005.7	5705.83	7569.1	5067.88	1833.65	46830.6	2411.73	11407.6	14992.3	166751	17917.6	8008.97	8440.63	20970.4	13708.1	79919.2	51238.2	69867.3	78536.6	55593.4	8104.95	11507.1	54869.9	87979.7	127622	19755.8	15256.5	47401.1	13837.3	4430.73	56670.4	1404.85	3753.92	5776.56	9886.72	5344.28	8249.01	145532	7403.31	45444.7	1668.34	14500	5731.83	51274.2	19912.6
P29972	Aquaporin-1	15824	34492.3	24206.1	73002.3	76211.9	69686.4	24057.7	21754.2	57638.7	66726.8	38893.6	45639.8	81165	39412.6	18714.4	31284.1	19869.3	73913.5	49460.1	51255	63801.7	75790.8	87350.4	19465.6	31509.4	65622.2	34087.8	47535	9828.87	19862.4	40081.4	74388.5	31052.5	61627.9	21896.6	39759.5	34479.1	78941.7	30588.3	16707.1	31956.5	46850	74283.3	46636.5	27274.2	128136	13380	63431.8
P29992	Guanine nucleotide-binding protein subunit alpha-11	31078	29404.5	15874.8	65225.9	7882.93	15165.7	13283.3	19195.5	21155.7	55167.7	58689	42474.1	16528.7	19965.1	13262.8	32822.6	25147.1	38786.4	53594.6	17209.2	26522.3	18635.1	106159	34446.4	15417.7	18068.1	9171.48	26658.5	9898.29	44629.6	9743.32	14796.8	18496.7	22695.9	44287.4	23169.3	13140.9	25807.6	26886.5	22119.3	17477.8	23001.9	20265.5	22937.1	7535.13	24539	15357	22967.7
P30039	Phenazine biosynthesis-like domain-containing protein	16736.5	14291.1	17965.1	17470.5	22124.8	12302.8	9089.18	24821.8	15852.4	17841.6	11540.4	12383.7	35851.2	33610.1	7706.2	49839.1	24094.9	21158.2	28470.6	14904.6	11848.7	28580.7	25345.7	34521.7	19369.1	14592.6	9058.73	109714	5275.76	28884.1	21581.1	47677.4	11584.9	9552.33	23609.8	23076.1	31435.5	28258.4	30368.7	30898	17059.1	30954	12211.5	65836.9	16708.3	16731.8	10233.3	35095.3
P30041	Peroxiredoxin-6	127895	80202.6	227724	408378	176621	313852	193978	205236	219461	320086	316873	186356	122609	128991	156910	60981.4	100411	177124	91199.4	189931	222408	198628	122966	111923	279151	154391	137692	92577.8	51157.9	110113	139258	234742	160701	186743	108521	514998	285515	244892	405084	237981	135816	235283	111480	421950	167188	162263	377416	364512
P30043	Flavin reductase (NADPH)	26832.1	24897.8	78207.4	65630.2	26346.7	28628.3	27512.3	24413.7	20705.1	10970.7	23635.1	16528.4	62516.2	44843.2	19743.8	20040.2	31042.1	25857.7	82023.6	22445.5	41993.5	24477.8	128492	58251.2	14919.5	52989.4	37526.2	112125	80293.3	37411.9	52707.8	46507.6	19430.6	25983	5975.94	14705.4	30069.4	11251.3	16888.8	24107.7	23623.1	14779.2	30582.1	13331.5	12990.4	44548.2	28245.6	73925.3
P30044	Peroxiredoxin-5, mitochondrial	38137.2	56186.4	94429.2	123669	43489.9	70398.2	65874.3	67495.8	46846.1	109440	70636.1	70686.7	13427.3	75646.9	59580.3	12677.1	12051.5	64381.1	10620.6	44842.3	20699.3	31591	26600.5	44885.4	218242	28601.2	13658.7	26762.1	22980.3	47630.1	27271.9	30391.8	77802.1	59504.9	39122.7	119733	88071.5	66745.1	81383.8	66345.6	32310.1	65748.1	19043.8	89655.6	74220.2	61862.2	74738.8	54382
P30046	D-dopachrome decarboxylase	48040.1	37262.9	53460.2	129781	7343.59	10583.6	23320.5	30436.4	10923.8	57036.6	13366.4	8290.75	20145.4	11621	13732.9	104565	115193	10026.7	3806.23	6992.87	2551.78	9693.13	9332.89	219855	20837.1	12298.3	13781.8	8952.22	9713.68	119081	22260.4	7558.48	53708.7	10182.5	77221.8	60284.2	19313.2	11664.9	27291.1	33684.9	6427.17	17389.8	5385.95	29290.4	13378.3	27547.5	6103.49	31945.8
P30047	GTP cyclohydrolase 1 feedback regulatory protein	70630	121326	46967.5	72371.7	43435.2	61164.1	142173	131353	56497.8	42918.3	40768.8	75549.4	54927.6	58742.5	26916.1	21531.4	26920.4	108326	48846.9	46366.2	42456.2	29578.9	80368.2	65972.4	72118.3	41910.1	55855.2	97679.1	9243.98	36672.3	25282.8	67623.5	154482	111462	20259.1	21087.7	138912	76496.8	105799	124615	62813.1	80502.4	71734.2	77408.6	72483.8	97915	108543	126439
P30085	UMP-CMP kinase	10423.7	16493.9	28914.3	24855.6	24629.7	58635.2	33105.8	48894.5	31254.2	78405.6	41785.5	29227.4	24165.1	17924.7	24054.9	12761.9	22106.1	23565.5	23622.4	22077.8	11973.8	19306.7	13995.7	16608.7	44378.4	22568.1	31779.7	44393.1	26653.3	15704.3	16406.3	29306.6	53404.4	21775.6	30419.4	113574	62310.4	24471.8	43537.2	55739.5	24631.1	41987.1	15089.1	63576.1	33942.2	28899.1	28723.6	55446.3
P30086	Phosphatidylethanolamine-binding protein 1	155512	215882	491026	381179	349123	348191	274562	317647	372291	782757	204655	247474	291843	570931	303599	162747	186548	335347	352115	241662	223587	593800	338125	385002	380433	618467	173596	315245	135217	179837	410171	444166	278686	264625	149066	326986	411992	535880	479472	409951	333715	417222	198843	846688	329494	439902	244508	598096
P30101	Protein disulfide-isomerase A3	26239.3	13925.7	61494.8	73975.9	13122.9	12328.8	12316.8	13515.2	30076.7	28946.3	36473.3	27518.6	17216.6	6331.78	18069.1	15222.9	25204	19371.5	19087.8	28320.7	23547	12542.7	11216.1	19488.2	51143.9	25473.3	15729.9	23236.3	23818.6	22766.2	32730.5	11367.9	3004.79	19774	36440.4	12850.6	22873.8	13929.9	12994.9	14690.8	23963.1	16949.7	17791.1	12180	8241.36	3826.95	19985.5	13774.4
P30153	Serine/threonine-protein phosphatase 2A 65 kDa regulatory subunit A alpha isoform	19217.2	25200.3	37980.2	48940.2	22976.5	9331.39	20545.4	14337.2	13941.4	18396.4	15578.2	13755.4	30241.4	24868.7	11078.5	65502.2	55601.6	14805.9	8841.89	19465.5	12413	17112.3	10235.1	39292.5	35901.3	14744.1	17606.9	96525.3	17583.8	44766.8	22032.1	28010.1	21432.9	18178.7	57533.3	25392.3	23512.2	9847.85	19194.5	3851.22	11652.7	16293	11755.1	22285.7	22834.6	21952.8	21162.6	11125
P30530	Tyrosine-protein kinase receptor UFO	1.63799e+06	1.75868e+06	755741	870270	2145756	2.07297e+06	1.37971e+06	2.41299e+06	2.32383e+06	3.50166e+06	1.59064e+06	1.45108e+06	753856	1.37717e+06	1.93958e+06	1.70075e+06	3.92907e+06	1191652	1.25427e+06	1.40445e+06	1.26517e+06	1.47796e+06	1.1626e+06	1.35261e+06	1.80167e+06	2409761	1.15599e+06	631412	642542	2597694	4169758	1.47967e+06	1.7476e+06	574710	1.68064e+06	1910080	2122577	2.23554e+06	1.76973e+06	2.94675e+06	1664546	1.168e+06	241235	3637609	2.59321e+06	1508459	1.10418e+06	1.3182e+06
P30613	Pyruvate kinase PKLR	7039.3	8441.81	13578.2	43840.3	14201.8	11833	10021.9	16260	13196.3	15068.7	11843.4	6759.08	14690.9	12501.8	11815.2	4822.58	1.83339e+06	11103.4	8076.34	8493.33	8587.44	22021.5	29117.7	26871.4	15680.5	9831.33	12046.8	51058.6	10934.3	10001	18119.2	11529.2	17857.5	3175.41	16227.3	12632.5	23844.9	10230.5	14672	7530.1	14793.3	17273.7	15515.5	32435.6	5949.05	25442.3	9933.92	67654.1
P30626	Sorcin	65091.6	33758.9	46126.8	48412.9	116396	64738.6	43183.3	47973.9	86118.5	95410.9	82685.1	48099.2	75605.7	78645.2	96671.9	12063.7	52748.6	89491.8	113755	57860.9	92331.2	97457.5	80208.2	14643.8	58609	48850.5	30975.6	36819.3	34413.7	100169	31790.8	88101.6	80601.8	78863.8	77282.4	52313	39701.8	117488	41937.1	56300.3	54479.8	63586.1	84379.2	61807.5	37137.4	33080.7	23970	19943.8
P30740	Leukocyte elastase inhibitor	97029.4	8897.1	105385	163628	9560.15	8555.18	15329.7	13499.7	110589	46602	4538.24	136880	5424.96	13008.5	67822.9	15706.9	19265	8190.04	17751.8	7577.78	7584.79	13890.5	34736.9	18723.1	242271	14361.2	16646.3	23817.8	68684.6	54376.3	33840.5	12258.7	15352.4	7198.67	22494.7	15048.4	45013.8	17880.5	13644.7	16678.3	29000.3	9986.81	8146.05	14193.3	16138.9	9713.16	7662.68	30767.1
P31025	Lipocalin-1	1.65647e+06	368673	56085.6	332462	131077	111334	532418	222395	22607.5	401384	149825	107565	230500	1.36091e+06	151548	703424	887895	56739.3	122928	118806	149129	119696	57869.9	861477	96770.2	123802	389018	769943	824987	1.30314e+06	23036.6	116003	589120	219114	24469.7	171947	141859	58081.4	183698	598266	47533.4	86848.4	84935.8	20909.4	1.12861e+06	217928	209914	138269
P31150	Rab GDP dissociation inhibitor alpha	13327.7	20687.4	44262.9	52272.1	39736.5	54623.8	32447.1	29230	45137.8	40473	59983.4	38020.2	31321.4	29664.8	19813.4	14993.1	39217.2	33475.2	25784.3	25617.7	29358.5	30582.6	34100.9	22262.3	67614.2	25483.7	23727	296761	10545.6	82392.9	45414.4	25981.4	25403.7	42736.6	23031.6	37168	32992.8	27641.8	49163.4	31362.6	20816.3	35955.1	23820.4	36966	19537.8	15238.2	46142	43639.6
P31371	Fibroblast growth factor 9	8973.2	13025.6	8612.53	18584.4	9328.53	7482.7	7798.52	14134.7	7416.04	8618.47	2532.69	3719.31	18486.3	10573.5	6263.3	16177.8	23983.1	3183.29	18973.2	16168.9	21511.7	5864.94	12515.2	17398.2	7300.64	7008.72	3434.38	17462.2	10539.5	25059.8	19286.9	7611.47	6437.79	2632.97	7619.98	8927.22	4035.69	5324.6	6410.28	5861.51	7612.35	7916.18	7812.16	4351.55	168664	9495.2	4636.05	6807.07
P31431	Syndecan-4	15340.3	45081.3	205754	511954	19345.3	17386.4	19309.7	34821.2	48870.1	19311.9	14636.5	43863.8	90837.6	23430.8	12377	52454.9	130626	42083	713333	64000.5	152853	49717	744165	162689	15597.3	77281.6	35941.8	366292	17810.7	47644.1	181781	14760.7	15140.8	43513.7	23217.1	17930.6	14250.6	44709	14712.5	14179.9	37689.5	20901.8	50992.6	23208.5	6542.87	23698.8	43164.9	23599.3
P31939	Bifunctional purine biosynthesis protein PURH	8765.28	11696.2	6702.68	31831.8	9881.27	14163.6	8071.15	10737.6	14513.6	6309.83	11482.7	7814.56	15894.1	12210.5	3789.04	14293.3	5904.87	7241.91	9522.98	10838	15237.1	4043.55	8283.29	11140.3	4748.11	8074.65	4938.18	7452.65	24351.5	8933.89	11799	16127.2	4563.28	11127.4	25233.4	15230.1	11178.3	10745.8	13029.3	6130.82	5656.63	9759.01	8493.9	9690.55	23526.7	5077.57	10852.7	5782.67
P31944	Caspase-14	9405.58	3.23638e+06	513901	141417	316962	179975	877830	1.4287e+06	114696	9599.14	4409.49	604670	8981918	31496.7	46998.3	1.07815e+06	1.42541e+06	7823.72	91262.8	768540	44538	599629	313610	940658	148531	2.03196e+06	53648.9	23731.1	3.44409e+06	4752730	80471.9	1.2184e+06	632669	4212.21	124748	616026	35752.8	4870.49	27108.8	529704	136405	23440	2422949	256145	900150	1173209	1.17903e+06	244556
P31946	14-3-3 protein beta/alpha	26734.2	31193.1	143807	208342	44447.7	22809.9	25157	9512.55	85578.1	2728.31	29268.5	30738.5	120860	58474.9	11386.6	10887.6	7581.7	41527.6	63947.3	39832.1	67368.4	103350	79828.9	25400.9	94393.9	89340.2	25950.4	90608.9	29040.9	19284.9	79624.1	29543.8	12503.4	47091.1	5869.23	8160.98	23262.6	49503.4	24022.5	10514.1	58246.2	27134.9	63176.3	34262.8	18581.2	2845.9	57054.5	34793.5
P31947	14-3-3 protein sigma	8190.29	2520.46	95284.9	137320	14174.6	26377.5	14637.4	18342.9	94353	12880.9	26278.8	68521.2	12041.7	14348.1	7182.8	11609.9	15228.5	6086.73	16847.1	3533.38	11927.4	9391.25	20615	4394.64	125711	7466.42	10074.3	42166.9	62561.4	30062.7	17375.5	11948.9	18007.5	12853	6921.35	7243.13	39477.4	4765.11	11544.1	14047.4	16200.9	6759.38	3526.23	624.411	19172.2	8395.79	18741.6	26413.1
P31948	Stress-induced-phosphoprotein 1	42917.6	19659.6	101528	68571.3	15248.6	35689.4	30473.4	18422.4	42078	28276.3	36217.4	31556.5	271729	22222.3	27950.7	49419.9	71141.2	19876.4	5506.73	21956.2	34724.7	84965.5	82822.9	48652	35588.1	181392	141183	87535.6	28104.9	44105.6	88850.8	36056.6	19314.9	75197	47110.2	27494.2	36404.2	29424.9	25288.1	22883.1	132297	23977.1	22344	32820.8	24532.2	41754	41253.5	62388.3
P31949	Protein S100-A11	35777.8	47483.2	77769.3	156674	28705	34184.7	24771.8	39819.7	79026.2	58042.8	29183.5	56706.7	28978.8	51169.4	160003	52118	116514	126453	27238.7	44671.7	30905.9	20483.3	71727.6	17309.7	146621	53639.8	33115	28934.2	32192.4	48080.8	38275.3	19269.3	42999.2	38709.6	34742.7	32044	44456.9	16399.5	32374.2	18903.9	63495	22311.4	24406.1	17584.5	26687.1	38925.5	27639.5	67808.8
P32004	Neural cell adhesion molecule L1	20229.2	19438.7	23524.2	24325.5	34396.6	31379.6	21820.8	47293.1	17969.9	101684	21591.2	14541.2	41799.2	29509.6	34762.2	70893.9	31503.8	32216.7	47663.7	37920.2	16322.9	11206.5	42528	148897	22930	26142.8	23135.1	58005.2	50075	39173.2	22285.5	22964.1	27499.9	20537.8	99989.4	52468.4	25471.9	33727.7	46923.7	26948.1	24437.6	31909.1	35792.2	53272.8	29484.5	37131.8	16999.8	31161.9
P32119	Peroxiredoxin-2	79803.3	58733.3	150208	106152	86578.5	118031	128724	95694.9	102527	367932	109374	145328	40010.2	113180	171108	60867.2	52528.8	81903.9	65570.8	62575.3	42397	180135	249598	50811.4	112811	60398.4	115990	98169.5	28888.2	167130	75702.5	196611	90197.9	81026.2	368052	276703	241612	169065	164837	131390	79309.9	142087	112481	235562	114188	103687	132803	223426
P32189;Q14409	Glycerol kinase;Glycerol kinase 3	26552.9	22201.3	8338.56	14045.5	21336.5	13896.7	20935.5	25826.1	16739.5	24473.5	6628.38	8851.97	6813.14	17997.2	11642.8	31081.2	21079.9	15037.2	6250.64	10941.4	5635.69	29570.9	36813	16985.3	21018.8	8972.83	5268.29	567366	6263.3	22618.1	12649.1	24577.7	17901.3	10596.5	39440	15811.2	35218.3	21259.1	33561.7	27640.3	8477.08	24700.5	18194.8	44859.1	17211.7	13810.5	7855.16	14303.8
P32754	4-hydroxyphenylpyruvate dioxygenase	89694.8	41765.4	12251.6	16823.9	30074.4	38000.4	50908.6	134169	61132.1	259766	12709.7	21194	27026.8	66973.3	37708.4	56480.9	40424.6	16966.6	17280.9	23256.9	24220.5	31079.5	24223.1	14606.3	23530.9	6548.58	15799.3	20270.2	16086.6	39258.4	23837.9	49204.9	39572.3	23505.4	39142.6	91617.2	30631.1	45781.8	49657.1	48085.4	15891	33058.5	30587.3	50789.2	23908.1	16662.9	34482.1	63937.6
P32942	Intercellular adhesion molecule 3	35416.6	95191.9	27405.8	40401.4	79201.8	48768.4	39262.2	74726	45094	38679.2	16666.8	25606.2	32162.4	65736	70152.7	32923.1	49710	22330.1	13423.6	16309.7	21160.8	27496.7	22413.6	114375	39892.5	27362.7	26152.5	5343.96	38919.8	28337.4	37355	24807.5	92229.6	26169.2	46785.3	59292.6	35808.9	18052.8	39458.2	88644.3	42245.4	23129.3	28382.2	35231.1	50269.5	109471	27796.8	69021.2
P33151	Cadherin-5	930380	76157.7	10363.1	52231.6	55684.7	80684.7	240850	164465	16058.4	19828.4	41343.9	31202.4	35681.1	125994	117293	474745	363813	56440.9	52539.3	60034.9	23678.2	12556.7	5565.46	205718	28987.9	11704.7	69305.2	50421.1	899034	524164	43820.1	25408	339615	44676.9	105798	120351	214504	11891.7	58884.5	72124.8	27449.6	52474.2	35073.3	20143.8	186390	158283	114527	67173.5
P33908	Mannosyl-oligosaccharide 1,2-alpha-mannosidase IA	131962	111008	176789	117222	290794	161348	105089	215453	272788	151655	200939	153894	248563	55233.2	211049	72019.8	90592.5	379496	187633	237401	306205	372512	162321	189027	177172	188274	108855	163845	39652.9	141279	162199	389850	71393.5	158860	153699	203407	143868	413531	217096	251173	107180	251514	230885	256071	112265	109966	105633	159481
P34059	N-acetylgalactosamine-6-sulfatase	103036	36560.7	118799	31454.6	180913	208909	93758.9	153256	79436.6	123698	35062.8	201440	123603	164216	65361.3	43107.5	33591.2	41343.1	49912.6	106493	212147	78084.3	36808.6	57641.8	37275.4	77903.2	185075	97278.7	32452.2	32223.5	39632.1	94604.8	129752	145349	54075.2	259450	210534	85657.3	262943	381381	198594	169777	89069.6	295586	318354	151196	300722	352199
P34096	Ribonuclease 4	47760.1	41274.4	18711.8	22190.9	65692.2	99436.7	55024.7	28254.6	33381	186078	265985	91627.2	19260.8	34842.9	35346.6	18241.7	17894.8	73611.9	11170.5	17960.6	41941.3	28970.7	18718.9	6659.5	17754.4	26956.8	49096.9	34399.9	27982.8	47721.1	16773.1	45357.7	15567.4	58971.2	85226.1	101164	24516.1	29786.8	109718	37019.3	28711.8	68377.6	23256.7	20890.4	63491.8	20860.4	56947.3	39414.4
P34896	Serine hydroxymethyltransferase, cytosolic	35670.5	16085.2	49129.2	30129.4	32932.4	26772.8	41505.1	32295	63720.5	40785.6	19325.8	33085.1	52037.2	23370.5	20393.7	39293.1	37614	29298.9	37272.5	22609.7	34967	101671	22494.3	15136.2	30476	34123.6	25670.7	37590.7	25700.7	44159.1	43171.5	56200	15431.6	20613	38023	49449.2	83457	59453.2	63010.3	75568.4	33551.7	61354.7	51127.8	160527	35977.2	13199.6	19328	51594.1
P34913	Bifunctional epoxide hydrolase 2	16996.6	14780.4	8484.91	27241.6	22091.3	22508.2	30972.6	24094.7	14690.9	22806.1	27510.1	18016.2	11254	24321.4	2223.28	43384.2	11816.9	21492.7	14105.3	11590.2	14942.8	19188.8	3071.65	14251.5	10617.9	11404.9	13830.4	12745.9	10271.7	66243.7	14522.5	40405.4	18831.7	11188.2	23623.3	34835	14560.9	26972.1	48759.6	22367	12584.1	18127	16406.9	43575.6	13471.6	23678	30825.1	16842.6
P34932	Heat shock 70 kDa protein 4	16111.3	8352.58	15044.4	25383.6	12629	9228.04	6376.6	14451.2	13433.9	11603.4	11819.5	12625.3	17110.5	6576.24	10986.2	15773	1.83339e+06	11851.3	7486.4	8929.05	7728.9	8346.11	9529.04	35859.4	14418.5	11180.3	5801.31	2.26177e+06	18520.6	7998.25	11416.5	5292.77	3359.68	8376.53	41943	4185.12	10749.1	5041.51	12047.6	16136.6	5221.34	8504.87	8793.55	6527.86	16720.7	3169.93	12609.7	12754
P35052	Glypican-1	21133	30551.7	57671.6	71771.1	72410.6	62473.3	56042.3	69282.8	76371.8	71637.6	79932.2	78798.8	106410	87265.6	60987.8	9816.54	43473.4	121512	44009.1	67905.9	71998	44748	45388.7	90515.5	42003.9	77152.4	74797.1	40669.8	34872.8	20607.5	46595.8	63722.6	46010.1	56773.4	11404.3	43799.3	49204.7	83372.3	71608.1	96074.5	42673	80297.1	66663.9	92509.8	40957.3	76205.8	46465.4	90713.6
P35080	Profilin-2	13916.6	9117.43	3183.39	42063.3	4463.65	5548.42	7906.93	9431.78	3424.81	8357.54	7208.39	3122.82	9680.37	11581.7	3936	1.24721e+06	8428.91	3165.79	7981.45	5517.21	3745.17	5792.91	9424.91	24353.7	7475.89	4826.85	4819.93	16960.3	35276.7	15907.4	6757.65	6975.93	9660.92	6861.58	13345.6	9959.79	3818.15	6691.92	7758.12	4791.87	6328.48	1910.55	3929.93	5308.38	5401.77	3363.31	5593.77	11255.3
P35237	Serpin B6	17664.4	16442	15024.9	21873.1	15823	32491.9	18879.6	29053.1	13977.4	34109.6	28677.8	16617.3	17674	23253.7	18534.3	55635.9	27248.1	19153.8	12834.5	12822.3	20771.5	21621.4	12640.5	41900.6	20691.3	22640.3	13493.3	18990.3	22874.7	18860.3	9453.32	12316.5	21240.8	22552.9	44850.6	57094.4	26396.9	13846.1	34026.8	23531.9	10197.5	26752.7	18099.5	42476.9	24548	4838.46	25325.4	11428.9
P35241	Radixin	6696.39	23089.7	51890.2	58985.4	41660.1	25448.4	17109.8	13444.4	49602.3	13952.3	13153.5	14475.5	72564	28210	21435.1	15531.4	1527.18	86908.5	45634.7	13431.4	42353.8	39281	47405.4	7644.55	15047.3	31496.9	11476.8	50803.1	13311.3	9849.83	50257.5	30937.1	16488.2	13138.2	29494.6	8611.43	21911.7	38536.1	13543.3	32722.2	25339	14984.4	17862.3	25581.6	35559.2	30581	10258.7	84283.2
P35443	Thrombospondin-4	4338.96	16639.3	89883.3	26401.6	11254.3	14221.9	11912.1	23093.2	30509.1	20077.5	10696.2	11964.4	55110.6	13246.3	7893.45	13456.6	20113	27489.8	41412.1	38876.2	100354	48080.3	29034.4	14991.2	14674.5	42753.6	61727.3	115427	21032.8	12273.6	182554	17430	10781.8	43974	28322.6	20204.3	13631.1	18145.9	12022	8791.73	59802.7	11777.9	33874.5	8135.8	11689.6	12158.6	41983.4	15688.6
P35475	Alpha-L-iduronidase	8221.16	7563.93	5679.3	15471.4	10937.1	4821.11	12073.3	6512.02	6175.83	14723.2	8954.92	9809.16	19259.6	7397.77	6095.39	10003.8	16965.7	6511.71	6757.18	9867.43	10841.4	8515.74	12559.4	14500.5	7412.05	9156.25	12207.4	24151.3	9765.64	7753.83	9157.83	8489.81	13633.4	13884.6	6336.82	11869.8	8912.79	7391.23	14354	16680.2	5302.88	10045.7	7435.56	14090.2	16570.3	5230.96	14565.9	29225.2
P35527	Keratin, type I cytoskeletal 9	31744	29325.1	105257	229924	32151.4	34428.3	30279.5	21232.7	56060.3	11558.4	70798.7	33349.1	44406.8	37885.2	43390.5	27859.8	18020.5	23643.3	1.03601e+06	64668	180258	20693.4	513544	13463.8	110140	135956	793245	1100596	61080	36654.5	66647.1	183299	2327.22	25777.2	90853.5	12973.4	8230.15	157476	11910	8827.45	28473.2	42479.7	197401	27636.7	15301.1	13710.7	10522.9	69288.7
P35555	Fibrillin-1	580239	513865	420726	401457	687102	674998	951750	760145	521469	522834	529475	569858	764120	1.33567e+06	858792	326099	455290	355663	190785	160532	489861	392262	620659	316056	366999	353340	697811	535226	622426	448055	437822	484725	698805	665582	254995	531642	703365	794964	726796	684247	515931	604322	818736	607089	805476	1.06725e+06	476864	578120
P35558	Phosphoenolpyruvate carboxykinase, cytosolic [GTP]	21186.1	19421.2	25491	41356.4	18511.5	21174.2	17412	28138.5	27315.4	23849.5	20602.7	22454	22978.6	8438.92	12621.9	27701.6	18500.2	16099.2	33765.5	12804.8	18183.3	32492.4	71253.3	31313.1	14353.9	20301.4	13243.4	26754.9	10024.6	8976.76	32296.2	41869.5	22282.7	21591.7	47249.3	18545.9	28756	28901.2	27540.9	17573.5	8266.82	26307.6	31858.8	87525.9	31652.4	7376.01	15508.2	23211.9
P35579	Myosin-9	16723.8	40866.9	54826.1	63031.5	7244.54	38754.4	4455.53	31861.9	70074.6	9604.74	26797.8	6484.53	3035.91	18866.5	44710.6	165005	24653.5	16687	5028.34	48108.7	27660.7	13047.6	23213.7	19807.2	74977	11085.2	8887.13	10182.3	9775.5	18336.8	35976.4	33260.6	1578.83	46897.8	38942.1	62956.5	25853.7	11331.2	9295.69	5777.28	13409.4	12518.7	46443.6	6891.98	30464.3	3545.51	25609.2	15237.5
P35606	Coatomer subunit beta'	5907.37	11931.6	18427.8	17290	4477.6	4093.18	12869.8	16396.2	14707.5	17360.5	5655.56	15578.6	12918.7	24789.1	7267.35	22826.5	70711.4	20170	9304.63	3935.87	10130.8	23447	15321.7	25772.3	23274.5	16549	4833.46	17506.2	21214.5	10138.6	5913.54	36460.5	7581.48	20615.6	63674	19931.3	16953.1	41526.1	14637.5	10947.4	6485.49	19805.8	7878.38	65741.6	14402.3	16932.4	6831.27	12059.1
P35613	Basigin	202785	335568	77807.2	141535	167790	175865	228296	238340	114558	206182	100905	175004	170188	192656	172148	132620	61126	110888	88078.3	99118.9	77518.7	114509	81113.6	254426	104914	102762	103841	112654	144564	164929	95164	132207	262205	163464	46427.7	122563	142610	148530	139079	174949	88080.2	146418	122478	99905.2	195763	219357	129721	181926
P35754	Glutaredoxin-1	183997	73850.6	37283.6	99128.4	85938.6	42849.9	130504	73729.5	32791.9	91120.9	23416.1	32205.9	111086	107871	70905.3	38663.2	134672	40115.7	120320	37273.9	20527.8	49875.8	63768.3	710594	56239.5	43699.9	54978.6	137421	283334	165179	61831.4	68008.9	57034.9	53358.1	20425.3	39670.4	73979	67227.6	40516.6	56625.4	59972.4	42496.8	46960	63193.1	115557	116541	45178.2	17664.2
P35858	Insulin-like growth factor-binding protein complex acid labile subunit	104563	54415.8	49819.2	42777.1	45474.1	42756.8	60036	76122.3	70754.7	24129.5	56748.9	50756.9	109874	69482.4	41895.4	121902	95266.1	259501	77979.1	215433	62927.1	49065.9	42704.3	44459	37195.4	97326	82209.4	106987	160281	81427.3	129460	48817	26385.7	110689	136895	39074.1	60708.7	67078.3	93580	43725.1	65360.4	103174	63971.4	100185	16361	85474.5	61131.2	84689.9
P35908	Keratin, type II cytoskeletal 2 epidermal	90232.7	38855.8	171494	93697.5	51205.7	51235.2	90753.3	951937	92087.1	26540.5	100634	20553.5	136355	68022.6	92840.3	85728.8	25587.9	27030.6	267505	59177.1	164071	553258	76788.7	17011.1	139106	122613	754169	321329	107040	50253	408995	211866	61272.6	25285.3	132498	45366.2	38797.5	57622.5	20752.1	53316.7	61834.4	219058	121890	11235.6	36203	17964.2	26908.7	1.04815e+06
P36222	Chitinase-3-like protein 1	26791.5	8217.91	14306.6	16639.6	17414.1	16792.7	13399.5	10370.3	23787.5	53679.7	11221.2	6826.12	10409.6	12006.6	49575.1	60001.9	43871.6	11985.8	16256.3	10061.2	6089.68	30446.3	19411.5	13939.2	52672	8269.81	7152.28	26581.5	81996.4	17938.8	27211.5	7941.87	11038.1	7440.76	22597.7	17687.9	16043.2	12058.3	5222.82	25117.7	18367.1	10271.5	19607	16466.7	58068.7	16904.9	8126.49	13887.8
P36405	ADP-ribosylation factor-like protein 3	21633.3	31969.6	27673.4	42013.7	34507	24337.7	15136.4	59636.2	16636.9	52072.3	4683.91	6574.02	34753.1	30354	30265.3	13752.6	14369.6	13720.2	43142	19571.3	14871.5	20675.4	29211.5	46333.7	12092.8	12805.1	109451	29779.1	6946.18	13620.6	25772.4	13774.5	13115.7	12324.9	34993.4	53493.2	30828.3	18622.4	20872	10219.4	14485.9	15650	11676.3	22294.1	23977.2	95286.6	14683	57081.2
P36543	V-type proton ATPase subunit E 1	50160.5	40107.8	42682.8	17579	265854	57631.5	51950.2	117850	32750.8	98696.4	36851.1	43749	38124.5	50724.6	39126	56685.8	49494.2	42634.9	44618.2	25312.6	36123.2	57914	38774.7	102896	42210.7	88458.9	14079.3	18806.4	33884.9	24704.9	71564.4	39627.9	37724.3	45024.2	180220	120633	66768.9	36494	49245.4	113735	33467.3	46014.9	62646.8	49985.4	50653.7	32213.1	23566.7	33681.1
P36639	7,8-dihydro-8-oxoguanine triphosphatase	12813	7255.74	23667.8	16378.6	10008.6	9094	10079.3	10951.8	9408.07	6972.64	4830.35	5745.62	44652.7	10568.6	11672.5	15520.2	93259.8	3379.6	36817.6	5992.78	13304.9	10500.9	45212.8	12991.4	4223.71	18295.3	12332.9	22488.2	5620.47	11141.4	22404.2	5976.13	14524.3	12378.1	5236.38	9445.73	19190.6	11478.1	8541.13	7703.91	13021.8	7676.77	9729.26	5494.71	9764.02	19298.2	12674.9	21582.8
P36871	Phosphoglucomutase-1	18855.1	18365.5	21874.3	33704.4	24663.3	27664.8	22695.3	36336.5	47249.3	42516.7	14640.3	30576.7	17677.3	36129.6	31496.2	20717.3	26955.2	37840.9	19378.3	22550.1	17372	52794.8	28433	19622.5	56384.1	32920.3	11119	10752.6	8182.12	69290.1	22166.6	45673	25694.6	28223.6	49407.7	44859.7	31290.8	42288	32205.4	35001.6	22577.6	36188.7	24402.3	60412.6	57860.2	19242.5	25328.9	32806.4
P36873;P62136;P62140	Serine/threonine-protein phosphatase PP1-gamma catalytic subunit;Serine/threonine-protein phosphatase PP1-alpha catalytic subunit; Serine/threonine-protein phosphatase PP1-beta catalytic subunit	15403.8	19534.7	34814.8	26458.5	14906	14348.8	6156.47	11040	12837.2	10751.4	9685.77	7423.3	8379.09	20297.2	11915.1	21112.9	7206.11	10735.2	9768.82	17783	13157.3	8889.06	11905.9	28089.2	22965.7	26559.3	18486.4	38424.8	21041.1	23412.7	20818.4	28406.3	13923.8	8599.92	11458.3	11390.4	12711.2	14962.7	10772.7	7081.71	6051.39	11880.6	21753	15362.8	15860.3	13690.3	24653.4	14137.9
P36896	Activin receptor type-1B	15077.9	52965.5	186069	215118	45542.9	67640.1	46596.7	31862.1	431303	26645.7	55309.3	92182.5	936617	116811	34290.3	23902.5	47325.5	69588.3	354223	99220.2	223290	205678	252882	40755.1	66083.5	165169	389604	618998	105031	21697.1	523149	72027.5	36072.7	168777	18558.8	27990.8	55934.8	102273	82712.1	33454.7	196270	69520.7	287882	67959.4	14411.4	53241.4	224315	158958
P36897	TGF-beta receptor type-1	80565.5	40947.9	35000.5	33442.3	41938.3	46231.5	97127.7	91027.7	43602.6	87744.9	37977.6	40093.4	115868	57032.9	76057.8	37476.9	34055.4	51397.9	76948.8	27315.9	62639.5	28387.6	37186.2	85522.9	28898	49880.9	50081.7	104539	64953.1	48447.7	47148.7	40393.3	70604.6	45382.3	1011.9	79326.4	56396.2	52267.5	43494.2	84113.9	65125.5	56857.3	56122.5	42734.5	47087.6	52559.1	24967.8	16755.7
P36955	Pigment epithelium-derived factor	331715	59572.2	111084	29369.6	92479.8	60610.8	99911.6	47563.2	74213.8	140377	65822.9	50134	98666.8	51046.9	85823	244782	392502	92671.2	52568.9	69321.7	82806.4	115537	51327.9	64619.5	38932.4	36537.8	41307.8	75475.4	401609	204342	43560.7	154765	73096.7	63186.8	300282	217012	172858	78645.3	60157.4	107975	70074.1	90075.8	71313.9	97270.2	137648	32757.7	50308.2	57364.4
P36957	Dihydrolipoyllysine-residue succinyltransferase component of 2-oxoglutarate dehydrogenase complex, mitochondrial	210939	678022	62896	173129	177578	137406	82920.9	215529	46667.7	1658301	195577	183941	387090	538978	68773.3	80831.6	150155	352641	91721.7	196958	13763.6	189523	64094.3	60697.7	237371	155233	160019	116540	92856.3	222580	82328.8	116798	267877	75998.6	31433.8	161325	131165	253239	177155	120075	176363	231835	34818.6	402983	172320	413301	27324.8	303178
P36969	Phospholipid hydroperoxide glutathione peroxidase	19442.5	16456.7	9928.54	21087.7	13677.2	24610.8	3668.79	42149	20159.7	20244.1	27399.4	10820.6	10122.1	14361.2	17775.3	52054.9	56452.1	9669.97	11404.8	3470.57	5038.5	13629.9	6207.8	35619	16868.8	6030.08	12434.4	14554.5	9761.82	43475	6558.93	24803.5	14626	24615	39943.6	34255.5	8330.77	10460.5	18423.4	22988.7	8945.09	8310.31	16793.4	21847.2	12890	14413.4	15796.1	17044.7
P36980	Complement factor H-related protein 2	160848	79658.6	67520.6	194774	69809.9	77334.8	103477	31192.6	57686.6	69875.1	28992	93632.2	100933	119132	77955.8	56922.8	34528.9	101991	50766.7	62901.9	74277	86599.5	45987.6	71612.9	92313.8	77884.9	128405	280965	569887	64117.6	121976	90043	38856.3	47546.6	24447.9	29810.8	40000	35412.4	83430.7	167947	68069.2	35130.4	122166	67325.2	187388	58588	56659.6	247063
P37802	Transgelin-2	73510.7	33395.2	31972.5	50326	23744.4	18247.1	35910	53868.3	54582	75428.1	23258.2	53466.1	16946.7	30720.5	46399	92153.4	63935.7	23985.8	13495.2	13998.1	16790.2	23488.2	15546.7	192789	96000.8	22150	17030.5	16547.1	12894.6	77225.2	18805.3	26410.8	46430	17515.9	76571.4	52599.1	70632.7	16899.1	36158.9	46091.6	32203.1	27814.3	26084.3	36254.1	63081.2	28493.8	18010.6	25197.7
P37837	Transaldolase	301.838	15664.2	55301.1	71929.8	16963.5	22017.8	613.191	17020	83126	41222.3	18554.4	47450.6	20526.3	28488.8	153996	12614.9	20510.3	11421.7	15321.5	15251.8	10545.2	13036	51249	28078.2	258480	24517.4	10380.6	16050.7	71539.2	11754.5	46563.7	47371.8	18437.7	9783.65	98057.9	10303.3	55340.5	11478.2	17450.9	7264.68	31474.5	11652.2	12140	11491.3	19032.2	19667.2	14715.3	123913
P38571	Lysosomal acid lipase/cholesteryl ester hydrolase	6627.3	16768.3	2729.3	15218.2	30221.6	18616.3	7621.95	34959.1	18673.2	51803.6	29087.1	10646	2904.9	21702.2	34651.6	28884.9	5392.38	19485.3	7970.84	26218.6	15807.2	22599.3	7846.06	24999.9	16220.9	10021.4	19039.2	1668.85	5353.14	22682.1	1486.93	20012.9	45418.7	21410.8	19758.7	26978.1	27303.6	22418.7	25074.7	31786	3267.57	24068.9	15958.7	36262	33553.5	32060.1	12564.8	30500.7
P38606	V-type proton ATPase catalytic subunit A	25271.7	21502.5	44735.7	38622.9	49743.1	65575.2	40745.1	70761.4	67458.1	50378.2	37241.4	41748.5	38805.1	49787.4	31329.5	11442.4	24692.4	47844.5	35711.8	30453.1	34795.4	67626.8	30534.4	70785.4	77621	84931.2	17106.8	48099.4	17562.3	37249.7	53411.2	62620.9	34586.1	35547.8	134123	101540	61311.6	55552.7	54849	67564.7	49472	47825.4	52498.3	75968.7	94820.9	33864.1	20884.6	34121
P39059	Collagen alpha-1(XV) chain	1.19693e+06	476611	220605	183598	194513	496795	474703	898820	470581	1.45378e+06	572597	224929	196558	243457	576117	1.1766e+06	907748	957452	552047	764360	321451	168902	340279	278483	454332	296450	350207	150615	441381	583028	204709	227272	965281	628169	335424	1.88646e+06	815332	862678	1.01973e+06	580230	284008	699393	437220	924608	461948	624683	325424	562240
P39060	Collagen alpha-1(XVIII) chain	107396	35215.6	35099.4	151693	82448.2	62290.7	80902.1	129272	47573.8	78756.4	96779.2	62866.8	57755.4	69542.3	77902	42455.5	84321.2	70313.7	87920.5	93531.1	94335.6	60587	84070.5	43001.7	36387.5	68048.9	65439.8	75850.8	215176	48559	77173.3	105709	40367.8	44773.5	85838	93996.8	69346.4	85362.3	61876.9	152170	45757.3	60759.7	50053	105757	46090	40246	41507.1	69181.6
P40121	Macrophage-capping protein	13902.1	13715.6	50820.2	25783.6	24111.1	18912.5	19162	13090.3	42346	9158.79	9481.4	32307.7	26929.7	44032.8	27659.7	7698.25	6252.59	26265.7	13585.3	22312.1	18363.9	44627.7	26858.4	17323.1	74670	34706.8	19845.3	35163.5	19034.4	10790.1	44216.5	38214.9	22862.6	20094.9	17792	12881.6	38668.3	26639.2	23021.5	10960	19971.5	24801.5	35604.1	17438.6	27768.4	9230.84	21831.2	42374.2
P40189	Interleukin-6 receptor subunit beta	25285.5	79152.8	24495.1	59406	93737.8	71564.6	113289	44511.2	76523.1	162800	101762	66177.5	28923	116771	110692	56881.1	11504.8	119046	26037.4	140199	39842.7	44255.3	32520.2	43645.2	59473	39405.5	65814	28685.2	57058.6	37002.7	50522.3	71282.6	117093	49683.3	26708.6	68294.8	101735	96014.5	149074	79893.2	49189.6	92963.1	40866	103000	92507.3	116935	36667.8	85051.9
P40197	Platelet glycoprotein V	30872.7	7192.29	24326.2	41750.7	31781.7	18938	10174.3	14225.7	43605.4	18461	11681.8	8126.92	26395.9	6922.42	15084	43841.2	20088.9	22888	19058.9	28878.3	35340.4	14603.9	14055.7	18336.1	4557.19	33788.9	20777.4	30967.9	12540.7	8367.26	38038.6	9022.64	10394.1	11339.1	8805.35	16671.2	15646.7	12022	19429.1	44995.9	13393.3	9565.55	16155.4	13685.3	9736.25	20832.9	12753	4229.79
P40227	T-complex protein 1 subunit zeta	11220.1	30244.1	26291.9	37307.9	32985.7	12654	21054.7	8495.39	9582.92	3011.13	8040.82	5622.27	21705.5	14008.4	13504.3	5129.99	5776.78	7664.13	15686.8	11834.8	10482.5	4023.85	29097	27112.1	50740.3	15298.5	19193	31297	30242.5	12833.6	27604.6	41092.8	14854.3	21182.1	13936.8	16044.9	9781.37	13272.9	10375.3	11171.4	13786.3	11755.7	14729.9	14435.7	14465.4	11218.2	25155.6	16924.4
P40925	Malate dehydrogenase, cytoplasmic	45851.6	61751.9	57556.9	106367	48376.8	57942.7	79489.5	83352.2	86094.5	54296.4	53768	95738.4	76989.9	74259.6	44803.3	17718.5	9381.41	62482.2	41320.4	38414.9	31494.9	129562	46515.5	9390.52	42154.5	91149.1	26381.5	65111.1	36264.8	40953.4	63848.5	140216	20018	57296.1	40177.8	114269	104052	66449.2	147199	79322.4	38362.3	106068	28616.4	118001	41819.8	40525.6	49993.8	82012
P40926	Malate dehydrogenase, mitochondrial	15515.7	14072.1	45260.4	35323.8	11515.6	11213.5	3593.54	15538.4	23471.9	37156.6	19057.2	17910.8	8818.69	3147.93	19186.4	16917.2	12515.2	17476.4	13998.3	10929.2	10715.4	14148.8	14870.9	62074.8	98859	35456.3	9280.89	38212.6	20467.6	9891.55	26862.6	16850.8	14930.3	10390.3	58770.2	20640.4	19999	6768.93	10650.6	18043	21600.2	9729.54	7840.85	16701	16534.6	11891.1	4246.4	38816
P41181	Aquaporin-2	8331.6	28745.6	122684	95278.7	33308.8	74738.4	5773.19	13693.5	100935	26049	29803.7	17451.1	461179	51270.1	15100.7	6954.77	29001.8	93347.8	181220	134352	295589	68339.8	373960	36400.5	25320.4	60284.1	90590.2	85862.2	62533.9	18262.8	124696	31708.2	25992.6	82885.5	19504.7	24220	27351.2	44269.7	24136.7	21947.6	150899	66845.4	114654	45312.9	8372.49	75077.4	56062.9	104110
P41217	OX-2 membrane glycoprotein	28518.5	55964	131679	69687.9	27298.6	38493.6	15358.7	11398.9	95460	4483.68	54430.2	21681.5	212938	97458	24698.2	14431.4	25613.6	37131.6	53676.1	116215	42963.4	146485	47192.2	28989.5	17311.2	168541	184350	95792.9	22732.6	34575.1	45425	31608.9	10993	57618.3	47437.1	24481.2	39375.2	55565.6	41418.8	13995.8	66670.8	28190.3	81201.6	25612	5658.31	35358.4	61459.2	67492.1
P41222	Prostaglandin-H2 D-isomerase	42475256	18847744	16715096	21944288	6559497	11447190	22238760	15426457	2.9867e+06	2512512	4263546	4592179	13251885	15270507	16872836	37999452	46926388	2.77421e+06	34987280	5.6624e+06	12942709	2.11798e+06	23297468	22365904	5.63655e+06	5.07373e+06	6.66766e+06	38426208	18070894	48792848	4.42623e+06	7362066	35137844	6736418	3.05898e+06	13118025	8696141	3.52846e+06	6.25251e+06	8555686	2.01504e+06	7.91444e+06	4.57597e+06	2231061	26494584	18746504	4.17765e+06	2.8738e+06
P41271	Neuroblastoma suppressor of tumorigenicity 1	33006.3	52622.1	11545.8	271609	19457.6	97601.6	133657	40374.5	17408.7	28514.8	147141	101918	43743.1	60366.5	55757.1	10398.7	27677	24385.8	303075	22419.2	77777.3	39483.2	99480	31212.9	28614	8992.6	20216	421107	77061.4	63560.6	32978.4	21113.6	40053.8	60043.6	12893.5	56440.6	37413.5	23769.2	76147.7	33875.1	25219.5	41355.1	34131	22847.5	24175	46230.5	90526.2	27021.7
P42330	Aldo-keto reductase family 1 member C3	42809.5	25579.6	12461.7	22343.6	15273.3	2911.4	23019.4	34439.1	13466.8	6908.72	14041.4	15354.1	28013.9	17227.5	14888	28448.1	27784	20193.4	13309.7	11888.2	16358.7	16625.8	17556.4	24334.7	13949.1	12187.9	4801.31	203623	18327.5	26126.9	5430.83	48017.6	18067.9	10915.1	31229.7	22695	24691.8	11912.2	20519.9	21272.6	14253.5	21710.2	5936.23	44724	15197.2	14403.9	3132.98	3829.2
P42785	Lysosomal Pro-X carboxypeptidase	273325	164801	77149.9	56265.1	239075	237999	333749	391520	142243	349650	193953	169002	171426	172259	234483	79604.4	94609	198270	132178	275062	174949	121923	174199	234336	112867	105423	171349	83987.4	630743	153597	113196	155706	229944	209207	183181	225627	201944	245477	271075	303011	180355	185462	159346	237034	195305	365933	269139	353816
P43121	Cell surface glycoprotein MUC18	232746	341243	232114	253212	138547	244494	210108	260036	228771	93145.8	179074	174363	451105	385600	235696	285609	119134	203151	257178	284923	314214	319562	216927	340353	77531.6	534664	659899	570350	248255	300274	207279	194472	345144	195851	34780.9	200161	298807	133271	231242	256897	383267	165964	226458	62490.7	289365	475479	337837	358434
P43251	Biotinidase	1.5249e+06	712653	190492	156946	284706	494142	573881	981412	224069	617664	386504	471219	433761	806037	513272	2732567	2.76537e+06	296521	306668	639373	349614	253060	228917	294397	167330	434102	501524	506362	1.17696e+06	1.79377e+06	245258	219662	1190994	288171	687582	628854	507515	310928	498897	654528	267330	429161	304849	338241	1.25176e+06	1.17003e+06	366892	107232
P43490	Nicotinamide phosphoribosyltransferase	153544	6763.78	26704.4	32911.7	4786.74	11858.7	14216.2	11849.4	8096.57	8190.16	23458.4	8627.96	18224.9	12875.6	17748.4	1.24721e+06	9616.44	11487.2	11957.7	9114.5	3726.21	9431.45	11650.8	19582.4	136933	1527.52	4871.4	2.26177e+06	93321.6	15642.2	12460.5	10798.4	17751.2	10310.5	30874.6	19299.1	12017.9	13554.7	19357.2	17354.8	8915.58	6749.95	3977.69	23369.2	9559	2262.75	18474.6	13747.8
P43652	Afamin	1.01315e+06	298311	115461	135405	1.82652e+06	943018	572383	563843	81115	278478	101783	77794.5	62992.3	292997	373767	1.87904e+06	2.61915e+06	96900.9	119883	213599	101088	107876	172802	542657	202351	171657	458161	109915	208964	951452	200373	333047	878259	147890	1.3668e+06	770899	595289	140676	367057	1.10511e+06	216874	331682	198333	384626	2.72532e+06	596391	202399	622578
P43686	26S proteasome regulatory subunit 6B	2259.39	2081.47	4964.77	61250.8	29268.9	2421.3	2718.72	1951.86	962.75	16938.4	18999.2	1292.61	6851.74	7633.21	4580.24	3483.04	9943.53	1157.5	12137.1	4876.22	4948.1	1580.83	10827.6	2460.34	3547.26	5746.33	5172.04	23592.4	15393.9	3671.68	6737.94	4866.85	2608.15	4058.75	6897.19	2416.36	1874.76	897.894	3076.59	1745.18	8560.85	2070.08	4326.38	2355.07	1364.64	6016.29	1415.8	10197.2
P45381	Aspartoacylase	18178.4	4020.32	6596.13	2.42907e+06	9044.22	7867.72	69337.3	9509.59	11264.3	18444.6	3909.22	5614.88	15264.1	25061.2	7300.27	27205.7	56138.7	6541.72	8480.94	3599.75	6728.54	9782.83	7446.91	41296.6	8398.87	4225.17	8358.09	2.26177e+06	3006.69	20592.7	8517.42	21407.2	9695.74	7932.45	30171.3	11255.4	13779	9141.2	20243.1	30683	8848.21	15086.7	9410.37	14800.3	10107.3	5976.89	6233.45	19024.8
P45880	Voltage-dependent anion-selective channel protein 2	26155.3	6108.79	56311.6	56834.5	25698.1	14147.3	10896.8	19049.6	31094.5	15789.3	15703.6	9683.13	11658.4	28226.7	4768.74	29440.2	3432.57	12969.1	12304	16464.7	25694.8	24417.8	23440.9	19883.9	101199	12362.9	17005.4	14385.1	34603.8	32172.4	32309.1	13125.6	3660.02	14381.3	20273.7	69682.4	9615.36	7021.79	14435.4	205962	29556.8	13508.3	11416.6	40211.2	15577.4	3058.1	35360.3	17612.1
P45974	Ubiquitin carboxyl-terminal hydrolase 5	24746.3	20227.8	19741.9	910.029	8993.68	32839.1	19577	23698	11210.7	25813.2	27124.1	21455	19966.7	20693	16427.7	12747.3	19542.7	22549.1	15219	10645.6	14506.4	23735.8	21682.2	19392.3	21890.2	19751.7	17441.5	10438.9	21624.4	32190.6	5984.03	23278.2	5700.14	16562.2	23400.9	27027	22250.1	25093.2	32835	26689.4	8967.97	21764.8	10979.2	22605.5	11128.8	31119.6	18189.8	34893.5
P46108	Adapter molecule crk	8723.57	10372.2	19821.2	11954.2	16883.1	10585.6	6520.05	4878.54	8220.95	4610.77	5118.86	8496.73	22403	13576.5	9485.8	1.24721e+06	6914.29	8896.32	29661.3	12304.4	11295.9	13515.2	11651.6	3383.48	6190.5	8366.98	7421.62	6256.61	38591.1	8179.13	20562.6	10206.1	4109.05	2512.21	6907.66	3172.31	9517.7	10213.3	3254.2	3808.22	12137.8	10471.2	1385.21	6156.46	330841	7848.39	9567.47	13035.1
P46531	Neurogenic locus notch homolog protein 1	4553.41	8979.67	21282.5	31226.8	33829.4	7009.03	6541.67	3663.2	10127.3	12236.3	12677.7	16135.4	52331	21366	5530.55	19953	15154.6	22652.9	22817.8	20648.8	30701.8	30407.9	10590.7	9004.36	15342	33650.1	29783.3	31513	11620.6	17259.3	9601.86	26602.1	4539.12	47476.6	6816.97	8164.08	3124.07	4544.72	8962.05	5034.98	32857.3	13722.7	18462.1	12140.7	13001.1	9718.68	25404.3	14179.6
P46926	Glucosamine-6-phosphate isomerase 1	33557.1	15055.1	27483.1	26128.6	39792.9	29011.1	39146.6	30066.5	35108	41087	31933.1	18619.8	34213.9	35147.6	39378.5	23335	32098	18676.5	11313.2	10666.3	18063.9	63746.3	20026	35689.5	30320.6	14777.3	13877.3	31787.8	15082.5	25980.6	36919.5	50386.8	28520.1	17186.7	21605.2	41072.5	58753.7	31418.7	46697.8	44860.2	24263.5	33037.1	19990.7	70721.1	41205.5	14529.5	20032.3	29319.3
P46940	Ras GTPase-activating-like protein IQGAP1	14315.9	23704.7	19521.5	20475.8	11530.6	6077.29	11246.9	9228.32	12507.4	8763.5	6729.77	14166.2	26378.6	16107.6	15908.1	24188.7	30430.8	10615.7	21556.8	8079.62	9217.99	9041.57	7516.28	26527	53510.9	6184.47	2488.27	67308.7	18998.6	27108.3	28389.8	5879.67	7492.08	7000.17	18460.9	13438.5	16754.7	6263.13	9302.65	5866.63	6905.21	8610.97	43748.2	7191.62	3884.36	3090.31	7750.34	10702.1
P46952	3-hydroxyanthranilate 3,4-dioxygenase	19719.8	13099.4	16841.1	24942.4	19856.2	21048.2	25098.9	25763	16809.1	35628.5	10116.6	12721.7	14851	13499.5	16732	42618.1	27252.6	15398.8	12166.4	11688.4	6429.1	13838.5	22617.7	31531.9	21287	14945.6	11980.1	203156	11122.5	20505.7	15590.3	23511.5	16353.8	12902.9	25573.5	16185.3	26164.5	17010.3	16952.4	30780.9	18144.3	12058.5	16612.6	49313.7	52154.4	17589.3	18821.1	26458.3
P47756	F-actin-capping protein subunit beta	21228.1	23730.9	30209.4	30152.8	14657	33565	18843.9	24053.1	37238.7	58679.4	24861.1	25841.4	9950.14	15398.3	43261.1	6631.45	24683.8	15793.5	15030.6	9461.75	14272.9	28060.1	15788.3	18287.1	103926	15838.9	9350.63	8090.53	25025.1	16101.1	42153.8	26106.9	24791	14035.7	35595.3	28135.9	56168.6	23788.4	29477	24166.3	20582.2	25620	13673.7	44032.7	27365.6	17652	21425.4	57482.6
P48061	Stromal cell-derived factor 1	89204.5	35391.4	75993.7	70922.7	92549.5	72569.8	28523.1	129621	29706.3	144235	92904.4	26020.4	19020.7	18626.3	145975	126988	192126	82987.9	59124.9	93235.5	81017.3	78340.2	82703.8	56836.5	56082.2	42624.7	27146.6	65322	17504.5	191295	214323	69229.5	8581.99	40902.4	123266	86681.9	126822	80029.3	77423.6	75533.4	30813.8	98611.2	33404.4	175855	132652	15596	31282.4	81163.5
P48509	CD151 antigen	101323	89077.1	66510.4	27434.7	94494.1	201805	124289	146563	53890.5	139922	111319	87902.1	33010	64262.6	108160	222931	120869	40206.9	42214.6	23889.8	114788	71233	65479.4	147332	56665.5	68793.9	83877.7	72245.6	45636.9	162462	78577	62265.3	123120	68321.1	240683	192427	52247.8	40998.1	139440	142580	25766.1	49052.7	99005.8	74758.5	145991	29993	86966.6	11842.1
P48594	Serpin B4	271188	63671.3	1.28048e+06	1.2623e+06	18213	68982.3	194842	406179	454457	30336	29795.3	936503	56610.4	35328.8	345034	400173	155352	94201.9	82673.5	40554.2	613801	341733	229527	438525	439712	646578	131154	49538.5	22532.5	78596.6	98409.1	19652.3	26644.8	43579.1	85623.7	241272	300790	96735.1	21739.8	35036	59482.7	62996.1	13600.9	71554.4	38361.9	3295.67	552502	1.14414e+06
P48637	Glutathione synthetase	15174.1	18112.8	31752.6	30880.6	47334.3	24178.4	51142.7	27203.2	26661.1	42077.1	24110.3	25633.7	45330.2	37326.1	19102	19330.2	28349.9	15814	22408.3	21588.1	12630.2	34192.5	26014.7	52555.1	31797.7	33568.7	21545.8	46988.1	11464.6	22328.6	42168.9	35316.6	48698.7	33720.5	46897.5	33680.8	33464.3	28606.6	31856.1	34906.9	13910.2	21111.3	27229.2	55920.4	24608	51597.2	27408.5	86899
P48643	T-complex protein 1 subunit epsilon	22070	12679.6	12746.9	15838.3	6026.61	13289.3	14230.7	21424.9	13057.9	13084.3	18611.7	6107.34	11765.8	10906	9464.49	23885.9	23765.7	7206.74	24419.2	11594.6	10822.2	14927.7	18616.6	25324	11258.7	4423.17	9010.2	11918.4	9884.66	12305.7	18680.1	17813.2	31994.1	7856.61	62568.7	43313.4	15229.1	7490.87	14341.4	17306.9	8013.48	12767.9	6180.59	26238.1	21220.5	8160.05	8699.41	12862.1
P48740	Mannan-binding lectin serine protease 1	29002.8	30941.6	9411.97	24624.4	18428	15009.9	45092.3	22122.7	6393.62	13897.1	18116.9	18524.7	11376.6	28900.5	20155	26916.8	26923.5	12133.3	15437.7	16177.4	15552.4	1172.59	11500.2	26857.9	7924.9	7245.43	11403.8	34248.2	64393	15756.6	8615.49	19183.2	48436.6	10071.1	29520.1	20042.2	18716.5	13635.9	14286	32259.3	9663.38	16357.7	3031.74	9888	140371	65967.8	7269.58	17902.7
P48745	CCN family member 3	70929.1	75230.3	528196	602992	51059.9	85448.5	175522	80258.9	74695.9	40265.7	85345.3	84681.7	1.25233e+06	174959	63266.3	51488.5	47729.9	150160	1.02989e+06	109932	416494	79424.7	434556	214038	49099.3	157083	153118	1.36413e+06	272663	76668.2	274581	76851.3	66175.9	256501	22816.5	57271.5	118905	110271	104273	64168.2	237255	172135	248187	55023.6	78081.4	308451	108587	165241
P49189	4-trimethylaminobutyraldehyde dehydrogenase	67070.4	41699.1	79382.8	77052	37858.3	48898.6	84968.6	81801.5	78884	57526.8	49849	92351.6	43354.5	54782.7	39807.7	35987.7	47588.1	31470.6	40417.1	26342.4	66946.4	85825.1	46062.5	164000	60999.5	50959.8	27542	39174.6	49745.8	151970	73013.2	98442.1	58979.9	54032.2	66531.1	101242	91416.4	68267.7	74929.1	77498.4	36285.9	57440.5	45842.9	111843	53523.3	17331.5	77012.4	66315.1
P49327	Fatty acid synthase	8482.8	27625.1	36812.2	55324.7	25967	62577.8	32203.3	7516.3	5963.64	16939	48813.8	30318.4	19644.5	13525.3	6620.6	19811.3	37230.1	9689.9	4492.23	10929.3	13950.5	19855.3	3168.87	17284.7	16491.8	4653.89	11043.2	512259	46711.8	10658.2	3828.2	15927.3	7928.89	20428	39690.6	42646	12733.7	6992.59	58797.5	5841.3	239278	28249.1	13685.9	7101.36	36408.6	2476.63	64702.2	9527.79
P49368	T-complex protein 1 subunit gamma	2471.32	22414.3	42687.3	31865	20199.9	21142.3	20768.4	14344.5	22052.9	14830.8	24759.6	19372.5	10062.9	7396.98	18172.6	35584.2	40554.9	18089.6	14408.4	9719.97	17318.1	27505.5	11921.9	29480.8	32758.5	17608.3	7427.39	20860.6	10828.6	26164.5	19098.5	20150.7	10042.8	10128.3	30949.9	28734.9	22890.1	18712.3	29067	21062.9	18713.7	22913.4	13991.3	42294.4	15698.3	4095.08	17960.2	12337.9
P49418	Amphiphysin	17800.7	39919.4	12709.8	6991.57	49622	12872	29623.2	26039.5	18947	49631	15256	11527.8	43643.3	85507.9	16450.1	25086.9	30478.5	18123.9	10167.4	14347.5	23422.6	26423.8	12557.1	13732.1	18231.1	14666.4	19154.3	16093.8	8293.84	29639.7	12347	19248.1	19949	14182.1	27238.9	46893.9	10758.5	25720.3	25213.4	22513.5	32025.8	24621.3	20553.6	21515.6	18415.4	40652.4	17422.5	17911.6
P49419	Alpha-aminoadipic semialdehyde dehydrogenase	24839.1	24633.2	45170.3	25213.2	31551.4	31066.8	25745	26047.9	55009.5	38014.9	32251.6	37488.2	10914.3	21218.2	13992.6	16565.4	31733.5	16782.9	9160.46	11699	20094.4	36612.4	16105.2	12612.6	47988.3	23163.8	23050.8	15618.9	40274.6	38191.6	29974.8	25048.2	15166.4	30531	29657.9	38841.9	47408.7	40753.8	49135.1	30376.6	20472.4	28169	34919.3	62246.4	17476.7	11962.4	51981	75153
P49588	Alanine--tRNA ligase, cytoplasmic	7215.09	2597.89	13602.8	25171.3	13207.1	12690.8	1842.16	1995.71	4865.38	5911.42	13013	9478.94	17538.9	8977.66	9260.5	18821.1	3488.93	2641.72	20104.3	5407.3	12827.9	12068.6	15265.5	13407.7	18693.8	12312.2	5592.58	18952.2	20121.4	9815.26	15969.5	20430.7	6086.09	15930.1	4118.12	7117.97	6100.07	7730.91	10190.5	3953.76	9456.4	8130.29	9339.34	11954.4	9377.77	2130.3	76383.2	7848.93
P49641	Alpha-mannosidase 2x	11694	15600	14174.3	15009.6	13942.8	8496.23	10642.7	11843.8	15792.4	9760.42	10546.5	9068.01	17146.8	11040.5	17474.1	12456.9	9886.08	10276.4	9778.8	15668.3	10963.8	13979.6	9901.16	19773.5	10088.5	19795.1	9411.88	24127.1	13095.9	14787.8	13402.7	7539.05	10815.3	13329.7	14149	10332.1	11429.2	12627.5	10203	15181.9	6858.68	16313.7	15108.1	15106.5	9953.86	10699.2	11293.3	9084.74
P49721	Proteasome subunit beta type-2	25822.3	34805.6	7089.77	58142.7	23847.2	30931.3	34468.6	24719.6	33067.7	21334.3	17991.8	35979.1	18447.4	19430.6	26178.6	47181.2	61485.7	10568.7	23960	19850.1	24147.7	14342	45828.1	18453.5	31099	37742.4	32211.5	26891	36201.9	21310.5	69744.1	26084.1	45320.5	32552.1	37081.8	44753	26425	18978.5	27902.2	40177.9	26000.9	21122.6	38045.7	27612.5	3826.65	6808.39	17262	21670.4
P49746	Thrombospondin-3	4338.96	23314.6	29460.3	93502.3	11001	24109.6	9223.75	10516.7	36068.7	10623	19221.8	16444.8	49055.7	15987.4	9170.96	11939.6	34489	12045.5	166526	42375.9	122856	37566.9	93324.1	17275.8	14938.4	37844	99152.5	101276	37967.1	14488.7	45304.4	20991.5	11083.4	39275.5	6305.23	5205.8	6704.5	15071.9	9792.79	5914.58	26422.8	14498.3	26087	11148.4	3710.51	5214.33	37743.4	24308.2
P49747	Cartilage oligomeric matrix protein	64355	360100	1.0142e+06	2.83335e+06	196312	165256	166753	115175	709166	73337.9	65055.4	220123	6.82505e+06	502467	116010	23692.9	97605.4	296934	1.71634e+06	576350	1.26296e+06	1.50473e+06	3.27627e+06	61820.2	183737	3.39107e+06	2.37184e+06	2.81503e+06	136213	118736	1.71196e+06	335225	91324.8	925944	43813.6	44964.1	111809	245978	98729.5	91023.4	1.07626e+06	142898	948333	112719	75742.9	203066	372528	309091
P49773	Histidine triad nucleotide-binding protein 1	13466.4	11311.4	28988.6	23737.2	8785.08	5535.07	5091.87	4243.38	3501.97	4904.54	4657.45	4451.97	19315	10193.4	5511.05	8140.84	11855	2987.11	21809.5	4168.98	30860	8755.89	16666.9	5198.96	2547.2	8967.5	7082.11	46697.7	5251.41	16988.8	12481.7	9871.38	7418.2	5754.57	9689.97	7024.68	6485.15	7297.2	4290.45	4310.99	11645.9	2319.83	7449.53	3731.76	14653.8	1304.12	5714.31	9015.06
P49788	Retinoic acid receptor responder protein 1	25734.6	21135.4	46106.1	398754	30021	13446.7	17361.1	21818.8	8894.26	24464.1	34608.2	24834.6	11792.6	33638.1	15007.8	49497.8	34030.1	46679.3	124989	60106.8	190573	129006	34215.3	23456	49840.7	161980	134830	50428.7	7848.45	52363.2	7787.88	25114	43251.5	75005.4	11049.6	17652.2	16445.7	11795.6	14503.3	19980.4	84154.4	10335.7	26360.2	21322.7	20784.7	12195	41358.2	22903
P49908	Selenoprotein P	34198.3	50741.5	65937.3	121243	34545.9	35462.2	16930.4	28244.8	178140	169454	42420.4	21303.6	374340	62008.1	32299	26653.7	53651.8	36829.5	121081	127306	81045.6	254808	276149	52608.4	148633	110126	88626	89987.5	22143.7	17234.8	161096	43613.8	33189.1	76545.7	21176.1	38222.5	33400.9	50015.3	24181.1	31158.1	109452	27194.5	69221.1	27260.3	30109.6	75554.2	16078.2	37299.9
P49913	Cathelicidin antimicrobial peptide	178678	137218	81162.9	212103	130664	59886.7	151891	187440	99927.7	575340	137189	83070.6	141131	205186	399028	59422	62686	41048.7	198950	24114.3	83949.8	84846	165405	173295	218502	103881	179677	309507	200638	162963	214415	100382	83360.9	70261.5	40225	113173	55147.3	54684.6	47802.5	74782.4	151330	52802.7	57930.5	22700.8	136761	98228.3	127803	24313.4
P50053	Ketohexokinase	27741.7	42831.5	35727.5	17202.1	10219	8469.78	28234.6	13501	24858.9	24047.2	7005.85	19890.2	30493.6	9649.25	8728.03	17556.6	129961	18568.4	26279.5	15563.6	17161.8	49336.2	23779.6	18426.8	15166.6	21369.3	7703.07	11307	12673.4	32330.4	27086.1	45143	15818.9	14588	30038.6	30472.2	46464.9	30303.8	16510	18413	18891.2	32387.8	25841.3	90419.9	12313.6	12017.8	16457.3	36212
P50395	Rab GDP dissociation inhibitor beta	89301.4	59212.6	95525.8	110277	61411.5	123647	102151	109328	113490	143654	104182	98873.4	51695.2	51367.1	70941.2	37099.6	73887.6	82633.6	64359.8	45332.1	53118.4	94303.8	72810.7	26939.1	165381	50780.8	44265.9	95600.4	46038.6	100062	85405.4	53644.4	82871.7	95750	116197	169499	101607	28353.5	126044	75239.3	44153.1	80211.1	52740	109615	104764	42267	95314.3	78806.7
P50440	Glycine amidinotransferase, mitochondrial	12207.7	4338.78	58633.1	36933.4	21447.8	16498.1	10277.8	11926	34649	15935.6	7915.03	12180.8	41007.6	8853.78	11501.2	8782.92	10125.5	8034.18	40547.4	16985.8	26848.8	30350.3	11188.1	15846.3	24611.6	24007.3	20717.9	23734	17719.6	46989.1	26538	65881.6	7106.38	18237.1	14528.6	9902.57	11174	31412.4	17713.2	16494.1	39866.5	18877.2	23378.2	13429	5402.86	20846.7	11059.4	26035
P50895	Basal cell adhesion molecule	63257	116557	126193	179438	172416	162403	140880	114399	260469	55439.1	228863	234721	329280	360583	121550	25483.3	30651.1	286606	195476	204912	231549	218448	141115	54488.8	125046	350763	266556	427298	114571	38149.8	289506	128571	137385	227773	44745.4	89044.9	116568	147110	196553	187636	156300	204979	399055	169308	66774	100458	203389	231953
P50897	Palmitoyl-protein thioesterase 1	20112.5	33237.8	12537.8	11346.4	67719.9	30927.6	30694.7	37460.2	24532.6	50398.1	42497.6	48908.4	45592	63782.7	24512.9	53533.9	62782	32939.6	16641.5	57183	47677.6	27618.4	13158.2	20152.7	29724.7	19567.9	22685.8	28422.8	38461.5	21258.8	31009.5	59692.3	77632.7	51553.5	34092.2	34141.9	39574.9	42658.8	69574	66026.9	27105.5	53726.4	32600	65041.8	72048.9	43021.9	31543.6	66858.7
P50990	T-complex protein 1 subunit theta	16358.6	18252.8	21378.1	52819.2	21540.9	20113.4	13111.2	11502	15169.8	16323.6	17673.4	13902.2	8402.03	17466.7	13493.7	76048.1	58636.5	14856.9	5935.06	9604.36	8857.33	21340.7	8560.74	10996.1	26344	10918.1	7403.33	12494.6	2.20088e+06	45229.8	11791.5	24178.6	15644.5	11583	12549.8	21885.3	22842.9	16969.8	26218.6	21354.4	14386.7	16185.4	11313.6	33872.5	12628.6	9182.65	21805.1	13055.6
P50991	T-complex protein 1 subunit delta	11359	18111.5	11271.8	19534.4	13243.7	9697.09	9009.52	14693.6	8052.86	11751.3	15953.5	9858.51	4728.72	14478.2	5083.06	8951.43	11380.9	6756.07	9655.18	8464.01	6292.85	11520.7	4409.95	37084.4	17314	9070.22	12268.3	19802.6	2448.19	15783.1	8695.39	14623.7	20046.6	7432.18	9019.23	19026.2	14663.3	10676.4	17246.9	13262	4783.12	12667.1	8391.89	24444.5	5988.85	9975.1	11858.1	12916.2
P50995	Annexin A11	179590	32136.3	218765	127195	396959	221666	262428	228864	247979	228158	303758	217072	184877	815950	319879	100924	188432	257534	348554	127096	258178	106735	313827	80067.3	293150	127583	89297.8	131155	105513	314493	155003	236987	203953	248540	177182	159610	98528.1	351719	147430	147341	132516	186748	191312	179656	80105.6	97265	83840.5	150515
P51149	Ras-related protein Rab-7a	27184.7	25999.9	37710.8	38303.7	22144.6	37123.6	16003.4	18767.2	8692.48	48977.5	26372.4	16476.1	12510.8	15454	42644.1	60674.8	61200	35206	19901.5	16518.2	28011.4	31049.2	43739.7	20065	56735.7	18738	4173.91	52482.9	9258.11	60687.9	16781.4	33157.3	13548.3	28532.2	40119.2	66164.8	22724	33235.8	39473.3	48257.4	24410.6	17894.6	27246.7	45076.7	31417.7	39155	32508.8	36264.2
P51153	Ras-related protein Rab-13	12626.6	17443.6	15066.8	16698.3	15632.4	7733.1	8135.6	10686.6	16668.9	6077.76	15012.4	14382.3	13803.1	10713.8	16749.6	7697.57	9812.88	24900.3	15261.9	24260.4	26980.2	18283.7	14956	23467.4	20265.2	8783.99	8496.43	9921.93	36333.4	17840.9	7458.61	26724.4	13919	33179.6	18516.4	23461.9	8102.26	29308.4	26479.4	8214.48	12260.4	9902.1	17656.2	9951.68	13090.5	21846.8	25173.5	23475.5
P51159	Ras-related protein Rab-27A	70974	68830	4391.36	53818.2	81288.2	136972	120656	12636.2	4580.33	66868.6	230946	70102.4	1.05254e+06	21102.6	13609.8	9265.07	36487.8	17690.8	3649.32	22178.8	31234.7	15663.2	30016.2	16699.9	26332.3	8597.54	35914	21136.6	12080.5	28823.6	38936.2	27191.3	27284.7	78742.5	29117.8	224665	4798.04	26924.6	160149	34615.1	6331.12	33979.4	19209.7	9021.03	76693.1	6127.63	139440	33055
P51570	Galactokinase	11941.8	14744.4	14513.6	11872.9	15591.9	12565.1	15190.5	40439.8	14387.8	13671.7	15237.3	9877.6	10900.2	16383.6	14052.5	79137.4	103413	8887.23	15667.5	11184.8	8575.2	29763	21056.7	28996	8575.64	7222.17	27315.3	32898	24018.1	26868.5	21270.4	15751.5	21932	5588.07	28039	26980.2	11067.3	18061.2	10755.1	32042.7	9032.6	12931.4	10566.3	22386	14903.1	16735.5	13321	17575.1
P51580	Thiopurine S-methyltransferase	9783.73	7765.22	15234.8	19201.5	11943.5	14853.6	11059.9	9328.3	9680.91	9205.82	6243.53	6760.71	23293.4	2356.49	4960.89	15185.1	11998.8	9430.37	3063.84	6897.24	4664.98	7218.96	10785	17712.4	9586.47	15038.5	3960.01	29276.9	6369.56	15182.3	2728.02	8506.51	8730.4	8823	17025.7	9234.44	10100	14965.9	16049.8	15517.7	9571.5	11049.9	12058	18818.9	3642.87	8685.17	9678	14085.4
P51606	N-acylglucosamine 2-epimerase	5292.3	7864.5	9744.91	16499.8	12734.7	7497.84	8886.96	2858.53	13182.8	10879.8	2912.15	4164.35	15569.3	2035.13	7050.07	12077.5	10731.6	6973.49	10662.9	5882.96	8573.72	32389.5	11539.5	12401.9	8432.19	10127.5	6989.86	24975.4	6369.56	12534.7	23665.4	14985.4	6988.16	7516.51	10795.4	6986.06	11021.4	15871.2	19746.7	8408.25	13996.3	9158.97	11958	25371.5	2001.55	4474.1	7124.83	21756.5
P51654	Glypican-3	28377.6	40425.9	57024.2	50859.6	48850.5	41016.2	27048.8	62159.4	49542.6	74020.5	47208.9	66313.8	134589	62614.5	36495.4	29143.9	20051.6	71491.5	81623.7	63042	86842.9	104452	69425.3	73483.9	39462.8	113816	54312.8	35238.7	16945.1	55899.2	73934.8	68961.7	22113.6	46104.8	39693.6	85812.6	30249.9	53017.1	54374.6	57134.4	28312.6	63844.3	239039	38546.2	24264.6	45955.5	55805.6	35933.6
P51688	N-sulphoglucosamine sulphohydrolase	12484.2	62199.6	42052.7	85249	145235	53663.6	113112	53142	22950.5	66023.2	93105.7	80128	67733.5	84744.4	24899	30232.7	40800	34839.9	64994.9	166530	120942	54275.7	30261.8	32132	4259.41	32184.1	96826.4	48293.2	51887.6	24952.3	33968.4	70319.8	79214.8	86086	17741.4	66329.7	54372.5	25691.2	71785.2	99197.6	66206.6	91436.1	31639.5	84424.4	183973	159068	111994	101462
P51884	Lumican	935609	173150	65065.7	45729.2	56813.6	298953	354704	252422	133840	65298.6	150043	97801.7	133595	314653	316456	1.18895e+06	784246	106511	126883	299063	81149.4	74182.1	72035.7	52416.9	65917.5	92580.9	183485	536651	1.26731e+06	502861	60033.8	96299.8	425222	360439	287152	193941	301384	68600.1	403435	214593	114922	174958	202291	50368.1	271007	400995	222451	102381
P52209	6-phosphogluconate dehydrogenase, decarboxylating	7279.04	9708.66	125527	264273	3386.77	11488.3	7825.61	818.68	109059	10177.7	8960.62	28053.4	19771.3	2525.66	9926.92	3153.5	17659.1	14546.9	16474.6	16053.2	19192.4	23559	53981.9	35814.8	76828.7	28475.9	17805.6	10854.6	62064.1	27095.3	62417.4	24164.7	3259.36	12953	2728.73	6172.75	17476.1	9691.98	8512.79	3427.24	35047.6	7362.02	17885.3	5333.49	4629.03	37992.6	16762	23720.9
P52565	Rho GDP-dissociation inhibitor 1	32909.4	53956.4	34333.4	176858	64898.2	87635.8	42280.6	64577.7	123881	59477.5	104905	180794	74619.9	125358	33742.2	39821.7	47598.4	56822.6	53923	92298.5	39595.3	100102	76001.8	81803.2	213791	34616.5	161631	66036.5	46583.6	63104.9	86270.2	120485	40737	69319.9	54230.9	68977.5	68036	71589.2	100537	64029.4	63313.5	61995.1	41487.6	107204	75421.8	54027.7	51981.7	94171.4
P52788	Spermine synthase	18633.3	16298.9	7590.5	12252.3	14731.1	18955.3	13909.6	6385.66	10378.1	10233.5	42740.9	12219.8	23371.6	15462.3	9340.89	15523.2	15880.5	8945.57	4096.12	8656.4	4662.12	14291.2	8891.52	6836.56	25889.5	8791.16	10177.2	10025.2	46872.6	8133.6	17261.4	13128.4	11327.9	14832.5	16629.5	20714.2	2904.73	13024.7	25371.8	4898.55	9738.61	13134	8103.02	5649.52	23525	12208.6	20068.8	9020.14
P52790	Hexokinase-3	14120.6	10809.5	19134.2	34582.2	13393.6	8995.21	13446.5	14144.2	24540.5	14605.5	9180.69	5679.78	12814.6	10040.4	18600.1	26484.5	8446.09	9938.43	8779.15	20119	10330.8	7037.91	14824.4	18519.1	82401.5	30049.7	5311.99	29195.1	27427	15015.6	15662.3	7586.89	23107.6	10965.2	24805.3	12525.5	25702.2	4229.84	8805.93	16291	55256.5	4942.82	7077.18	1687.2	13723.5	6758.99	13110.8	25003.1
P52803	Ephrin-A5	57495.2	21800.8	11546.3	24301.8	38310.5	25599	29177.8	55790.8	41850.1	50459.5	26921.9	21468	21932.5	37335.3	37485.5	16960.8	6156.48	25434.4	20339.4	29157.7	24600.4	23245.3	13283.6	37615.8	17627.7	14577.9	22682.3	9898.51	35133.7	21812.4	22594.1	23259.8	40052.6	25878.5	5342.78	38679.9	29158.3	37604.6	27927.4	38213.6	16730.9	26690.4	19729.9	36662.1	37650	42157.7	24906.8	18058.3
P52823	Stanniocalcin-1	97173.3	43077.6	14395.9	38705.6	48275.6	63878.3	49075.1	76849.7	20545	128346	18271.5	11280.8	25105.9	7275.54	36616	77095	36882.3	29348.3	13686.8	56010.3	43696.6	31917.2	5938.75	45258.9	58233.6	180090	25869.3	48098	425804	265494	35136.7	23069.7	40371.6	24566.3	59408.1	78868.2	36149.7	46290.8	9223.99	65779	100342	61722.9	15638.4	43849.6	35915.8	38992	11192.4	11985.8
P53004	Biliverdin reductase A	8072.15	16058.1	29499.3	21002.4	13567.9	7403.2	16458.7	12063.2	23064.4	2529.69	7511.78	19893.3	10297	7682.92	4931.62	3508.5	6262.51	7359.45	8221.66	7175.77	9069.43	24453.1	14279.5	14606.6	21217	14502.9	7105.78	27633.2	44005.1	1.3299e+06	17642.3	11454	7686.83	12326.1	10016	4697.25	6301.02	7896.75	7337.9	3390.37	5640.16	6951.09	12374.7	7445.34	8298.59	9725.82	8408.03	18978.6
P53396	ATP-citrate synthase	15054.9	19085.4	17804.1	36831.3	15198	22897.3	29844.6	12067.5	14330.3	7138.76	11818.3	16056.7	15447.4	17019.6	13685.6	50246.5	33053.9	15913.1	16685.2	8039.49	9517.39	15711.5	18632.4	25359.4	21780.8	13118.2	9570.22	136053	22046.6	36258.5	17461.5	24745.5	13990.1	8919.13	25710.4	27667.2	43187.7	19828.3	32378.1	23610.3	13733.1	20977	22930	59972.7	42111.2	12019.6	18428.3	25973.8
P53634	Dipeptidyl peptidase 1	899478	112583	85969.1	55971.6	677805	421259	685423	343931	153146	261117	93690.8	334028	195728	297111	157013	1.22032e+06	679096	204143	104300	367661	325728	254773	60701.8	555706	145786	107944	729705	51326.4	417752	1.10737e+06	41796.8	411822	524931	437255	351412	612504	482614	189939	579395	730231	126336	290265	197445	506429	1956127	678431	749736	197425
P53990	IST1 homolog	11184.9	61276	474418	508609	54204.9	64847.6	34358.6	28227.8	172853	52663.6	32245.9	88240.8	256357	86742.2	42083.2	27917.2	46810.9	96100.7	767963	72941.8	460396	169916	1.10694e+06	57778.2	47750.3	287290	96546.6	573222	18995.1	44794.1	620170	82494.7	30216.1	115101	29970.8	32861.8	44841.9	153808	58541.3	41456.9	125909	73125.8	177790	70509.3	22442.8	79852.6	70302.2	45586.9
P54108	Cysteine-rich secretory protein 3	77046.5	22753	112412	243964	19251.6	31737	22524.5	14745	58363.6	249211	35886.5	59397.2	40044.5	16543.8	66473.5	17922.1	111031	11698.4	124395	28904.3	75445.3	16998.5	91197.1	42304.7	41312.5	32295.7	105325	43655.5	17736.7	48176.8	76533.4	19024	22830.8	36603	38647.3	18786.4	17547.9	7530.75	6941.71	21416.8	20768.4	6789.02	22615.7	7849.06	40177.4	573.442	14921.1	84852.7
P54289	Voltage-dependent calcium channel subunit alpha-2/delta-1	42386.6	82117	64475.7	72326.7	79857.4	108861	83749.1	83733.5	38021.6	122532	206720	120248	38216.4	123509	61354.3	57562.9	90905.7	94794.4	54314	60416.8	90957.8	65834.1	55618.1	101132	68941	159068	58963.9	37335.1	39477.4	241860	71634	117651	56827.6	101096	67469.8	100730	41143	151420	140638	88489.7	86921.4	101906	99261	95375.2	54745.2	61850.4	99026.3	64859.6
P54652	Heat shock-related 70 kDa protein 2	10572.8	8177.6	9455.46	12619	31079.1	7573.75	7872.72	8679.64	10021.6	12345.2	4628.55	8343.88	15967.9	9855.98	9431.53	4822.58	11845	13649.4	6141.48	8693.79	9989.33	8641.18	8930.9	13750.7	9015.99	10140.9	8815.42	22412.6	14143.1	7763.69	11698.4	8211.44	7140.3	9746.69	9154.59	11602.2	14877.7	9906.91	4094.68	8323.26	10128.7	4873.21	5267.71	12271	10968	5935.9	17491.8	13099.7
P54727	UV excision repair protein RAD23 homolog B	10122.4	5176.36	105653	52245.8	12079.6	3485.54	9078.44	12444.8	25358.2	13874.3	8714.71	6584.35	41878.9	14091.7	2004.29	9110.4	6914.29	12389.9	5493.92	15306	5790.43	50065.7	6431.11	26182.9	9173.34	16646.4	13106.4	7665.78	2.20088e+06	12058.4	45890.8	18714.3	7520.68	27543.5	12345.6	14320.4	1573.23	19271.6	2146.53	10264	23882.9	6778.19	15501.6	2831.14	12553.5	3779.95	23343.7	8663.76
P54753	Ephrin type-B receptor 3	27151.5	23141.2	32622.6	40487.7	52485.6	27620.9	35569.7	19945.6	54828.7	22558.1	44338.7	33750.6	79906.6	73188	27574.4	17091	16918.8	65693	70577.8	43099	62342	57523.3	56582.6	29547.4	40948.8	42385.8	55918.7	60265.2	30448.4	16600.7	42571.3	25452.3	23469.1	52799.2	18124.6	16941.9	36942.1	56448.3	38122.5	16657.3	35156.9	39870.2	70148.6	27648.7	13083.7	36486	41378.6	61358.4
P54760	Ephrin type-B receptor 4	150124	293930	190490	152515	181128	153745	241383	207076	183173	126838	156109	137837	510246	223356	172642	154933	82423.1	220684	382794	311652	350548	210718	229091	254001	85357.5	291223	397563	440886	241184	106901	326644	195032	204608	227459	57111.5	152500	175360	217494	216755	141562	227350	170184	306397	78297.3	138794	299723	212402	262229
P54764	Ephrin type-A receptor 4	20295.9	32143.4	9504.31	63953.5	59164.2	11115	42099.5	8505.99	7685.81	12959.9	14743.9	16841.2	33536	75582.5	12808.6	20728	24263	27986.9	47617.9	28329.1	32012.6	8320.54	4238.36	37216.5	7656.99	18690	52479.8	61050.9	36951.4	34628.9	16764.8	18013.1	29850.9	29336.6	16787	7509.55	44330.2	23058.7	12699.8	3543.7	25650.7	24798.3	7753.71	2943.72	18926	96713.4	29245	98087
P54793	Arylsulfatase F	28661.3	16832	24556.4	24156.1	42011.3	33657	28153.6	32703.4	21260.6	27318.1	33496.4	49527.7	51315.9	8975.43	14805.9	35344.8	36661	7897.04	27037.1	31620.2	114907	27445.8	27370.9	7100.29	6740.43	17867.3	109912	25448.2	16528.1	30366.5	16032.5	14799.6	19219.7	32377.5	23558.9	79435.8	19731.1	45278.4	24147.6	130459	75159.1	42905.3	21894	104467	88659.5	17942.9	96606.7	118933
P54802	Alpha-N-acetylglucosaminidase	992919	811694	348597	215915	496097	1058197	1.65532e+06	1.40132e+06	298489	812569	283649	1.26501e+06	1.09116e+06	957440	581121	328011	612661	481034	385102	934478	735803	781454	368018	274685	267547	812371	729586	526382	590028	656388	206154	645304	1.07338e+06	722262	309677	1.47628e+06	1.01221e+06	693927	1.45379e+06	1.77229e+06	470011	868677	532052	1.16255e+06	3362493	1.54678e+06	1.02825e+06	1.50462e+06
P54803	Galactocerebrosidase	45592.4	22695.5	20627.7	18645	21975.2	15150.4	14999.7	24051.6	3996.26	19224	6286.52	33310.2	31210.7	13446.4	18615.4	11164.4	11766.5	11515.4	17804.4	18138.9	21366.3	21060.4	4418.11	5361.4	2361.99	18884	48364.8	45690.2	6650.57	26217.2	22981.1	6094.66	17078	23669.7	17729.2	110151	9678.72	12903.5	51198.9	42727.1	23217.5	19859.7	16764.9	28314.4	80959.8	40921.8	57654.5	80180.3
P54826	Growth arrest-specific protein 1	14091	49669.5	26835.5	30564.6	11245.6	18762.8	12248.1	8546.01	37240.7	18060.7	20208.7	19680	76318.1	40370.6	34118.1	17796.9	1557.57	45082.1	65492	39236	38325.3	29690.8	50274.7	6519.63	65385.3	43258	36607.6	18679.3	70278.6	14621.8	54449.9	69923	37633.7	75078	12267.1	5488.36	14109.5	30123.1	16486.9	13003.5	36739	29776.4	76071.6	25214.7	24567.9	62978.7	33885.8	94643.6
P54920	Alpha-soluble NSF attachment protein	21900.7	7209.67	80145.8	7895.85	4070.58	42156.3	5915.97	1137.93	5935.61	9116.34	63027.9	7061.98	48281.1	29892	648.71	14034.8	48023.2	35477.1	94124.5	9095.1	40804.1	20927.4	148899	28853.4	27694.2	12478.1	69599.8	112125	78449.6	21852	69153.7	9821.12	25720	29739.2	11870.7	24056.6	4569.47	19559.2	35381.7	12520.8	46060.8	24226.3	31227.6	14146.5	17616.6	5769.41	48873.3	83276.7
P55000	Secreted Ly-6/uPAR-related protein 1	405208	211994	27693.7	3.08055e+06	53135.1	266123	416565	417501	54235.4	109140	146056	255701	116620	161536	350322	392107	416244	107797	749269	29809.6	131908	80644.9	767106	1.16262e+06	54671.6	57837.3	126885	1.66706e+06	357986	854146	83793.6	87538.6	242939	235238	103764	193542	172749	92421.2	168068	180659	294597	157683	106559	45750.6	201994	281975	138103	270238
P55017	Solute carrier family 12 member 3	150070	66039.5	43450.4	40927.8	181740	92780.6	221608	349840	371083	216646	99187.2	191616	86430.6	247318	81346.3	87720.2	1.25526e+06	234278	99400.7	91246.5	72962.5	277019	43690.5	83148	169433	153927	35824.4	62773.7	2.20088e+06	378932	91106.1	171111	98765.5	55428.8	347698	1.22509e+06	336517	201039	127417	286630	114734	142548	397351	189977	178364	166295	58461	72412.7
P55072	Transitional endoplasmic reticulum ATPase	9238.83	17032.5	42291.6	64905.5	13006	21945.6	13644.8	10146	44208.9	9848.14	26888.8	24022	8108.56	5977.55	17136.4	21103.2	22804.8	13137.9	5513.53	8402.95	13344.2	22769.1	14269.5	9339.97	47188.8	9546.49	10552.9	29460.8	3977.79	63301.8	10898.6	18472.1	18184.5	17933.5	20176.7	21612.5	50726.2	16821	28622.1	12217.8	12941.5	23152.9	16297.5	25671.9	11655.3	4537.22	28362.5	38927
P55083	Microfibril-associated glycoprotein 4	27279.2	10308.7	7907.75	15484.4	6092.52	11712.6	16870.1	28841.1	9601.41	18525.8	4800.12	6177.12	12198.2	7322.75	10492	31157.7	22414.2	18595.1	9993.01	6686.95	3163.49	5389.67	2706.97	11064.8	8424.17	2864.83	8268.29	2709.68	4423.45	61444.3	17950.8	7654.41	19537.6	6161.69	13706.4	13226.1	14392.7	8236.45	13770.7	15056.6	769.558	10782.7	18196.8	13552.1	5855.05	12883.1	4286.59	13387.4
P55103	Inhibin beta C chain	37732.4	5367.28	21154.6	72545.7	11006.4	86415.6	113401	61425.4	10171.9	55077.8	10826	54566.6	34883.4	4557.6	27685.6	3037.69	97864	40005.9	3410.16	2629.85	916.312	13217.3	32787.2	99512.9	23208.4	10707	18619.8	4103.73	48437.7	13144.8	144763	8781.92	11695.2	17926	24561.8	34391.9	10910.3	10190.6	28417.2	51192	21858.4	22870.2	19536.5	18499.7	6858.91	8523.4	13398.8	23732
P55259	Pancreatic secretory granule membrane major glycoprotein GP2	94968	100827	9200.51	71050.8	58545.1	94842.2	124744	32344.2	20011.2	65897.2	387982	152100	19714.9	103468	4810.85	31643.9	29875	121706	52437.6	62050.1	49854.7	21032.4	8326.88	39116.9	31256.9	61145.9	20576.5	106658	23341.5	45002.6	37159.3	33035.7	118125	227992	30925.9	107057	6740.4	4266.64	146762	9540.23	20824.1	135202	51362.6	15951.3	88837.2	12202.2	183856	6946.1
P55268	Laminin subunit beta-2	38376.5	37106	16605.1	24558.5	23428	52226.7	57153.7	47697	24578.1	40844	95625.4	37439	42140.9	63870.3	43996	20536.4	21852.5	68817.4	41779.9	29509.2	32196.3	26587.1	21677.3	45086	13073.3	20956.6	32312.3	78279.4	89494.9	11570.3	12318.4	18395	69090.2	52907.2	15293	34209.7	37006	25864.8	43186.2	32902.4	20787.8	46509.3	39708.2	18220.8	16474.7	53109.2	42790.6	42233.3
P55283	Cadherin-4	324877	1.01709e+06	520057	79391.8	1.78001e+06	621051	31400.5	109943	128569	389967	76936.8	50611.3	219636	652336	315357	44243.1	177623	207621	911510	1.30286e+06	97858.4	714328	605724	25291.8	391554	1.58319e+06	280040	265082	358214	354235	1.085e+06	1.89087e+06	299254	114434	49842.9	65834.9	434959	448466	39735.3	97259.3	241011	55239.8	18952.9	221098	624343	897538	277049	410102
P55285	Cadherin-6	43398.5	41605.5	22943.2	59607.6	79185.1	44907.8	60962.4	48538.4	42762.2	9259.4	51945.7	16947.9	40536.3	118854	59458.4	45163.4	18002.2	63294.6	83865.1	94710	30423	46145.6	24162.9	27587.6	35595.1	68116.3	38246.5	44415.1	52410	37663.2	27811	63018.2	62000.2	76396.2	6728.52	35115.4	57440.5	43152.2	59873.9	32647.8	47431.4	30810.6	89844.4	41773.1	34083	89240.9	80757.7	102420
P55287	Cadherin-11	868554	929373	206688	89341.5	360261	356331	967512	630932	179982	42023.4	460754	380566	373909	488267	837821	824033	219929	331258	889488	630942	428312	159276	187724	661819	181418	206896	309444	559628	899497	838648	60438	234724	813705	268231	45294.1	477926	753018	263057	675176	529827	167968	375424	232676	136347	448080	457840	460801	752082
P55290	Cadherin-13	3.74652e+06	2.78682e+06	557452	789893	882700	1.67541e+06	3.7356e+06	2.8995e+06	615872	539237	1.57585e+06	959114	870631	5565201	2155883	1.02286e+06	734410	1.865e+06	504680	1.31084e+06	605110	949641	854662	1.84071e+06	880342	431790	971589	305202	3.72855e+06	1.82761e+06	143883	924387	2.92697e+06	1.39994e+06	400379	1.75695e+06	2.52678e+06	840401	1.56062e+06	1.65775e+06	1147868	2.04924e+06	897028	908848	4.02987e+06	5.76956e+06	1328220	1.35812e+06
P55291	Cadherin-15	39918.6	79037.2	16522.7	18532.4	158691	29000.4	90439.1	112453	27126	11953.7	49765.1	211743	182867	65520.2	76166.1	153756	22470.8	46299	32906.1	48962.1	11983.3	19645	13095.6	56296.6	15230.4	53198.2	39002.7	47441.8	104283	46831.6	17495.4	28004.9	198355	46624.9	44932.1	505187	103036	27065.1	408157	102914	45395.2	149412	66349.7	242084	201015	113387	47978.2	25967.7
P55786	Puromycin-sensitive aminopeptidase	15666.8	7874.47	49211.7	65509.9	13278.6	16318.1	11389	14092.2	70694.7	16112.8	14848.6	30207.6	14236.8	14120.9	15270.6	12656.5	12912.2	10673.8	15687.8	8202.59	14261.5	28172	20718.5	23116.6	57658	20386.4	12977.5	28357.8	19687.1	31813.5	15584.8	23256.9	14570.6	15759.9	16512	22327.4	30355.9	16918.4	20840.1	11398.2	11252.4	12288.4	17810.9	21773.9	20226.4	7307.3	10555	19518.4
P55957	BH3-interacting domain death agonist	57234.2	34962.6	7810.52	57078.8	2097.42	684.452	11991.7	16396.4	14504.8	43997.9	15088.6	9910.05	40422.1	2654.13	20947.1	207126	54970.4	20603.3	6558.71	13920.5	11965.8	10254.1	90047.2	59627.1	6423.25	11152.4	5067.42	2.26177e+06	26396.6	109751	107892	14297.8	36935	8010.07	15762.9	23320.4	10132.4	4806.63	22795.8	34635.6	8462.58	22750.3	14018.3	20729.7	7681.3	64136	11363.2	7206.51
P56537	Eukaryotic translation initiation factor 6	62214.7	69041.3	66254.3	84290.7	82279.2	60568.3	135696	55381	120860	38650	40944.8	89225.5	67269.5	92038.6	51379.3	25082.1	72631.6	150721	82512.6	97376.2	50435.9	37759.8	103623	77480.5	91466.1	122794	39315.2	36158.3	42231.4	57541.9	54346.6	77501.6	116330	99668.5	38089.7	42272.1	200560	119976	69147.2	107686	80639.1	84276	113713	119843	55377	167821	94695.3	140943
P59665;P59666	Neutrophil defensin 1;Neutrophil defensin 3	124087	263083	1.49836e+06	2.48483e+06	153022	212000	137313	160201	3.55261e+06	534752	74213	137655	518525	169247	10552064	354502	1.68605e+06	38585.8	229233	89798.5	1.48765e+06	1.0408e+06	962047	211987	46598952	1.40982e+06	1.01736e+06	876538	281391	222776	52055692	206013	282546	231135	257099	968775	939232	351928	107169	77843.9	16930740	176587	538750	94862.8	203750	51211.7	823907	2330981
P60174	Triosephosphate isomerase	256516	154276	279523	281946	247462	264909	375197	427065	386425	255914	129067	393674	335679	152327	164069	348519	117078	298653	267655	139373	164199	370236	217419	388131	610649	536077	152585	179969	83636.3	295632	260552	359088	319238	177323	561600	535541	387687	187135	378197	427559	260795	361806	287141	450902	342005	104949	90584.3	82552.3
P60660	Myosin light polypeptide 6	26454.6	38559.2	81830.6	87975.6	35171.2	60242.4	26778	48015.4	77571.6	42655	39059.5	60295.7	25868.9	34922	76913.5	130643	19711.2	52763.7	29100.7	32241.1	32438	56673.6	32180	31037.1	318395	45929.8	21304.8	11024	32492.2	35050.4	68791	42972.8	21125.5	36857.1	115545	56391.9	70647.2	37580.5	58292.1	42704.5	57295.5	42208.2	39676.5	45577.3	39992.9	26426	46864.5	48925.6
P60709;P63261	Actin, cytoplasmic 1;Actin, cytoplasmic 2	829712	886008	4419813	5.16468e+06	878183	1.24337e+06	817343	1211889	3.37977e+06	1.57426e+06	686548	1.14738e+06	1.65179e+06	868623	2.43349e+06	1.03663e+06	1124705	1.2673e+06	2.62796e+06	1.21486e+06	2.02231e+06	3.63201e+06	3.49876e+06	1.25098e+06	5.38155e+06	2.56156e+06	1.09779e+06	1.94727e+06	403294	1.32339e+06	4.63194e+06	2.89017e+06	1.18145e+06	1.43012e+06	2.3309e+06	1.52859e+06	2.34271e+06	1.60693e+06	1.39408e+06	1578421	1.89006e+06	1.55829e+06	1.88397e+06	2.15961e+06	1.01381e+06	724849	1.55461e+06	2.03366e+06
P60900	Proteasome subunit alpha type-6	15315	26734.2	58287.8	52222.5	22316.2	12379.7	23292.6	25257.8	49692.2	54314.4	27311.1	22947	21343.1	31649.7	47191.3	22591.6	33369.3	19995.6	10375.5	15961.4	22992.4	23991.5	29273.1	35349.7	38467.2	25203.4	19853.8	21040.9	16781.1	15863.8	21570.5	38030	23315.2	24939	64375.4	35505.4	47851	13644.2	35868.8	39474.7	35317.7	18994.9	15230	31389	41193	33144.8	25077.7	64450
P60953	Cell division control protein 42 homolog	13595	27111	75293.2	149668	24691.2	42903.8	16880.1	101622	77085.2	21730.6	22650.6	96294.7	143178	41560.4	20073	23090.5	17495.2	38194.2	110017	89825.5	91815.5	111572	128713	15825.3	101663	122070	125029	64888	11279.3	15205.8	139331	31517.4	34895.3	128165	32861.7	34240.3	29218.7	56978.3	32498.8	30184.4	76511.4	133679	91374.2	41482.4	25165.4	31125.1	36567.1	21716.2
P60981	Destrin	28592.2	33215.9	33243.7	39920.5	30726.9	49238.7	24064.5	36771.6	10383.8	36561.6	37872.7	32385.2	13378.1	44624.2	25601.2	34064.6	26568	45067.8	17151.2	9502.04	11035.8	33494.3	18570.8	55266.8	39631.5	21479.4	5484.95	16179.5	17281.5	59150.3	21912.3	13053.9	37386.2	10593.1	29184.8	45024.2	35000.7	21012.6	47168.7	35031.3	17538	29646.4	15337.4	48353.1	41176	43363.4	30824.1	24943.2
P61006	Ras-related protein Rab-8A	129027	321220	270859	218995	316456	669380	387072	178605	234653	315899	674913	294335	203444	351650	140905	56895.2	64782.1	306868	319207	195369	216139	331088	273012	22713.1	430970	231725	195108	106446	168698	120355	87918.6	334105	156440	359682	114720	560745	202687	207788	724316	200080	159382	339700	209356	342233	333696	204353	768926	283869
P61019	Ras-related protein Rab-2A	22817.7	49650.7	18627.7	28503.6	29584.7	60133.7	46209.9	17591.7	18753.8	42659.6	84076.9	28746.3	15964.3	26786.8	37361.3	30987.3	29980.2	20820.1	10121.3	24554.3	18493.6	22156.5	21139.1	68885.6	38449.6	20605.2	19488.3	58780.7	18507.4	117155	3220.35	27131.7	21495.9	26278.4	27860	79431.5	21463	17249	53524.9	13420.2	11545.2	34435.9	19060.1	23296.4	27460.7	17765	56911.7	45985.7
P61020	Ras-related protein Rab-5B	19123.6	34121.8	96396.6	125285	101184	96375.7	65689.5	53641.4	93506.6	62722.6	58699.9	74745.7	82575	116602	36297	55949.3	29013	108741	93149.1	58965.8	51361.5	73363.1	101097	26127.5	83725.5	66363.4	55189.7	75859	26337.6	41588.6	124584	120289	37180.8	76985.9	31764.9	90675	48118.5	106475	81292.3	79405.5	73695.1	66050.1	81800.5	79228	53356	78586.3	77217	81537.6
P61088;Q5JXB2	Ubiquitin-conjugating enzyme E2 N;Putative ubiquitin-conjugating enzyme E2 N-like	25960.1	25977.2	17558.3	106927	45950.1	27392.1	15228.5	10002.9	164890	45481.1	87701.3	15920	57041.8	127694	78331.4	9149.65	39447.1	50581.8	20544.1	7334.54	7774.16	156010	116793	4726.3	160344	17640.6	3257.77	34797.6	20703.6	27361.4	72734.4	18216	14910.5	126569	34254.3	41596.5	92953.3	14631.9	14706.4	11305.3	13250.4	102212	100117	124394	39075.3	46705.6	36969.3	39942.9
P61106	Ras-related protein Rab-14	63074.8	29548.6	18067.7	18742.7	38414.5	40254.8	62912.1	45974.7	42294.4	39677.6	31934.3	28601.2	24862.6	55447.4	37928.5	62904.5	72487.5	53623.7	14652.6	31949.3	26673.2	32759	20981.5	44699.6	31943.8	15120.6	22150.2	17935.9	51899.5	61179.9	16298.8	18368.9	44656.3	36164.2	23313.6	58434.6	33938.3	43644.7	25131.1	59421.4	40174.7	39952	48849.4	25470.5	91859.5	75902.5	57548.8	45368.8
P61158	Actin-related protein 3	10344.1	28443	25188.3	21826.3	9899.27	12021.4	3095.66	9472.94	27991.4	8762.77	15880	10085.5	8636.43	7928.75	23835.5	42314.1	19454.6	15115.3	19868.8	7565.82	11581.6	19388.4	25979	16711.3	69738.6	15816.3	9207.4	26064.2	2.20088e+06	21356.5	34244.1	13905.9	9449.8	7703.84	10154.7	15910.5	29640	14468.8	18123.9	16422.6	17081	20305.8	10261.2	35587.9	56169.7	18974.3	10429.6	27082.4
P61160	Actin-related protein 2	10898.7	27432.6	59731.1	53274.9	29606.4	23739.4	27327.1	16365.3	33357.7	22271.9	42628.5	19524.2	4831.74	22487	24873.9	14766.7	23215.9	26949.1	15419.8	12386.9	16378.6	29346.8	34775.8	11886.1	112645	27716.4	14149.9	61048.4	18009.3	21275.4	21610.2	26745.5	31944.1	17079.1	22458.6	26222.9	40067.9	25942.9	31642.3	28035.4	14513.8	36874.4	26042.2	47811.4	20494.4	33523.1	27501.7	41178.2
P61204;P84077	ADP-ribosylation factor 3;ADP-ribosylation factor 1	33878.6	50623.5	77030.9	54711.1	84670.2	117070	49052	96629	64079.2	148942	89766.5	89884.8	25708.2	60233.1	73667.5	27185.7	62901.5	77931.3	50968.2	53382.7	68094.7	66446.9	67912	62924.3	149287	61942.2	30899.1	47014.8	34964.7	98547.9	68985.4	89719.7	54669.3	90009.1	81946.9	139251	50816.7	111434	91618.4	58506	32565.8	73274.2	52382	85480.1	56858.5	55985.6	82569.2	86936.7
P61224	Ras-related protein Rap-1b	112230	55484.9	101774	122422	106493	141949	112570	148068	126888	98663.5	144408	145529	157322	244411	145078	286133	228485	107091	131276	93217.5	101423	190292	142946	137283	204964	64152	84381.5	153993	3110.59	576678	95709.5	116314	158019	144774	177123	279884	67902	138244	174482	99353.4	77273.4	120979	108665	103350	72074.5	119249	113738	106443
P61421	V-type proton ATPase subunit d 1	13210.6	9043.52	24674.3	40493.9	8482.69	10110.9	8615.28	8604.63	43417.3	3538.45	8151.46	12203.7	28435.3	19213.4	12910.9	29199.9	14576.7	11941.7	28245.8	26545.2	28210	44375.5	21347.7	22369.7	20110.7	23200.2	18739.4	19523.2	8649.9	18485.2	13884.6	32592.6	15692.6	34752.5	9125.11	7306.17	12935	18465.4	15212.4	8792.64	16073.6	15470.1	46071.3	14557.4	13253.1	35175.7	23724.5	19497.8
P61457	Pterin-4-alpha-carbinolamine dehydratase	16322.7	46981.4	66569.7	163349	72695.3	80129.6	62426.8	31618.3	60113.2	71882.5	37233.8	47082.2	106865	84459.2	44516.9	29784.8	13005.5	37122.6	67226	29697.8	52485.3	63175.2	70337.3	32955.7	50215.7	85898.7	44425.3	106774	8855.65	11949	42163.1	94777.8	45581.6	38003.2	21703.1	27738	57929.5	58628.1	56680.8	44274.8	97015.2	39659.5	91876.6	103297	75044.7	72750.6	50468.1	167708
P61626	Lysozyme C	166347	81963.9	289140	115186	69595.6	34577	49292.5	97751.6	100950	193033	23778.3	29570.7	143188	78109.3	602293	107014	224351	49762.5	127116	35009.4	80000	188055	124507	167532	641043	44307.1	120768	155675	77163.8	63063.4	267528	74885.5	88176.2	46875.8	117644	107044	103795	72315.1	51397.9	35953	130333	49796.8	36001.6	62658.3	68023.1	69020.3	43474.9	67941.4
P61769	Beta-2-microglobulin	32862034	3.10858e+06	1027872	1.39975e+06	407625	718266	4.16183e+06	2.36481e+06	604441	1.09823e+06	543710	645942	2854673	1.82506e+06	3.4514e+06	8521719	15603945	376135	8.14028e+06	732772	1.24964e+06	640315	2.00513e+06	11241159	454000	641395	460111	12706782	96002256	22625412	3.53928e+06	724720	2.12312e+06	969113	1.62919e+06	1997923	2.43674e+06	740674	465904	770960	947610	1.02125e+06	558678	446243	1519835	330047	478805	335801
P61916	NPC intracellular cholesterol transporter 2	289356	103598	318033	373948	107535	99325.4	90237.7	106792	154985	1.03749e+06	323454	272866	404590	149225	115909	123736	162445	73522.4	276939	66209.9	442156	164149	640688	322301	124155	185939	296913	998349	389744	227765	748016	133083	135052	148178	175010	243104	94576.9	138310	117700	113028	290343	101179	180914	150427	128676	172140	235909	180735
P61970	Nuclear transport factor 2	106994	274434	581178	451059	282296	361730	264757	198329	927088	209119	195780	228079	1.45433e+06	262117	133306	73734.7	175078	312524	968748	625488	603926	696684	963536	88017.4	254760	1.2623e+06	537853	985697	99180.8	118119	1260660	317941	146004	535697	58318.3	276004	271716	380256	217577	283399	644058	214960	822178	235735	96688.8	244856	450947	419542
P61981	14-3-3 protein gamma	51506.2	38370.3	72443.3	126064	53108.6	39405.1	48113.3	43240.3	61220.2	50614.9	27558.8	76971.3	79206.9	77060	33589	58539.6	55425.5	39031.9	62362.7	48587.7	60404	85110.9	68664.3	118231	60194.7	44033.3	49660.8	94517.4	51247.6	72071.2	86004.8	82209.6	30302.9	58226.2	22515.9	30496.4	34627.2	70127.1	46296.3	53470.3	58793.5	38826.7	73275.5	78989.1	43857.4	59128.4	89129.7	61252.6
P62258	14-3-3 protein epsilon	176886	81517.2	117563	111799	51980.5	97347	102940	48993.3	124123	86068	89650.4	106212	73877.6	72793.1	48176.1	59343.6	44781.7	113131	49472.5	53900.9	99609.9	99854	67633.2	138451	123484	67397	51153.4	91385.5	71184.2	158547	65935.3	59990.8	130852	96866.6	165084	123152	133643	57433.6	139795	79271.7	85975.6	69210.6	76101.1	99054.5	72112.5	71548.3	86416.4	36512
P62805	Histone H4	182089	201541	548173	778895	219551	115081	102497	183660	1064226	195262	193400	127787	160792	24503.4	8233921	182127	329561	215156	145015	236492	120767	281362	366390	44083.7	4.58211e+06	450684	197524	186836	66588	271639	1.41034e+06	147601	10118.9	136495	522813	540811	927423	181026	98645.7	202826	234369	205618	256501	263761	249970	67773.7	351092	359472
P62820	Ras-related protein Rab-1A	17003.6	20436.8	300603	103174	68767.8	50394.7	37799.6	14022.6	15883.4	16486.8	41500	34782.8	43300.5	460972	12777.9	48342.1	48717.7	60247.3	52260	39880.9	51055.4	92421.2	65758.9	59279.1	126851	51071.9	14742.9	5585.53	34874.9	20318.8	39056.5	90086.7	8154.59	14944.4	88103.5	19587.5	13262	550942	58521.5	26695.6	5306.03	201837	36911.7	80243.6	10834.7	12564.2	225596	42302.4
P62826	GTP-binding nuclear protein Ran	4278.45	17380.9	105037	179033	26204.9	26060	8898.38	9795.44	36688.2	12431	25908	22977.6	25106	11552.1	17495.6	6884.4	13480.2	29483.4	27396.4	27975.5	22966.7	18294.9	44147.4	20032.9	54790.3	31503.1	21797.2	46578.3	8400.99	23921.3	11984.5	41317.6	9561.58	24275.6	12639.7	8580.1	23207.6	27813	21840.5	12031	15987.9	22668.2	23795.2	19947.2	15782.2	11542.4	23438.5	24726.2
P62873	Guanine nucleotide-binding protein G(I)/G(S)/G(T) subunit beta-1	99700.3	155462	291912	273008	297904	397422	178321	218768	346739	289983	140223	397826	335330	428570	227658	87796.2	101811	340655	207702	211172	228485	436516	118070	86416.8	402265	446781	176443	156780	47348	112066	261507	491994	218747	270936	196082	408796	227400	614548	439913	337421	210988	357313	333208	359068	269389	282463	261895	285132
P62879	Guanine nucleotide-binding protein G(I)/G(S)/G(T) subunit beta-2	11782.2	45733	36397.1	63413.2	49370.8	53713.6	42068	38202.6	57278	35027.4	34758.4	133649	69260.5	104119	33479.8	18177.6	6536.96	128903	69170	45117.6	47030.1	64813.6	77279.3	26756.8	92994	54081.7	36373.6	59183.3	17693.8	23823.2	53518.5	67775.1	52816.5	62619	48874.1	72373.5	39256.6	79340.6	81813.4	46088.8	43904.7	71623.9	50486.6	41263.2	29642.6	53035.2	43392.3	66315.5
P62917	60S ribosomal protein L8	13695.8	19516.5	41289.1	32784.1	20429.3	23736.8	17514.6	10856.3	10389.2	29278	14508.2	9823.64	20634.6	15119.8	73086.9	16160	54140.6	23531.2	25062.1	5353.01	9644.4	18842.1	9816.06	8658.95	28253.4	17785.4	9559.11	2.26177e+06	18520.6	32355.2	8253.55	22586.5	12741.1	5466.58	110156	30988	24675.1	7627.42	20565.2	16740.4	14254.9	22783.8	12316.9	18198	26723	4439.7	21441.9	30574
P62937	Peptidyl-prolyl cis-trans isomerase A	44319	47729.3	157420	244757	101774	146096	94367.6	88905.3	162188	109787	108860	102778	115674	123261	56840.1	110319	70934.4	125196	95559.4	117094	130080	126608	148514	93912.3	142986	95338.6	70358.4	133844	82930.6	35380.1	106455	197659	71190.8	122277	141632	146498	121769	104184	184279	134436	56924.7	109892	130397	143612	65656.6	78398	118424	100681
P62993	Growth factor receptor-bound protein 2	8800.02	15509	39980.8	53689.2	11113.7	11497.2	9802.51	7215.73	15202.8	13916.6	8818.23	14734.7	23279.7	12940.7	10976.3	4822.58	6567.95	12465.3	75794.1	5638.57	26511.6	6005.26	55556.9	53628.1	20215.6	17596.3	7740.63	36419.6	9686.26	10882.6	47896.5	11602.9	28833.8	6213.91	29716.9	23780.5	12259.2	5792.06	13422	14298.8	14943.4	10902	11374.1	13733.3	28199.6	14389.5	8364.96	11462.3
P63092;Q5JWF2	Guanine nucleotide-binding protein G(s) subunit alpha isoforms short;Guanine nucleotide-binding protein G(s) subunit alpha isoforms XLas	15502.9	14703.1	34941	27820.9	35798.1	29040.3	14734.8	34215	46504.1	39081.5	20142	31086.9	37861.4	38170.8	16471.7	19232.5	30486.4	43838.7	28919.3	28592.4	43973.2	51724.7	34809.8	18601.3	23472.3	40084.1	22332.9	19128.2	4781.59	18009.1	21741.2	31606.1	31982.2	36746.9	33922	45780	15105.1	60440.3	41742.9	38146.3	31114.8	29069.2	41862.8	26883.2	18434.2	35288.7	30840.5	32522.8
P63096	Guanine nucleotide-binding protein G(i) subunit alpha-1	226535	51844.7	8550.75	40759.7	53569.6	62264.1	44425.8	66022.7	33213.5	95176.4	51502.4	34091.2	16227.6	2589.03	54918.4	50971.3	39805	74519.8	7756.57	37711.9	38408	62867.8	53027.5	520251	974.391	20940.3	8144.92	7158.66	65326.1	49473.9	67422.5	141519	79725.1	4710.87	41770.2	98471.6	109091	85911.4	175743	41781.6	25986.5	159452	18233.7	79245.6	66319.9	218220	22033.5	1785.07
P63104	14-3-3 protein zeta/delta	15362.6	10783.6	151511	246891	20587.6	14702.3	11026.8	9004.62	64387.5	7829.88	8480.81	24226.2	42701	21528.2	15920.7	7251.2	8435.55	23379.3	28729.3	10369.9	45566.1	21289.1	44629.4	14380	41908	58277.2	15207.1	76213.4	38728.6	6846.03	57240.1	15421.1	7873.9	30773.9	29228.1	12860.7	19821.1	16834.9	19543.8	32849.1	56617.5	9797.42	32279	10190	11385	32661.4	32301.9	23213.2
P63208	S-phase kinase-associated protein 1	24281.8	13690.7	6102.34	15484.4	10554.7	8223.63	14437.9	10058.1	6667.84	12121.4	7266.24	8001.42	10735	10494.3	9521.6	25078.1	12945.9	4105.59	7399.33	9244	5330.18	3594.47	7699	29870.5	10565.6	6755.19	7432.77	9540.66	18520.6	15272	7582.23	7122.13	12234.4	6641.29	8505.86	9964.51	14463.8	5985.3	10494.6	5456.74	5805.25	7483.87	6446.79	8635.59	11321.4	10344	8740.82	11174.5
P68104;Q5VTE0	Elongation factor 1-alpha 1;Putative elongation factor 1-alpha-like 3	63301.5	146694	564937	641221	92568.4	170205	91485.8	77726.8	249021	120359	173690	118146	141459	82282.3	68948.2	37941.1	48236.1	123745	171698	157014	179927	466653	154357	123913	183696	253048	118379	81744.4	38339.6	114782	184497	227067	54026	189731	160891	201187	143313	124522	150877	77857.3	185162	127404	195693	177120	132502	44638.8	342718	158143
P68363;Q71U36;Q9BQE3	Tubulin alpha-1B chain;Tubulin alpha-1A chain;Tubulin alpha-1C chain	38478.6	65975.8	138802	162164	73494.6	140646	72655.3	62535.4	58856.6	71540.3	164096	69167	34939.7	35764.7	58624.9	27802.8	26268.8	132471	47488.7	80449.7	100041	75458.7	71272.7	36241.1	180735	86653	43146.8	32018.7	29728.4	68923.5	93085.4	99819.6	44490	82932	141255	151487	125606	94585.8	151640	73571.5	44260.3	111458	65517.6	101374	54829	51449.1	87373	61016.6
P68871	Hemoglobin subunit beta	186559	153857	1.94463e+06	229957	72826.4	83386.5	9191.46	2.16647e+06	64684.1	2.74614e+06	63898.6	586241	158330	38098.1	5267295	151155	464946	59208	113708	144038	20833.1	879424	8020005	371354	518177	454930	3.35995e+06	953884	111809	2579068	2.14756e+06	1366437	644184	28351.3	16752105	1.25434e+06	770462	340095	42286.8	492715	437928	83566.9	3.04109e+06	113299	184983	1.34259e+06	102734	301763
P69849;Q15155;Q5JPE7	Nodal modulator 3;Nodal modulator 1;Nodal modulator 2	20555.3	12477.1	7523.2	18435.6	7945.48	16753.1	3366.63	16319.3	10361.3	18376.3	18248.6	12259.9	17038.5	14583.8	12123.1	53115.5	27541.8	40943.4	10242.3	9550.22	10267.9	11614.9	15613.5	24498.4	13638	19749.1	7788	6293.97	19395.3	54875.8	4619.67	13108.4	26774	8563.91	5992.67	19920.1	10297.5	18236.5	18955.2	6177.7	7525.46	21169.2	6143.49	27975	14956.9	21908.8	6862.41	6442.56
P69905	Hemoglobin subunit alpha	200082	64777	2.24439e+06	352747	45602.7	52707.3	19760	826041	35050.4	701418	33168.2	167628	110175	13813	1970629	442848	454118	33250.9	152808	56714.4	22404.2	226231	8747731	606602	266213	223195	1.09168e+06	1.69439e+06	171582	936208	1.55716e+06	300223	279277	15407.2	10346717	661245	389614	70763	24998.9	302407	186756	41807.1	914644	53755.1	121340	770223	37737.8	57307
P78324	Tyrosine-protein phosphatase non-receptor type substrate 1	10364.4	58961	33480.8	210238	9619.72	7791.18	9260.01	11717.9	13802	60621.7	12530.5	4548.76	52388	30052.8	7047.24	17315	66656.4	11037.5	244065	21479	29473.4	15216.5	152582	13236.7	13634.9	32244	47858.3	234745	25547.1	56671.5	109482	31472.3	20105.2	8452.91	37894.7	47420.2	39192.7	13831	42422	32063.7	32797.9	7963.01	9596.38	15356.6	4486.72	69097.9	12907.7	18488.3
P78380	Oxidized low-density lipoprotein receptor 1	15108.6	31817	156368	175741	133055	79399.2	94437.4	39378.6	135689	50484	35714.7	108626	553812	94677.4	35375.8	15676.7	60454.8	173329	268844	199266	282259	609804	134078	10720.6	113006	242203	295449	285088	56494.8	30234.4	515379	77343.7	14850.8	191619	31099.4	42674.7	28854.8	203407	61519.2	60189.3	292703	134556	388742	80371.9	46409.9	42625.2	238543	205215
P78417	Glutathione S-transferase omega-1	52445.8	25707.6	45732	26987.5	22168.5	43360.6	42232.2	97173.7	35508.1	140478	27532	34496	64536.4	39464.6	92883.9	84177	37050.9	16314.2	14168.2	26567.2	40278.9	41969.7	41869.9	67348.4	67950.8	26653.6	22600.3	33859.8	21919.3	115754	29040.5	45110	51572.8	20597	53635.1	56527.7	80893	60777.8	66663.5	66343.6	32407.1	62815.5	14638	139886	36943.6	41323.5	35815.1	76528.5
P78552	Interleukin-13 receptor subunit alpha-1	51006	28205.3	17940.9	27971.4	5469.28	10770.8	14041.7	24757.8	12240.6	4758.24	17566.2	9418.39	17818.3	23475.9	16013.1	72522	8668.52	7346.23	17946.2	24301.3	9342.08	6475.63	19614.3	78236.4	18929.7	10597	18789	96525.3	20373.7	71221.9	23663.5	16400.8	30989.2	10717.6	25515.2	12846.2	12013.3	5394.28	7523.89	17983.1	11339.3	13240.2	11083.2	8792.6	29025.1	24892.9	9071.13	12510.4
P80108	Phosphatidylinositol-glycan-specific phospholipase D	42461.1	5869.92	87875.2	124997	7644.86	8903.49	3892.99	59885.2	22532.7	22533.8	7645.15	11928.3	17138.5	9059.44	21895.5	22489	41938	4690.02	29044.3	5110.48	11796.9	17073.2	21151.2	79589.7	58642.8	11440.9	41486.5	2.26177e+06	42094.5	65594.6	50633	4300.45	13818.9	14577.3	27184.1	5168.62	15831.8	5622.48	11171.6	15375.4	141879	1068.85	4335.77	6845.68	23539.9	4680.66	9057.13	46970.9
P80188	Neutrophil gelatinase-associated lipocalin	845309	124451	102580	91857.6	93557.7	161951	230255	103138	311468	917436	258690	227123	72031	137940	879378	530722	509649	88925.7	143301	189669	146821	118297	120600	75158.8	3.44155e+06	176294	379492	28566.4	232080	223802	324255	240492	1.13203e+06	416700	443726	193288	294933	84396.4	110726	72824.1	582505	141550	149876	105906	307477	134396	101778	112358
P80303	Nucleobindin-2	1814.56	4138.13	11309.5	50180.7	12789	2508.27	6112.56	6347.54	2043.48	58858.3	82347.4	4107.35	2514.68	5071.38	7194.39	3483.04	9943.53	7523.4	9626.81	3877.83	7279.39	8184.95	9549.61	5277.31	3334.65	5157.29	6039.23	14014.1	11814.9	11606.8	17705.9	9232.41	13854.2	2758.92	12891.9	4530.81	4749.17	2328.93	4425.79	4982.83	7090.77	3539.16	5058.79	9017.87	326661	6495.49	2580.09	10113.4
P80370	Protein delta homolog 1	10376.9	29875.8	321684	234211	23273.3	20563	19155	28492.9	249582	34625.8	50952.8	28734.6	226858	80479	21852.2	32117.2	115595	22129.7	940165	24772.1	231694	230142	544327	89085.3	11102	196389	41195	267811	51357.5	98355.6	1.01707e+06	29331.6	20910.5	19382.9	26669.5	53766.5	27644.4	14827.5	34115.4	16736.6	152362	145253	38810.2	6053.22	21466.1	77630.7	25470.8	30671.2
P80723	Brain acid soluble protein 1	4364.17	6389.72	137108	368935	2010.76	11584.4	5088.21	1550.02	11971.6	4002.25	8799.8	4937.54	64030.5	7658.88	4720.85	5506.07	5860.43	4160.72	128799	13061.7	109499	28446.8	96194.7	18508.3	5667.35	18379.4	31340.7	92659.2	3906.35	5141.17	188876	5408.74	1558.96	21335.5	2987.36	4328.12	2216.75	4888.11	4031.14	13812.3	28171.5	3821.05	12855.3	862.432	16221.2	2602.15	29452.1	3812.1
P81172	Hepcidin	1.01612e+06	88347	248454	227316	1.60721e+06	685605	3.44682e+06	5353982	6465.64	567249	603902	378257	269791	434518	1.65304e+06	1.01122e+06	180225	1855187	1.01689e+06	486360	887571	338812	601293	10085556	501746	51493.9	260803	304846	2.59699e+06	6754894	1340596	280697	855839	3.39202e+06	1.34635e+06	814968	490581	336988	233433	944549	192282	1.04464e+06	2.43572e+06	103204	261600	386887	762067	28813.4
P81605	Dermcidin	11780.1	10200.3	55178.8	142485	10730.9	2185.91	15251.9	4898.07	9487.74	6650.76	4205.74	902.526	25883.3	10198.3	9597.68	53585.7	56138.7	3122.1	593249	18950.8	38711.6	8957.4	520812	26607.7	7497.61	17349.5	36525.6	471639	17223	41026.1	6824.28	6692.97	9132.06	28462.5	15328.9	4174.16	8625.4	11714.4	4104.22	1383.04	11708.5	10881.2	6441.73	1016.95	3767.35	16876.2	6595.66	18060.3
P82980	Retinol-binding protein 5	22688.7	13617.3	50298	61409.4	58444.6	49272.2	11066.2	48168.6	162530	47572.3	12938.9	29888	108945	63746.9	9604.25	22154.8	58663.1	123798	146085	79838.8	92031.6	100250	181502	94721.4	52589.2	87751	68752.2	57243.2	28595	35764.4	168531	90216.2	38658.3	206230	49303.4	35629.9	25208.6	98708	28394.6	20080.7	72052.3	38856.1	105333	99697	45137	44746	82210.3	62923.8
P83110	Serine protease HTRA3	11546.8	27691	11616.1	18295.4	25569.1	16021.9	31084	19835.9	8866.47	16573.6	16434	11184.8	35631.2	18100.4	28122.7	50002.6	57402.3	12386.4	6174.89	11100.3	4977.92	9944.48	13166.6	9502.4	11158.9	12111	17542.3	15853.6	30105.4	19719.1	5075.44	38143.1	15148.6	18829.3	19253.6	9085	17779.4	18400.3	20672.7	17362.7	25468.8	26156.6	11426.2	19070.8	16925.7	18581.7	9539.62	36165.4
P84095	Rho-related GTP-binding protein RhoG	20745.1	6649.84	14383.5	29401.4	11474.1	6567.83	8147.49	15019.3	7268.6	12113.4	4662.74	12209	39785.3	13912.5	19712.4	15608.4	18508	3603.58	20339	10989	20603.4	11715.8	25951	27396.3	36723.5	14520.7	7228.4	31955.5	22132.5	22216.3	7291.83	6183.14	6095.37	6280.38	19239.2	2452.6	8034.02	8755.47	17115.2	4822.57	14276.2	10497.4	4709.27	10492.9	16795.2	5248.76	21370.5	16087.2
P98095	Fibulin-2	1.64177e+06	732696	200195	432737	165637	343939	1.04333e+06	526715	273474	158931	291238	281069	935616	784033	421666	1.08169e+06	465514	281398	681088	466751	374664	475756	129237	1344176	185489	385133	359398	485875	1.4685e+06	1.03962e+06	193666	277750	446315	675465	194458	613494	443951	245612	430510	254767	268124	530184	451510	167291	731555	454421	326861	33863.6
P98155	Very low-density lipoprotein receptor	23304.1	6590.17	4460.18	2.42907e+06	31900.4	45669.7	15545.5	30777.3	5119.71	15650.4	11425	3632.85	10647.7	12406.9	20449.2	1.22539e+06	1.81366e+06	9792.28	10778.2	4013.46	6915.36	1813.78	10830.7	104815	7651.77	5641.31	8468.63	3399.12	10945.3	29061.9	18266.2	4328.19	38560.1	2825.11	486414	29775.6	8903.11	8718.01	9537.26	115651	4960.5	4605.35	7030.19	9769.31	69884.5	14125.2	6829.71	8352.6
P98160	Basement membrane-specific heparan sulfate proteoglycan core protein	57000088	4922493	1.30032e+06	889873	2.77296e+06	5031084	23222118	21015188	1.81857e+06	4.55127e+06	5.16279e+06	4712828	5706481	15233647	17440716	13332937	18591722	12830256	8560838	4.27856e+06	712158	2.91919e+06	1.16226e+06	23940598	3.58976e+06	792402	1.99473e+06	5459350	33629336	45904368	1.50643e+06	4.91432e+06	19615056	6673407	4.07332e+06	11705725	11559931	3639762	5.74651e+06	6649554	2.88815e+06	11129239	2648777	1.83574e+06	12639173	16725803	1.97481e+06	2.80863e+06
P98161	Polycystin-1	10878.3	4448.83	6239.71	13043.8	10995.5	7072.27	5799.28	10335	6857.06	38440.9	11125.5	1877.71	7472.1	13562.1	3350.69	6846.61	16571.9	18836.7	7366.86	10091.5	7557.97	10685.3	5709.52	17518.5	4478.18	7241.76	8951.49	9696.79	10485.7	7129.18	6553.75	7666.03	13769.6	7721.58	16039	14907.2	10092.5	16312.9	8730.77	22802.7	12312.1	14126.3	8393.27	19669.2	13905.8	32986.9	7662.11	4397.63
P98164	Low-density lipoprotein receptor-related protein 2	157904	386194	609795	1.04606e+06	755510	443132	338228	430199	1.08814e+06	841559	241191	356075	702689	454599	378476	209197	308004	571831	1.31514e+06	686002	739681	970194	2.02082e+06	194660	342992	687602	520299	832471	187479	259593	750118	859816	355435	547191	218063	413142	441857	1.05776e+06	431485	632723	521495	503580	799648	1.18659e+06	659553	765924	792116	465122
P98172	Ephrin-B1	443434	204781	168118	112432	139545	184463	505972	407559	191157	151268	187412	197847	369306	454306	372484	81445	66794.6	312673	121476	223582	266577	226566	201413	355410	56919.8	220919	301072	264040	848815	225012	66167.3	219288	467803	249621	75375.6	231047	323236	205399	334640	215465	217401	256452	205858	121563	367918	556687	187890	272984
P99999	Cytochrome c	16420.2	9718.18	33041.7	21573.5	13977.4	11412.2	5039.74	9944.03	17669.6	33860.3	8486.65	7024.43	25588.3	12747.9	14024.8	24716.5	9346.52	10578.4	11803.8	8540.63	2660.25	12646.9	12690.4	5042.53	48936.4	39885.5	12469.4	22800.9	23868.3	27111.1	17472.4	20649.4	13566.4	10050.2	9601.61	10097.1	14095.6	4157.3	9334.25	8912.31	23045.1	8036.71	9442.97	15565.2	18762.6	13594.1	15484.1	15292
Q00325	Phosphate carrier protein, mitochondrial	20542.5	12416.4	60662.1	44051.8	7294.59	5702.58	10984.4	15368.3	17352.2	3412.86	14530.3	12959.7	43156.4	18036.6	2096.74	28430.5	9346.52	1711.12	22545.1	13074.1	86656.9	15827.7	21744.7	15268.2	46863.9	33731	74850.7	10537.5	53725.8	16418.8	32451.4	17400	19057.8	2489.83	20498.3	18041	4423.87	4267.29	12278.1	157035	19338.4	14487.1	13115.3	13546.1	6678.24	19248.9	47578.5	2661.05
Q00796	Sorbitol dehydrogenase	13872.7	46239.1	114763	46757.7	30003.6	46006.5	29953	10033	20263.3	12328.6	53280.7	32890.6	82100.7	19128.4	5802.82	40618.1	32117.2	16794.9	92143.6	27478.6	58185.9	43833.1	87432.2	30135.2	12024.1	30543.3	31118.1	103381	6535.6	30037.9	129592	26544.3	7650.3	64846.7	33987.2	41298.6	14034.2	13624.5	22983.7	6741.82	30728.3	25427.8	22063.7	34294.3	25344.2	5899.87	96337.6	18257.2
Q01459	Di-N-acetylchitobiase	394341	187856	513518	314188	190054	289981	401798	310519	167555	192644	186674	293688	612737	262424	238364	199799	244490	238747	658598	545383	591760	120676	410839	124872	75364.8	294041	393956	278667	347291	253560	240784	191844	547001	201763	105959	302127	406375	216949	356080	255342	285547	186788	199582	157982	503119	945051	394976	311309
Q01469	Fatty acid-binding protein 5	94852.7	6624.09	58717.5	64650.7	1668.67	79602.3	5155.97	10534.1	157937	47515.6	11193.8	221780	44308.8	6716.38	404215	6326.52	327139	14398	26096.4	8814.83	5069.7	6065.88	59095.7	8313.64	250595	23129.1	5705.67	48280.8	34199.1	10498.2	21620.4	2118.26	24602.2	6680.31	13182.5	22435.9	161194	18294.3	8094.87	15579.2	10775.1	4801.65	6568.82	1292.47	7837.72	6356.27	1570.27	18392.2
Q01518	Adenylyl cyclase-associated protein 1	31309.6	27308.7	77222.3	62077.8	22557.1	41907.6	36350.8	23040.4	47338	48154.3	40918	36246.8	9437.53	28721	64133	34301.8	21867.8	21187.6	15574	29594.4	10312.3	35319.3	48636	43069.8	221776	20248.4	15846	17807.9	26984.2	35679	87681.1	40232.4	38400	22712.5	41915.5	50092.6	89101.9	24159.5	45006.2	21139	29630	29493.4	23271.4	44099.5	27775.1	19449.6	35236.9	43253.2
Q01973	Inactive tyrosine-protein kinase transmembrane receptor ROR1	71796.8	131740	48982.9	38357.3	81911.1	84826.7	91434.8	74868.2	37413.9	30851.5	59602.7	58339.6	39636.1	176273	85490.3	36591.4	37256.1	49922.7	48349.1	54324	49509.6	41652	46522.6	54471.6	30299.6	67234.7	78395	77373.6	88470.7	37747.1	58179.7	100271	129466	65651.3	17884.4	57000.2	101772	74344.7	101639	94756.3	49524.8	77108.1	60409.8	58601.2	138536	141320	94545	85174.7
Q02083	N-acylethanolamine-hydrolyzing acid amidase	49082.4	21256.9	19176.6	13565.6	34267.2	16126.5	21498.6	20436.6	25215.9	8175.41	13300.3	27435.5	8741.3	12486.7	19864.5	16883.8	12890.8	18472.9	15346	16231.6	30744.7	25484.3	13082.2	8091.99	21253.8	6075.03	14882.6	16423.8	9469.63	25417.9	17061	26118.1	13826.3	43602.9	15868.7	28289.4	23993.7	17977.5	18332.2	25752.7	23453.7	21067.9	26123.3	26129.8	8064.62	32595.8	19013.5	62781.9
Q02223	Tumor necrosis factor receptor superfamily member 17	8045.16	14488.1	94577.9	31831.8	11139.4	6171.67	10180.8	9257.25	6524.28	6504.32	11618.9	4098.91	45073.2	15581.6	8475.63	6003.18	5453.65	6086.38	55269	6898.77	56604.2	5536.07	20298.1	5300.98	8235.79	48032.2	21072.7	64148.7	65989.5	9961.72	92247.1	12470.8	6111.34	6618.66	11428.4	6243.26	5246.53	12987.3	4280.72	8996.62	18680.6	6164.46	7440.27	5251.44	3813.47	7493.17	5969.33	6358.08
Q02383	Semenogelin-2	39684.5	28226.9	17226.2	12541.2	3730.39	18953.7	562083	20156.8	4483.36	32001626	51742684	4.25129e+06	42303.7	19436.4	9864.22	333651	55825.5	4097.42	6314.14	17958.5	203666	20065.5	1.63196	59540.4	10837	1311.88	220774	172716	7516.63	37751.9	198828	1.09332e+06	9681.71	6099.12	19115.4	59799.2	11892.1	7055.54	1165.86	5957.51	9722.97	1	8517.9	17010.5	14642.8	22345.8	385360	14218.6
Q02388	Collagen alpha-1(VII) chain	82652.5	113964	6143.25	47111.8	12250.9	50561.2	32300	59922.6	65644.7	43328.7	32750.9	32406.6	28007.6	62941	462490	412716	318237	60700.8	18626.3	54724	5762.87	12994.8	106900	94251.9	47595.1	10509.2	55054.8	128287	17581.6	179900	35967	73693.2	16433.7	37551.3	52172	52199	42360.6	48255.4	45792.5	60571.7	12581.1	39897.4	54543.5	45958.2	119625	80594.9	17376.6	56880.1
Q02413	Desmoglein-1	81023.9	96966.2	65521.9	136231	44296.5	56647.5	123091	54078.8	34068.1	11213.8	70420.6	62111.1	35158.3	85885.9	90753	9865.96	15465.4	71954.6	96651.1	50924.9	34341	37987.9	44985.9	41451.9	40028.7	26342.5	99541.2	67580.7	170036	72389.9	59705.5	39252.1	60183.9	39401.6	5752.13	43610.8	103581	39221.4	69866.3	22162.8	31071.6	45409.1	34353.6	18619.7	36265.2	107950	66660.9	112773
Q02487	Desmocollin-2	883058	350855	157160	105297	195813	305417	449754	457497	224026	119910	305777	290992	155125	262793	344606	101849	140017	371798	203547	316887	209597	190979	134745	661795	170659	161375	331507	167496	765973	589116	77722.8	374541	695530	277207	68389.4	272189	541181	293652	306203	246137	290683	181891	203386	191196	354731	492971	408250	393328
Q02747	Guanylin	141790	290315	344004	228483	88781.4	184778	227501	89511.6	427650	23183.8	143163	160028	602035	366892	159976	24910.4	195826	382951	377963	486605	391287	690679	361561	172551	48208	506721	539105	1.19997e+06	1.75115e+06	135271	459709	263947	183084	879016	14967.6	30707	121099	280639	95028.8	48342.4	507762	164517	472044	22804.2	65201.2	173215	718853	249951
Q02750	Dual specificity mitogen-activated protein kinase kinase 1	11245.7	14015.2	22499.6	16176.6	16696.6	13185.4	17817.8	19985.7	9535.52	22371.3	40341.9	35899.5	36672.1	29020.5	8064.48	38127.9	11721.9	112653	83116.9	16311.1	17446.2	20986.2	22966.7	17764.3	7256.05	14045.2	7855.82	160665	73757.3	28672.3	27020.7	17185.2	21026.6	11639.1	23021.8	15304.6	35107.5	12871.8	24098.6	16283.8	7884.48	1866.93	68176.6	9127.54	35372.8	16124.1	18887.2	20362.1
Q02790	Peptidyl-prolyl cis-trans isomerase FKBP4	20225.1	5674.54	25447.9	56619.4	3148.05	14415.8	10495.5	13545.2	7951.73	15449.1	13540.3	3152.99	8571.29	4187.22	8018.26	13398.2	28499.8	3874.97	8199.09	5299.33	10010.5	5991.61	9779.51	31154.9	8831.81	5744.05	3199.96	2.26177e+06	10922.4	22041.6	22689.1	11525	2339.51	3570.87	23985.5	16653.9	10435	8055.01	15530.4	9678.65	6748.21	4956.56	5191.38	15158.2	11358.3	7945.49	10981.3	3420.85
Q02818	Nucleobindin-1	10657.3	76401	48486.8	20129.2	112751	59747	37778.5	41608	71353.6	78725.1	100244	57987.6	81220.9	53392.6	53139.7	19642.7	29583.9	119107	66394.8	107857	62868.8	61672.6	20824.4	60247.4	52007.9	53232.8	31754.7	52366.9	52614.5	19987	78555.5	134190	6884.62	72233.8	37943.2	36827.8	69710.2	167830	69977.5	88899.6	47385.8	95565.5	54610.7	103470	17949.6	41628.5	54613.2	62134.7
Q03154	Aminoacylase-1	351998	160537	158899	98938.3	241851	174839	305631	413922	289457	245629	132038	290176	374647	114911	88085	399543	231147	297493	138030	116832	134764	522686	102279	981297	217691	204610	150178	127404	75343	492866	254586	356081	281787	191500	372667	244234	489576	374838	470233	496231	147072	546823	410799	1.04161e+06	358150	148046	178057	577896
Q03167	Transforming growth factor beta receptor type 3	12109	7402.46	7541.52	15484.4	49854.8	10528.4	7525.29	14023	9780.26	10903.1	13052.1	6165.41	10907.4	11078.8	4642.54	4138.05	8947.06	7545.31	7360.26	10707.2	5238.73	2454.25	7320.04	21272.9	6857.28	3958.5	3707.85	2.26177e+06	24369.1	7866.75	2774.59	8457.11	6394.2	12069.8	9028.09	5560.16	5927.43	10563.9	8328.21	10085	2403.32	6541.14	8108.39	9092.76	15029.1	5562.08	7908.6	7984.86
Q03403	Trefoil factor 2	74307.5	228312	274055	1.33154e+06	397546	194649	130082	62940.3	516813	112758	126029	341101	778713	342638	124599	236908	134093	86859	639485	108573	312135	764829	1.66319e+06	128254	166399	382715	404011	874678	31520.9	121372	732178	624044	91869.1	341989	90534.1	79758.1	110050	331149	104268	36496.5	331010	127795	242501	150435	72391	200668	631206	136665
Q03405	Urokinase plasminogen activator surface receptor	14033.3	50725.9	21726.8	20293.1	27211.9	29193.2	28729.4	21879.5	42626.5	24633.3	20183.8	42496.1	28604.6	54323.7	28810.5	8095.36	4207.55	28328.9	24813.2	13420.6	29148.8	52301.2	22254.3	17825.3	49369.3	30301.1	40987.9	34131	34663.6	13425.6	30376.1	42454.6	32014.4	30878.5	11059.3	16878.3	45099.6	41940.4	46539.9	23862.1	40135.4	25852.9	33053.1	29512.1	31940.2	25094.4	30254.3	66421.8
Q04446	1,4-alpha-glucan-branching enzyme	9717.49	7631.16	10678.6	11741.4	22993.2	7191.12	5017.35	7459.41	4906.17	10545.2	7038.83	3572.77	33701.2	7330.23	6306.93	3179.49	11750	14748.3	8516.93	3770.86	6836.09	11593	11727.3	11044.4	8991.62	12165.4	8476.33	58160.2	35276.7	9735.76	11036.6	6501.52	5448.31	9386.74	3222.96	6364.71	4351.4	5328.13	8435.23	6686.35	14167.1	6828.36	9329.44	13728.6	1.2951e+06	3998.99	8318.96	10485.6
Q04609	Glutamate carboxypeptidase 2	20268.5	27285.9	34421.2	23208	16902.6	60296	37710.9	6135.19	11594.6	51101.3	106657	17958.4	6484.68	4812.63	1794.27	51718	19223.1	4806.56	9505.33	6093.34	26254.8	4813.17	4961.24	16495.5	16073.3	6168.58	10257.1	1980.44	990.164	5463.37	26320.9	16292.2	8969.56	8668.05	41418.6	122869	2746.59	1720.89	67133.1	6856	16517.9	14357.5	6483.89	3450.87	19872.6	6054.53	30500.2	8306.98
Q04756	Hepatocyte growth factor activator	27390	49339.7	52507.7	172150	84502.1	43852.4	56671.7	16425.3	120933	24809.2	75435.5	71134.1	89717.7	110688	35623.2	51298.9	21182.1	76537.9	88368.8	25844.1	62562.8	255907	73509.1	17510.4	32566	77760.1	67743.7	97315.2	33370.1	28057.9	217719	55878.5	37175.5	46921	9875.53	23642.1	64231.6	74718.3	77805	34208.2	54406.6	96576.8	92193.1	20352.9	27084.2	45024.4	51637.5	113220
Q04760	Lactoylglutathione lyase	33543.5	40050.2	19942.9	134728	52666.8	55055.7	42884.8	39028.1	26290.8	117873	184946	29313.4	14283.7	26227.5	16615.8	80235.2	67796.8	19900.7	15600.6	28737.1	33741.8	23597.3	7080.86	72179	31947.2	32444.8	9930.8	14791.2	49944.7	80122	38609.2	14952.4	34595.6	32088.2	51827.3	62748.8	17768.6	20651.3	48152.4	27081	45919.2	34349.9	19021.3	29969.2	50293.6	29816.7	48162	30912
Q04771	Activin receptor type-1	39124.1	46820.6	11295.8	48940.2	11401.8	18381	24680.8	18001.9	11791.1	13637.7	11777.6	17766.3	55513.7	37579.5	24757.8	6327.31	11538.3	11821	32588.1	18115.2	14993.1	12746.7	15977.5	30550.3	11230.2	14054.9	33248.3	64964.8	58109.8	13628	10025.6	32523.9	34897.3	17957.6	21082.6	6564.01	29359.1	12169.8	14058.4	11489	15361.2	17825	14049.5	4650.47	26489.5	32860	23989	26810.6
Q04828	Aldo-keto reductase family 1 member C1	7993.09	7664.38	28915.4	25171.3	13976.7	5617.42	6559.13	10780	6583.75	18218.6	11643	9272.6	20158.1	8740.17	2844.87	9110.4	5904.87	12879.9	6819.17	7976.5	14351	4649.32	11646.6	7784.26	5978.74	22387.1	10737.3	36849	7123.31	14366.8	34515.6	19436.6	4032.03	5793.57	18052.8	5917.06	16269.9	21787.2	13741.2	15042.6	8088.49	9688.88	6853.45	27073.9	8678.43	11408.5	13183.5	6815.43
Q05707	Collagen alpha-1(XIV) chain	19017.1	6504.7	41623.5	20971.5	2153.06	17972.9	7974.34	24021.1	4341.15	14544.9	12871.8	3479.16	20518.6	14141.7	32246.6	74802.5	92695.2	21380.9	6767.11	2932.44	2485.06	1823.19	8418.45	61312.9	16130.1	9932.25	8104.61	33611.3	11370.9	40456.1	25080.5	1888.09	24319.9	5430.76	15154.3	13071.9	12407.8	7296.17	14357.2	6030.6	2466.57	12568.3	4379.55	5679.39	18425.5	24438.1	13635.5	18080.4
Q06323	Proteasome activator complex subunit 1	48073.3	20274.8	16986.3	35617.2	17620.1	16983.4	19882.9	34052.4	35952	81291.3	34926.2	20054.5	14052.8	17703.5	32255.8	55895.3	20135.5	12962.4	8646.5	11686.2	10448.1	31452.3	7276.8	22925.5	100196	8539.5	12094.8	23114.2	9230.64	118339	18051.4	16481	23345.8	14524.4	6910.08	42982.5	50476.3	17542.7	21683.8	20008.4	13830.9	28792.1	17119.3	51233.2	51956.9	21865.2	27677.6	15152.5
Q06418	Tyrosine-protein kinase receptor TYRO3	46336.2	274880	60555.7	42584.5	158656	40372.1	49371.1	122263	78573.7	63153.1	20479.6	43094.2	104180	161850	46683.8	62563.4	69195.1	71329.4	84455.6	83176.4	37797.7	243689	52597.8	14828.3	39423.7	152430	72709.2	75609.2	76863.8	52732.3	132544	102750	62197.6	44748.9	29557.8	56250.7	40816.5	114040	59130.7	39622.5	79652.9	81219.9	70316.3	92890.7	83537.4	54083.4	81502.7	102872
Q06481	Amyloid-like protein 2	28489.1	43655.6	40177.6	30672	31425.9	91080.2	57355.9	41333.2	63083.8	47408.6	107631	70499.6	50028.8	71825.4	43769.6	26756.6	16361.1	51528.8	53499.8	53939	58449.4	64833.6	55740.6	59583.4	32719.6	66537.2	42636.5	36496.7	24254.5	26187.6	120975	47317.9	24182	59929.3	37370.6	38858.9	38069.7	105175	88037.7	53870.3	17857.1	57087.8	57817.2	61356.5	24947.5	44238.4	47479.3	43119.6
Q06828	Fibromodulin	13356.1	26265.8	13182.4	22391.2	13487.6	27126.4	14770.2	17398.6	9272.02	17572.3	22656.4	15264.5	26059.3	10712.3	11308.4	12249.7	43389.8	15517.4	14858	15019.2	18488.5	9524.19	29851.5	3294.48	2578.68	30986.6	20716.1	31946	7173.87	1621.07	21554.3	7343.2	14540.9	14789	13563.9	17921.3	14051.7	9401.8	22278.3	13102.5	10634	9524.19	12575	12352.1	6405.3	5988.65	39959	14094.5
Q06830	Peroxiredoxin-1	183984	370675	416023	275171	214768	335052	241380	257581	385352	541524	337437	347494	148021	319655	275292	107323	132123	276253	165054	163504	152905	514860	252050	246006	661548	194783	202863	63610.5	86403.9	219532	187472	377366	171025	274929	332551	248111	596184	343477	506598	325858	299480	373199	297062	719749	302830	248109	521686	699772
Q07075	Glutamyl aminopeptidase	963240	127546	196641	122616	278523	400561	667827	462780	178532	107486	151051	368587	321250	500841	134220	372578	337139	168756	170333	295426	246059	174499	116723	151946	109365	193595	473815	328143	336648	675626	44219.5	522320	400055	183126	87840.6	478233	475790	194808	401305	1.29213e+06	170878	248319	224349	343033	2.30353e+06	1.37052e+06	610566	1.38149e+06
Q07507	Dermatopontin	1.02663e+06	276437	334768	343269	265141	334292	438361	313356	384393	68862.3	92421.2	241433	381606	693545	483118	151059	153440	296023	483135	267964	152069	187358	538813	70529.5	185621	428107	352294	347583	2677638	406522	299776	281244	169376	321334	20793.8	262546	805256	566266	275944	257230	305301	255662	355220	255113	645846	631537	282980	806631
Q07837	Neutral and basic amino acid transport protein rBAT	10861.7	7335.23	12665.8	48163	22231	10547.2	16385.3	27589.3	10963	14460	10668.1	20112.7	11166.2	18766.4	6965.22	34743.5	50124.4	14141.8	14360.7	13972.3	15556.2	15034.5	15554.1	3548.45	9207.46	13523.8	19974.3	28852.9	14797.7	13597.9	9530.28	20496.4	7789.61	7741.47	8592.48	13624.6	19100.8	15827.6	19775.4	57170.8	8485.65	19187.6	21040.3	20674.1	17274.7	22485	16305.7	27288.8
Q07954	Prolow-density lipoprotein receptor-related protein 1	89592	209218	187590	288289	331622	223568	214606	177402	174557	339393	90299.8	142402	338182	306038	146900	49174.3	47320.1	250668	304043	93538.1	189765	176253	398556	79711.7	130370	115869	165262	238193	152451	64880.9	301476	212409	126966	188237	76302.5	142544	179693	308013	232438	205491	181203	191427	195405	255997	183330	264327	134144	325000
Q08174	Protocadherin-1	693452	143820	57735.1	104631	76196.8	160460	397268	232163	198886	73563	181614	130185	122286	223527	493219	53243.6	86466	201647	226112	246487	195620	143196	216452	183913	81534.5	116484	158086	177470	253731	22983	80835.4	103512	339061	204170	104139	40638.7	237534	165135	132743	84308.5	202945	151504	233118	193265	615448	347874	179799	135260
Q08188	Protein-glutamine gamma-glutamyltransferase E	15938.3	13849.4	44119.4	59948.1	17809.6	3360.74	11894.2	4252.03	16738.6	158758	479758	16382.6	1740.01	14295.4	82049.9	12986	63319.9	6355.9	14158.5	7187.46	4150.69	9426.53	33537.3	41025	32233.2	26991	33182	79406.8	30504.8	24320.8	12409.9	13161.8	16947.6	11246.3	10427.7	8410.55	28794.9	10384.1	8194.44	11311.6	7720.02	3903.62	78214.6	7291.21	197606	13865.6	9178.7	111289
Q08257	Quinone oxidoreductase	34081.1	27512.2	41388.3	21770.6	35204	21560.7	35345.8	32044.3	34807.4	26898.6	17507.3	25713.8	94240.9	29575.6	14026.1	35840.5	19024.4	33571.1	30648.3	20777.8	38434.8	95316.9	44114.2	46925.2	25391.5	42262.5	14125.5	50788.4	13771.1	40561.2	50535.8	45220.8	24718.6	21068.6	37426.4	24641.4	56093.9	33331.2	43507.1	48237.3	31015.8	32396.2	35247.9	39555.8	31142.6	17069.3	14620	35559.8
Q08334	Interleukin-10 receptor subunit beta	151493	236816	78275.3	89288.7	139822	81854.7	211184	255082	90112.2	357714	94749.2	130773	56813.9	192308	163824	242629	176313	105414	162401	204942	69744.8	84416.1	71347.8	241668	141143	127659	150705	161253	105748	115807	87066	69186	159006	103180	40432	162516	151391	149488	238208	113621	132121	130574	89222.1	234662	66217.3	285671	100451	226950
Q08345	Epithelial discoidin domain-containing receptor 1	81538.8	29226.2	96451.8	374097	39820.9	42243.2	167128	57842.5	42903.4	26810.5	54054.5	38266	101184	22502.9	29869	59048.3	66148.4	41807.7	68890.1	28992.9	144409	31284.3	121585	27213.9	15138.3	45764.8	53323.5	338740	40249.1	45930.6	168526	25731.7	47947.3	28804	45014.1	41089.4	28209.7	22551.6	27870.3	55674.6	38722.2	43863.8	113034	43063.7	23524.8	32492	80489.3	36663.7
Q08380	Galectin-3-binding protein	4.31519e+06	6.08491e+06	6.11034e+06	5735736	7.50706e+06	8757019	6946870	7.48439e+06	8547984	5.73493e+06	8608602	10013588	16243000	5.26276e+06	7454312	6922237	3813218	8588241	11778966	9227648	10747881	5.25468e+06	8525716	3.59378e+06	6.07277e+06	13408420	8.00106e+06	6440258	5.04608e+06	5339571	9009370	7325185	3193933	6.15123e+06	4.63023e+06	9520031	6003139	9936798	10544125	9887059	7665370	8.10222e+06	6811295	12866791	11059436	3209960	6631158	10642158
Q08431	Lactadherin	26950.6	19131.3	10499.3	28009.8	19318.5	34430.3	20798.4	46655.5	22818.9	45054.2	21722.2	22289.4	21623.2	24883.6	28110.5	16427.5	19029.1	13421.2	12894.9	23559.1	15091.8	20763.7	27664.5	18982.2	4829.67	15423.9	22718.5	13435	55146	15831.1	16562.5	20320.4	13926.8	25146.8	19835.5	17558.9	18753.9	24371	23735.4	19122	10857.9	20669.2	15348.3	25557.1	23478.9	24471.5	9087.51	24358.5
Q08629	Testican-1	15587.9	88415	21528.7	24174.9	37716.6	84921.2	65574.3	38995.5	15078.9	55049.6	84489.3	39781.6	9221256	34280.9	41607.8	68047.4	48709.8	42338.9	15918.2	25553.1	30648.1	29613.1	14321.7	30059.7	14140.2	19960.8	19406.5	17488.8	8324.7	42706.1	9455.56	12554.6	18546.9	38275	34649.4	41285.8	17598.3	33584.4	94060.7	50503.9	18141.9	21085.1	30153.4	33579.3	56318.3	24660.9	32788.2	41170.9
Q08722	Leukocyte surface antigen CD47	33265.7	65660	33887.6	37432.6	21988.7	95201.2	45021.8	52427.9	30546.2	76847.9	64050.4	28726.2	22235.2	25888.3	35634.7	13939.1	39703.2	26023.1	23795.8	21076.5	29330.4	26470.6	29789.9	19292.6	31114.5	29307.9	25995.7	58767	40484.4	23027.9	37203.9	24353.1	42996.7	19382	39454.9	99695	43765.8	27275.8	90483	47441.8	25410.9	43249.3	30656.2	53096.9	66097.2	26362.8	42010	21317.9
Q09328	Alpha-1,6-mannosylglycoprotein 6-beta-N-acetylglucosaminyltransferase A	13690.8	13566.7	27649.9	26458.5	11110.8	12636.5	8767.39	24130.2	13698.9	12289.6	25134.8	5335.36	19100	49266.9	16314.4	21176.5	5689.59	14744.7	4497.79	28278	31224.9	5582.11	6261.15	34516	20076.9	22454.7	17124.5	23487.8	31458.5	17515.1	28919.5	18124.6	4499.77	14276.4	39754.1	7080.22	9479.84	34239.4	16998.2	27851	6683.03	17970.7	9717.33	17621.6	7169.81	14662.2	4780.08	11173.6
Q09666	Neuroblast differentiation-associated protein AHNAK	18123.6	11789.2	183112	426546	13482.6	6527.48	13264.3	5611.68	50085.5	20142.4	9014.15	26002.3	16045.7	12964	42268.6	29564.3	51275.3	10082.4	15383.3	9369.14	6701.46	3364.5	2870.5	35522.3	89805.7	7055.2	2940.62	2.26177e+06	508.41	9300.99	4990.88	4855.23	5723.69	6433.52	8331.39	4867.83	30043.7	5077.14	3310.74	940.99	9479.11	3542.11	2943.87	3320.03	19199.3	18996.2	3851.66	42267.5
Q10588	ADP-ribosyl cyclase/cyclic ADP-ribose hydrolase 2	215904	98837.2	38802.2	104033	70208.3	85633.7	88361.9	197121	62216.2	59216.2	71046.4	52446.5	54379.9	70641	77260.3	141195	79986	50182.3	66592.1	36331.6	33192.3	22066.3	45754.6	95821.2	40540.3	60476.1	93277.7	55137.7	137560	53005.3	28819.6	89078.2	233999	55172.7	26855.7	94943.2	89235.1	39798.1	119219	100176	33393.9	68005	38931.7	93765.7	166821	163190	66194.5	121477
Q10589	Bone marrow stromal antigen 2	10541.1	6474.45	26275.5	20451.4	32891.4	8506.29	1469.85	5459.43	15433.1	991403	5760.19	12790.5	11898.8	7770.87	1388.35	1.24721e+06	1.83339e+06	8192.74	19662.7	8325.1	30001.2	14920.7	18405.7	5810.2	14669.1	15256	6843.57	37665.4	24369.1	7866.75	15840.7	10140.1	3060.81	4089.2	2137.99	1651.09	6427.41	6595.4	6696.85	7822.56	10459.3	6994.33	11563.8	6747.35	655067	7661.56	11607.9	16501.6
Q12792	Twinfilin-1	20929.1	24419.3	28635.2	75831	25655.3	27880.1	5446.59	15861.1	35478.8	17803.7	29524.9	4118.76	17790.9	25879.8	2522.04	32795.6	36689.4	26151.8	13127.6	22485.9	13610	26601.7	16535.6	18963.4	25687.5	29000.5	22230.1	20851.6	26051.7	26601.6	22851.1	57170.4	13616.5	3011.83	21503.2	15710.4	17643.1	15375.9	17331.4	20633	19562.4	18741.5	44462	21818.9	15597.4	19567.6	21319.8	13229.3
Q12794	Hyaluronidase-1	32743.6	9373.61	31401.1	37093.3	14534.1	24438.2	25124.4	88012.8	12650.6	43407.3	17983.7	26755.3	21535.3	13128.2	15174.2	103559	220128	34224.6	26077	28061.8	10867.4	5256.36	28156.2	91961.1	13530.7	6096.82	37641.4	8953.12	12606.5	67683.5	3763.77	11590.5	32359.9	16309.9	45703.7	70246.5	42209.7	31705.1	100994	70811.5	13380.4	73826.2	13673.4	58951.2	68578.5	84970.8	22970.1	39340.2
Q12797	Aspartyl/asparaginyl beta-hydroxylase	50611044	3.77622e+06	1.90486e+06	31576866	15940848	19634170	26959858	43309492	9429440	41102628	3627635	6578484	12183874	33880108	14188535	55867600	22666370	12221	4.40397e+06	3.56907e+06	1.30998e+06	9654346	29050846	22354432	5731.71	572868	8243640	35506924	15930401	65150252	5.9891e+06	29672152	1.75804e+07	10156	15590441	31279636	8909664	6540695	7816.66	21510128	215414	8172423	5278349	10340	57593952	15544256	8.24554e+06	13015.3
Q12805	EGF-containing fibulin-like extracellular matrix protein 1	5.6253e+06	1.23425e+06	1.58368e+06	563395	1200455	986868	1.63631e+06	1.79396e+06	1.11295e+06	1718778	1.08627e+06	718435	1.69554e+06	1529371	2.06737e+06	805509	5082417	1669150	1608642	1.30961e+06	825909	1872826	1.54677e+06	4.5646e+06	598384	576211	1.35487e+06	1.20568e+06	5054508	1.41617e+06	1.38871e+06	1.13883e+06	1472710	1.43005e+06	1.24826e+06	1.40281e+06	1.59717e+06	1.52009e+06	697710	236816	1.62815e+06	1.3209e+06	1.57142e+06	746845	2526895	1356155	821234	690173
Q12841	Follistatin-related protein 1	46415.4	28952.9	27977.6	25634.3	38066.4	54836.4	48640.2	23100.1	31976.1	68493.2	145987	49715.6	48391.2	34605.9	16730.6	60576	3875.06	31793.7	35604.4	43897.6	55586.5	34836.9	31895.8	34818.5	24091.6	49453.9	48586	13528.3	31649.2	32193.3	60102.1	37464	27030.9	68399.7	25819.9	35352	19479.9	52524.5	66639.9	29799.2	77211.9	39518.1	40126.9	35254.8	20065.7	31157.8	59313.2	42913.7
Q12860	Contactin-1	86848	272203	240002	139601	296776	345366	189861	446142	265325	461103	209425	316684	221533	281215	310465	171223	169152	334020	315306	303862	278599	255663	225103	152796	174751	293181	229988	282488	134817	345490	397994	276826	107411	170575	262620	200032	213935	601378	223417	359963	398146	238753	290581	389040	113612	169928	136224	280939
Q12864	Cadherin-17	6334.02	20091.9	14013.7	29299.4	30824.8	21240.3	55455.6	15985.3	9651.43	19289.9	26222.1	42426.5	15692.2	42890.3	19754.1	19009.8	15873.3	39150.4	5366.5	13673	32176.2	5387.19	18594.3	35944.3	5838.71	4924.33	19987.7	30464.9	12258.7	31200.6	3435.81	11184.1	11935.2	11121.1	57496.7	34626.1	40040.8	54300	73214.1	12399.5	13859	40239.2	84909.7	25379	47380	55652.8	8364.53	44210.9
Q12866	Tyrosine-protein kinase Mer	12765.9	12948.2	5203.93	15484.4	28543.2	16118.5	12608.1	18233.2	10099.6	19994.6	4757.21	7951.19	18328	20106.3	12214.5	6846.61	10763	10284.8	4674.06	10423.9	3496.52	9559.66	5512.96	18045.3	12388.8	9072.43	13116	2.26177e+06	11489.2	14249.5	10140.7	12327.1	13176.5	6467.93	8963.91	16857.5	9492.46	9720.81	8762.91	15015.6	7757.7	9425.08	11705.1	9404.85	10365.3	12807.2	4915.29	7479.94
Q12907	Vesicular integral-membrane protein VIP36	4590026	8.12728e+06	9528687	10107439	3389795	5.78766e+06	7.922e+06	7002982	12898311	641569	5.09861e+06	6.95296e+06	31158028	10209840	6.6493e+06	1.9119e+06	1.75637e+06	7.97806e+06	22175392	19661316	15350035	10947554	10217543	3.09172e+06	3672689	10307154	17632500	20775254	10473643	4.02252e+06	7.34217e+06	7.36255e+06	5920529	11878451	475052	3321515	5239105	4.93635e+06	5810498	4243542	8064545	4983692	13788328	1.68985e+06	2.17934e+06	4.08082e+06	11221203	11014822
Q12913	Receptor-type tyrosine-protein phosphatase eta	13764.3	79343	61519.4	89995.9	206760	125264	56584.4	67254.6	95026.9	156726	93631	88364.7	119316	247671	85457.5	18861.3	29592.1	199534	93503.5	114988	89245	137095	109836	52514.7	84561.1	67567.6	91230.6	162862	105557	36448.8	119826	144383	60492	69095.8	66166.3	56442.3	76666.9	218484	131051	87747.1	131405	130474	95837.7	155324	71528.4	235223	71529.1	147705
Q12923	Tyrosine-protein phosphatase non-receptor type 13	7994.68	23186.6	13247.4	2.42907e+06	15719.6	9109.53	7706.49	11805.1	7686.29	17700.4	6763.51	4682.17	12821.4	9349.16	11036.1	5834.59	8838.65	7208.99	4004.28	7481.3	3471.26	11651.7	7004.66	13868.7	3300.53	11685.2	7436.77	10328.3	16386.4	23622.9	13528	10139.4	21446.6	5866.57	9554.82	22474.9	1744.28	7446.77	13677.4	11608	7898.6	11575.2	9909.56	4740.35	14937.8	19419.8	12258	6954.04
Q12929	Epidermal growth factor receptor kinase substrate 8	17065.3	21138.4	41548.4	19713.9	47205.5	37822.6	46490.1	30123.7	78538.2	103344	16370	109179	55899.5	147319	30375.3	37539.8	59901.8	74433.1	60393.4	21750.1	44119.4	29325.5	43177.9	64197.8	39479.2	34032.8	18313.2	22387.4	233354	80602.2	22052.2	42778.1	31422.6	42714.5	129159	69168.9	27001.9	80395.8	49113.9	68421.2	23018.9	63616.6	60425	90812.7	30229.1	55214.1	26674	54145
Q13145	BMP and activin membrane-bound inhibitor homolog	5826.08	32504.8	16509.3	21929.8	21437.4	14478.1	18179.9	23764.5	25968.8	19476.5	11059.3	15497.6	39791.5	49411.2	25069.6	15129.3	20056.4	26395.7	55764.1	40628.7	47806.8	48849.7	51663.8	5036.7	14950.5	48254.6	27696.3	33043	29691.7	1828.8	61141.1	28068.2	7921.16	27820.5	10962.2	12317.1	17761.5	29468.8	15649.4	15832.6	59921.5	28210.6	41111.3	17699	12531.2	18942.9	9636.86	45657.1
Q13183	Solute carrier family 13 member 2	11189.7	7200.86	20158.4	9966.84	21435.6	7202.85	11947.2	20556.8	3710.66	19862.8	3711.71	6500.07	11096.2	1144.14	3805.34	20408.7	26893.6	7707.56	14007.2	7738.84	24294.3	4516.35	15708	12702	3872.76	13287.1	8163.19	17386.7	3312.37	17042.2	12851	7749.27	8577.68	3287.44	18266.3	9470.44	8884.61	12521.6	6514.88	13207.9	9971.4	10284.5	7376.84	23082.3	7833.27	9787.79	6415.03	5901.65
Q13201	Multimerin-1	326019	360187	433510	506083	190810	183977	230781	125505	662065	198241	197892	178135	674812	307008	143336	185125	262701	205428	448722	633471	506680	943598	318617	33851.7	238021	814853	575282	395993	300207	795748	406158	299612	242327	308632	101115	142704	152772	289520	214034	233760	960377	196752	750081	137073	181089	184332	418847	236427
Q13228	Methanethiol oxidase	377987	45140.7	79832.5	110273	294902	181285	173189	287170	146008	492659	136462	203333	206759	158405	141622	433706	150555	125002	77050	171636	184573	118610	139183	178424	79947	89532.4	406613	118308	79503.9	184437	99932.2	231028	263984	167756	165916	355328	176896	148794	195134	568750	146512	311625	122817	387527	375326	279892	252762	154178
Q13277	Syntaxin-3	139416	290613	17948	35767.5	51909.5	19477.8	262678	146334	21888.5	15320	4282.61	22284.2	16190.1	105065	131019	1.24721e+06	7298.38	30268.2	131819	14145	15940.5	8964.41	72942.4	251300	47332.1	15992.4	225556	70382.8	189463	483136	41276.6	13137.1	74927.7	15197.9	37240.2	113492	135016	8549.18	32944.8	37410	8967.65	24911.6	16532.1	69613.6	14987.7	43893.6	19056.2	9588.4
Q13291	Signaling lymphocytic activation molecule	16950.6	56074.2	18219.9	27232.3	20048.9	24607.6	2412.86	17695.1	13931.7	13774.8	12999.4	17187.5	30718.8	36293.2	7121	36835.5	41690.2	12194.5	17327.7	29177.1	14815.8	18726.6	15199.5	16772.7	18128.9	8439.39	18100.5	32996.5	2.20088e+06	13994.1	19215.9	25886.5	17134.3	14907.6	17218.6	17149.9	25142.3	17052.8	15105.5	14185.6	29257	17447.8	26272.3	14060.1	25898.2	101085	40019.2	82782.2
Q13308	Inactive tyrosine-protein kinase 7	41788.4	52241.4	23300.6	42795.5	62610.4	33453.8	48388	56207.5	23941.8	77212.8	47793.6	27289.6	34811.5	63077	35580.5	70548.7	12808.9	54965.9	37574.5	40621.7	28529.8	25892.9	17361.2	89526.8	12279.3	24805.6	28320.2	36593.1	43690.6	44679.6	16880.5	39094.9	52249.6	36431.3	3702.77	45498.7	47290.8	48481.4	50807.4	40221.4	33723	48057.3	31114	47473.8	35920	47730.8	31021.5	47665.4
Q13332	Receptor-type tyrosine-protein phosphatase S	141698	129419	146996	142708	170773	198465	119379	137111	181837	169306	166219	88974.9	197458	407161	134299	138164	132999	196081	116375	160216	154487	161603	174331	39181.2	119464	156232	158964	143644	91083.4	139996	88971.3	218510	144382	205342	46492.6	130936	117880	270304	177410	144686	123588	181663	124916	129011	104206	164379	178951	129220
Q13421	Mesothelin	91292.5	95098.7	52168.7	123802	57934.9	58274.1	142847	86091.4	30500.5	24388.2	101665	64186.8	266493	414197	131096	21476.8	39728.7	49080.9	142698	156580	76478.9	83811.1	42800.4	122354	33732.9	44047.5	94509.5	376011	326478	37775.1	66259	111153	344881	262194	6583.83	26751.4	101873	26531.8	69557.1	49677.3	160347	88209.1	57264.9	23260.2	227462	483583	139627	331375
Q13443	Disintegrin and metalloproteinase domain-containing protein 9	8737.54	17217.7	9325.1	10432	28751.1	10000.5	7208.31	17048.6	8344.19	32209.2	15143.3	17114.4	23872.3	16090.3	23787.8	20954.5	1972.79	17197	8883.83	11376.9	23334.2	11685.6	11957.6	51671.2	14457.7	14156.6	15022.7	28424.6	19268	4756.7	29478	12682.5	24489.4	13098	21403.5	14342.4	12113.3	24821.6	14710.5	30131.8	20509.1	18756.8	11873.9	21567.6	13001	16563.7	14829	11857.8
Q13445	Transmembrane emp24 domain-containing protein 1	9137.28	9145.12	7614.78	21509.8	21606.4	17138.3	10592.3	18944.2	27238.5	30469.9	20557.2	6741.01	26246.8	14352.8	16508.2	16705.6	8403.31	17647.8	13215.7	9352.33	13481.8	22137.5	26040.7	40964.9	8594.94	23989.8	21326.6	18789.1	11672.4	8448.99	11723.4	9123.45	11626.1	14755.6	21941.8	18791	10624.4	13598.4	22880.4	17972.4	15566.4	11371.1	19134.7	21143.4	18081	14537.7	6387.92	9726.74
Q13449	Limbic system-associated membrane protein	321935	170739	29512.2	66770.8	26871.3	188244	247028	103250	19624.3	80058.2	198090	146076	52705.8	215119	128827	326427	79908.5	59237.5	92495.5	76151.3	99321.3	41135.4	39143	192445	27891.8	54606.3	80054.4	143352	243576	233711	14544.6	51341.6	205217	114491	291187	181119	84885.9	23427.2	292869	115498	33976.9	79331.8	34314.2	48966.2	532613	126620	152295	89038.9
Q13477	Mucosal addressin cell adhesion molecule 1	46706.2	204143	137448	1.05235e+06	264330	416399	149091	93179	317040	191669	167589	252138	141866	331781	117233	159170	85507.8	144462	293634	183223	158237	322957	339088	96246.4	160790	354282	182985	189664	85341.5	127703	155708	359291	179901	105320	106323	98153	282693	301687	229093	175893	142685	201833	194284	334844	226757	439373	189683	554265
Q13508	Ecto-ADP-ribosyltransferase 3	319200	32498	13150.1	8479.86	5211.58	16230.4	122776	39626.7	12979.6	574.128	1620.39	3893.49	14268.6	46479	17785.6	90272.9	77477.7	5818.32	16376.9	24035.2	8769.27	3228.21	18302.4	23868.2	988.391	2903.97	7935.44	34789.7	481889	237811	17947.8	18597.6	133996	5420.57	19509.5	22851.2	31220.4	9615.45	8415.15	12607.3	6422.42	17605.1	5066.62	11933.2	82615.8	28724.1	29325.1	6476.91
Q13510	Acid ceramidase	721075	391580	370452	278830	1.37288e+06	806890	806846	853341	460213	1438064	578892	782902	413271	733234	434924	1.02846e+06	354833	411196	300040	825314	662625	663328	234126	676447	335246	436920	670885	308961	199831	496023	301747	966687	1.21595e+06	704907	561442	1.27848e+06	428598	574908	1.14743e+06	1.17767e+06	666646	736237	524417	1.29024e+06	2.04489e+06	978623	779285	1.47216e+06
Q13561	Dynactin subunit 2	45963.5	21755.7	51751.1	67867	11895	6569.55	17525.9	15647.7	8316.27	39185.8	3066.16	31518.1	237450	14568.6	8140.06	29746.8	17360.7	5578.24	12508	7592.65	4770.15	32831.7	13010.5	18199.2	44785.8	12563.1	9275.05	5585.53	83712	33134.4	9762.54	12097.6	17451	17394	15323.9	14270	4423.47	127100	19347.7	11006.7	5428.93	17893	22296.1	10815.1	12098	40734.6	13310.7	63383.2
Q13591	Semaphorin-5A	57007.3	40410	43376.4	33463.1	44044.8	49330.6	50260.1	74985.7	36120.5	52297.2	37911.2	42345	28715.2	47928.2	33852.5	77005.5	36608.7	56046.4	29512.7	54349.8	34867.8	42473.8	20949.2	40586.2	27303.3	33528.4	28565.1	42223.8	28342.1	68310.6	63426.6	34549.8	59683.5	61024.5	25957.9	42763	34593.6	95829.7	59741.3	73238.6	32640.1	43099.6	47322.3	66128	35478.2	58380.3	41889.1	40455.6
Q13621	Solute carrier family 12 member 1	29193.1	113834	77644.5	41211.1	119972	162535	86082.9	181555	117076	231288	70626.4	74226.3	158918	147619	61631.4	54205.9	100915	153772	83817	163064	144304	195978	175511	64403.5	93413.9	264701	83610	55810.2	31026.5	152771	131069	211253	69805.5	139150	132301	159435	83624.5	240254	113837	138386	92790.8	160975	151811	291493	98028.6	128249	118308	154332
Q13740	CD166 antigen	155085	59632.7	21627.6	18113.2	64181.8	69784.9	132971	53593	16131.1	31825.7	41377.4	38164.2	42516.2	97102.7	50442.6	57984.4	55194.9	19174.7	27946.4	46971.8	31562.8	26395.8	11456.2	49503.6	7461.4	19015.1	69984	35139.4	221768	48670	10132.9	74714.7	147138	34089.2	17617.6	38360	90042.7	18761	62623	62887.4	33805.2	34637.1	23942.1	24894.5	324718	134318	78007.2	22153.1
Q13822	Ectonucleotide pyrophosphatase/phosphodiesterase family member 2	10763.4	3573.62	20415.5	21713	13862.1	18184.8	18021	42008.2	17450.6	16550.2	15622.9	22001.6	21118.5	28351.2	24379	3125.16	60596.6	20119.9	12139.9	20762	12144.4	13142.3	30552.2	11531	11845.1	25581.1	12838.1	7521.92	9858.82	22736.3	9649.13	14352.1	21880.7	6221.25	10856.5	23146.2	22646.1	35575.3	21666.2	22754.1	9107.07	26259.8	14965.8	62212.4	39624.2	3746.27	4741.11	12740
Q13873	Bone morphogenetic protein receptor type-2	17600.7	16869.9	66674.5	60464.1	84584.6	22502.9	32404.6	5835.22	97458.4	21064.8	15445.1	51170.4	141788	99377.6	14035	25955.3	17223.6	62020.2	86121.2	89962.2	42553.7	109450	135620	50574.8	35432.6	132744	109722	48124.2	47526.6	28703.9	119934	77116.2	55371.1	59749.4	59589.5	10657.5	16475.9	103565	57208.4	12244.9	101693	62330.3	121130	34029.7	38901	66947.5	69309.7	142695
Q14002	Carcinoembryonic antigen-related cell adhesion molecule 7	31904.6	14632.4	164956	176911	10977.4	18594.5	13616.6	33777.8	53291.3	5165.02	4109.42	15280.8	25929.6	5224.93	27145.1	74921.7	51817.1	4154.51	14192.6	10749.4	17896.7	29745.3	51713.5	62294.6	275334	11160.9	21149.3	38212.6	17569.2	151013	255369	21831.5	4854.13	14858.3	10215.4	39598.8	33432.7	8952.86	25545.4	2706.17	1.16997e+06	4047.54	8823.86	7290.34	17035.6	13620.5	22548.7	58084.9
Q14019	Coactosin-like protein	166443	57472.3	223780	246455	28627.2	5819.4	72754.2	40050.4	117189	30378.3	13479.2	27061.6	260969	85093.3	52052.2	34343.2	81753	25915.2	258742	29471.4	110806	126642	162329	87152.3	44869.6	128403	50363.5	436386	371679	116859	263338	60068.1	68987.8	29121.7	24656.8	19393.2	60995.7	39087.1	36397.2	75350.9	169153	43294.3	53947.9	79846.1	23395	24652.2	72369.2	63416
Q14108	Lysosome membrane protein 2	32704.5	6098.73	23706.3	26645.2	7787.4	8999.25	9612.13	7762.4	17777.6	4146.67	14541.5	18436.7	33162.4	11964.3	14217.6	10620	7061.34	14071.9	18342.8	14267.6	24635.1	30445.5	22708.8	20085.7	10943.5	23517.3	22161.2	29890.8	13261.5	14010.9	18976.5	19733.7	3671.56	14175.4	5095.67	10997.1	9322.6	22560	12185.5	46366.3	19476.2	17450.6	25212.1	27815.2	5167.56	15636	47549.7	48277.3
Q14112	Nidogen-2	145803	17932.9	3640.56	24884.8	11934.6	9402.71	22021.7	15313.3	7576.29	7871.1	10149.7	7189.61	60487.5	34127.1	15190.9	56685.8	58132.6	19825	57868.1	23085.1	25407.9	23164.2	97263.1	85538.5	9150.43	37119.4	32472.9	64323	59700.6	75104.5	26721.6	33976.8	38921.2	33773.3	8953.1	23084.5	14462.9	15370	6604.41	8184.01	62962.3	13322.7	8962.41	2365.71	75689.8	14845.8	20960.8	56104
Q14117	Dihydropyrimidinase	22472.8	15267.7	40095.5	31489.6	29960.6	17950.6	27920.8	38465.3	33749.1	50062.2	8423.36	21060.8	29176.8	13078.5	12372.5	21774.7	12159	21851.4	24032.2	9698.79	13015.2	45869	18040.3	16400.4	20345.9	19886.5	20524.6	38137.4	11423.2	28304.7	51884.9	60607.3	9193.8	13285.3	52012.9	41683.3	48882.7	35455.8	42570.7	59749.2	15808.3	37236.7	25408	100562	38399.1	10962.8	16309.9	31888.9
Q14118	Dystroglycan	142535	92247.4	41604.1	34437.1	118966	78999.8	128455	162940	87152.9	356344	186406	124875	70853.3	172325	133081	61018.9	56633.4	183281	77971	92910	120162	77722	34716.2	198338	49885.8	49659.1	76693.8	52930.5	896096	100873	46594	92783.9	121798	104820	140681	180755	151263	183113	168471	180435	113786	244226	124037	188411	141246	191616	84858.7	78892.4
Q14126	Desmoglein-2	221953	81676.3	27524.8	63331.8	55969.7	92185.9	117216	89308.1	44813.2	53055.2	59453.6	69266.8	68261.4	71489.2	73603.8	241091	275874	69667.4	50263	61991.2	46544.1	48230.9	31247.8	95570.6	36763	64282.5	49689.9	23929.2	188097	213600	111703	53770.7	196921	44598.7	152292	68159.1	79935.7	80157.1	69934.6	119804	68221	63952.2	49749.3	64921.5	180940	80822.7	65359.4	98991.8
Q14165	Malectin	72367.5	8734.32	6037.55	13387.9	17192.1	26700.5	10956.3	20397.1	3462.22	12787.8	13206.7	6197.08	11637.5	11283.5	10022.1	60263.6	54341.2	10801.6	16387.9	12679.2	9480.25	2962.87	4995.26	15257.5	5970.12	1947.47	5958.9	8459.33	33223.2	72052.2	4802.4	6648.06	25813.3	8390.03	17674.4	12248.5	10212.9	9647.45	20193.6	10490	4819.15	9402.6	5441.22	9738.97	27923.5	7030.74	8628.36	10740.4
Q14204	Cytoplasmic dynein 1 heavy chain 1	6177.1	6425.67	24527.5	93921.7	25563.7	8813.46	7130.29	8473.15	18995	5367.8	7539.72	2789.64	15921.2	6606.49	7251.81	15849.5	30474.2	5289.47	12977.6	8376.44	12977.3	2987.95	9182.13	7409.56	12186.9	29316.6	11125.3	94826.6	15155.5	3488.4	11942.3	5543.92	7960.49	3480.19	17060.4	13119.7	3904.11	1838.69	8125.35	4178.44	12606.3	5369.28	3697.55	5361.95	3539.7	8006.16	6183.86	2062.46
Q14210	Lymphocyte antigen 6D	48151.7	106339	157132	717648	10582.7	10991.2	34695.8	24900	15737.9	8168.64	8506.49	13618.7	59478	4095.83	26917.8	9110.4	62526.1	15931.4	1.16395e+06	10970.3	2834.29	2974.29	1.18221e+06	157001	4257.81	1694.17	4453.76	1.55823e+06	156637	82312.1	2629.26	19584.5	10273.4	29318.8	1628.48	15521.3	9189.34	8908.42	7243.7	1510.26	107460	5609.46	16324.3	11336.9	26492.8	24696.4	7126.29	9992.6
Q14247	Src substrate cortactin	21017.3	3559.82	80979	114710	16403.4	12028.8	16489.1	4277.75	11028.6	21926.4	10691.2	18694.8	10943.4	17281.1	24518.7	26663.2	10560.7	9635.22	12867.1	6937.59	17110.3	13162.3	14580	24462	24992.1	14090.9	9773.13	23092.6	52431.9	35737.9	61422.4	23052.2	13858.1	10892.7	14486	19954.6	12638.6	7921.27	9002.05	34349.7	8542.86	14763	9248.25	23328.5	22962.1	16755.8	5004.54	11126.5
Q14254	Flotillin-2	13435.6	8840.25	25322.6	92431.1	3262.49	11351.2	6851.1	24691.5	6969.3	44785.9	8702.3	7200.61	5788.87	30392.9	12366.6	18641.8	28448.7	14398.2	24043.2	14310.4	9127.5	5629.74	9172.04	31537.3	17013.4	8886.08	20744.8	19291	29097.1	27522.2	7994.12	11796	147318	156497	7163.5	60045	6983.85	15600.4	18300	29408.3	8112.91	10899.4	8189.57	9326.94	15566.5	18361.8	6775.15	5530.86
Q14314	Fibroleukin	21799.9	18659.5	107569	48496.7	38475.1	19314.6	21899.8	9379.53	67296.8	19399	21442.9	22837.9	97891.9	20299.1	25531	9149.17	38572.4	82882.1	76796.9	90109.1	93944	65950.7	69913.3	7062.07	27962.2	96587.4	62455.6	47514.8	8589.04	16982.7	59612.7	110485	27796.3	76895.5	9418.37	9583.49	31298.1	143833	34167.1	16225.3	87207.1	51727.6	72676.8	53563.5	17828.5	14590.9	33040.5	61127.9
Q14315	Filamin-C	18272.9	53515.9	37122.7	33830.1	23751.1	25223.3	11338.3	11403.7	18835.8	29689.3	4441.25	8393.03	49940	71836.2	41132.1	26801.7	17018.1	13512.2	52751.5	57046.2	11204.5	52092.7	46145.4	23036.3	7652.19	48571.5	47092.4	27937.5	13390.7	25151.9	49237.5	47069.3	19680.3	9301.71	2216.93	3701.87	15289.8	24004.6	8980.79	7199.15	47185.4	10860.1	11310.9	17214.8	61979.2	58061.3	18477	13362.3
Q14344	Guanine nucleotide-binding protein subunit alpha-13	6766.04	8674.8	10306.3	17166.5	9947.56	14892.5	9578.06	15792.6	15261.4	20662.5	11690.6	19272.9	16721.4	24332.2	12592.5	8293.59	40818.7	16869.4	13842.8	7451.07	11592.6	15474.8	22601.4	7940.62	15659.7	15302.5	7504.96	10601	3407.84	10736.3	15370.1	15687.2	21998.2	11882.3	22876.2	34190.3	11259.1	18398.1	20422	16065.5	9335.29	17306.6	16600.6	18696	12825.5	14225.7	8275.37	11435.6
Q14376	UDP-glucose 4-epimerase	13466.2	85909	21406.5	24134.6	114457	56694.9	20733.3	17116	11295.7	17701.9	16091.4	7168.71	69641.5	42926	20361.2	21847.3	8947.06	9766.75	18165.4	7496.13	20150.1	32342.5	15880.2	18149.4	19713.6	20168	31077.3	58912.9	72683.2	17272.8	27039.8	30633.3	18058.4	17029.9	13972.3	18855.1	16976.2	8789.57	10245.5	28162.9	9397.71	9186.59	12184.2	18924	157984	11450.2	20054.7	19572.6
Q14393	Growth arrest-specific protein 6	37571.4	35312.6	74765.7	30662	59071.4	51925.1	65872.4	78378.5	94102.5	47765.1	71103.5	45697.2	57880.5	71579.5	49826.7	20813.3	35001.3	106102	65424.2	87720.8	74286.2	71107.5	121226	30262.5	26287.5	58459.7	48278.7	58564.2	26072.7	44051.7	68267.1	49014.3	36543.5	82644.5	22635.1	51022.5	47591.7	105607	46311.1	59611.2	46006.6	67458.1	64909.1	70602.7	45037.7	46649	59333.2	34112.8
Q14508	WAP four-disulfide core domain protein 2	37544.6	337343	1.18106e+06	1.59657e+06	854609	258340	114306	94872.7	1.3765e+06	179709	425206	500816	3.37517e+06	1.35557e+06	131700	78150.9	130579	858544	820636	559593	1336188	2.93387e+06	1.40659e+06	92341.8	479502	1.45775e+06	2257656	925643	123425	104526	2.55314e+06	2.03739e+06	321785	1307407	87278	75690.7	158698	920366	196713	80076.3	1.76034e+06	434540	873324	450564	77449.4	352340	923078	949946
Q14515	SPARC-like protein 1	17874.3	63105.7	47100.4	60448.4	18141.8	77832.3	35403.9	99288.9	162267	69785.8	37755.2	58952.5	71553.4	28514.7	73815.7	8833.87	78995	78773.6	153470	82473.8	118027	55987.3	50979.5	123103	26807.7	69002.8	49162.4	53739.3	22391	70526.3	180652	72722.1	38573.2	61247.7	95138.3	46246.5	52778.5	20337.6	33313.9	76602	14203.2	65127.8	127264	56850.5	27434.9	28583.9	62903.8	22565.2
Q14574	Desmocollin-3	15276.6	14821.5	25582	33289.1	13356.9	7809.37	36149.9	37148.9	22352.3	22115.3	24137.8	14707.3	8350.09	9939.46	22942.5	13525.4	18857.9	25983.1	20882	25507.2	13344.4	14391.2	33664.1	24668.4	10715.3	9150.32	27257.5	25678.5	43700	26147.1	27344.1	5672.35	20939.3	25261.4	25673.9	32165.7	17097.8	22761.8	22129.1	10540.4	16030.7	22427	18333.4	25065.2	27357.2	10050.3	9382.92	14717.1
Q14624	Inter-alpha-trypsin inhibitor heavy chain H4	350936	303663	81471.4	108403	184908	128617	211190	287501	117579	178994	172883	114525	127920	123623	413046	363058	752402	269292	86832.9	217210	56634.2	112941	93809.9	134961	105135	51911.1	79993.7	92610.9	163270	1.52514e+06	105871	158792	192042	143034	342942	262601	390818	362823	197338	187361	83434.5	181108	130336	183100	274778	319417	64205.6	209044
Q14651	Plastin-1	12051.5	11569.9	5610.9	15511.1	15820.4	13202.9	6401.69	9570.46	13723.4	14221	13287.2	14840.6	11552.9	14111.2	71198.5	27029.8	2278.57	11198.2	8675.79	3996.9	4615.5	7120.93	8110.8	20555.8	78868.6	8919.92	10961.2	11468.7	5090.98	30402.1	15116.9	12128.5	18295.7	5583.24	20698.8	16927.3	21097.4	5939.62	11312.8	7230.68	12343.6	11747.6	6622.05	7821.66	9090.75	7292.97	7772.83	43239.9
Q14697	Neutral alpha-glucosidase AB	95678.3	24396.5	29310.9	6696.64	13531	27998.5	23824	46364.5	31004.6	37168.3	90670.2	26758.4	10847.6	13603.7	41099	20636.8	54964.7	33775.5	23261.8	32949.3	26697.7	21305.6	11930.3	199235	41485.9	18934.3	31794.1	7010.43	29026.5	38051.6	10601.8	22415.2	32887.8	19354.3	54077.9	44211.5	28965.1	48275.9	35708.7	39264.8	9882.41	38084	23563.7	47819.2	32483.8	9149.77	15851.3	28064.3
Q14703	Membrane-bound transcription factor site-1 protease	14267.9	13353.6	8730.42	17725.9	27974.9	28419.7	11433.9	27040.9	17077.1	26469.1	24400.9	13912.5	13442.8	19594.7	22764.8	28217.5	12986.1	18525.2	14389.8	22376.5	14160.6	10180.8	14146	76696.4	5910.01	17388.6	4571.77	16038.8	16174.5	10141.3	12248.9	13178.4	11620.7	12490.2	31538.2	20875.7	13771.8	30127.5	23109	32688	10070.1	29631.4	17003	25841.9	36646.7	10644.1	7992.53	8813.21
Q14764	Major vault protein	31163.2	21148.3	42101.3	70152.2	10213.1	8900.55	9077.17	13095.6	7752.2	10885.2	9727.1	5155.99	24401.3	17249.4	4945.48	17979	12789.9	11697.2	14828.4	10020.3	8279.49	27748.6	8924.33	25011.8	38145	17607.6	13585.1	46689.9	24745.4	22080.8	25125.6	17865.3	16174.2	11326.5	10403.4	3213.55	7881.83	4932.09	9501.67	2675.74	11717.8	11097.9	8740.72	10292.3	20703.7	14644.8	4911.5	22150.3
Q14766	Latent-transforming growth factor beta-binding protein 1	22074.2	23936.2	33208.3	51451.6	9239.62	15307	17243.4	12330.4	17454.1	16804.7	16250.7	15157.1	83060.4	40296.4	10370.4	13040.1	19143.9	7541.54	107382	7513.97	51526.3	22299.5	108021	41496.8	17276.9	33599.1	36578.9	107055	37152.2	27806.6	41004.8	19441	13071	21130.2	4358.85	11295.1	15607.9	17152.9	14949.2	16313.6	19931.5	18411.3	24812.4	13928.6	4338.16	29382.9	18125.4	15819.7
Q14767	Latent-transforming growth factor beta-binding protein 2	80093.7	849108	1.41795e+06	766930	1.23212e+06	739613	495035	277180	1400167	216872	417497	530866	3417638	1.59214e+06	377570	45654.9	58876.8	517492	1.04646e+06	329291	996936	1.03134e+06	1.15534e+06	48396	637688	446386	1341310	986812	707749	120068	816925	975431	196586	1.16796e+06	43428.1	155302	346430	901596	405956	312585	992190	914895	1.30861e+06	495692	223037	624689	916772	1067956
Q14847	LIM and SH3 domain protein 1	33283.1	49572.2	19006.6	37960.9	35186.5	17109.6	27856.8	39863.4	10366.5	84136.7	41802.7	26470.8	17637.8	23194.3	40186.4	51990.1	46014.6	29142	18543	19803.2	10540.3	32454.9	23549.3	85845.4	46731.4	28574.1	7365.69	25566.2	22091.5	46439.8	33471.1	8972.32	25360.6	10884.5	62413.5	29807.6	58469.2	31782.6	29812.5	54911.8	28186.9	36657.9	13697.7	72770	109169	34408.3	16782.7	38364.7
Q14894	Ketimine reductase mu-crystallin	36069.5	48569.9	28071.1	34341.1	34402.8	51796.4	36201.6	40506.2	34060.3	54187	24791.6	42007.7	17830.5	50853	18530.3	70183.9	35566.8	23360.2	28747.1	22352.7	26948.4	81563	19190.5	45750.6	30129.9	38306.3	19171.2	26874.7	14378.4	28251.9	19663.4	75011.5	31300.7	44542.2	28965.5	50874	49959.6	52647.4	44263	35004.7	8652.31	58381.7	32996.6	83147	100467	29498.1	38962.7	33762.3
Q14914	Prostaglandin reductase 1	23204.4	24797.3	50136.1	58737.7	53396.9	85891.7	22576	33193.1	23164.4	66621.2	59751.9	61000.8	31841.7	58499.2	30289.7	57283.5	73682.7	38986.1	22530.5	22248.4	17106.3	29676.4	24433.1	66773.1	49615.8	34271.1	26695.2	37879.6	21112.3	40936.7	33153.1	23999.5	68225.2	30736.3	103063	57825.2	95016.5	65406.3	126983	82219.8	16723.3	71828.9	31216.9	197463	74623.4	38545.2	64935.4	39847.8
Q14956	Transmembrane glycoprotein NMB	23991.8	45363.6	248828	132401	34788.5	7958.95	45629.4	39545.8	100182	40143.8	48728.7	29914.1	216895	76881.8	83309	49099	54217.4	38304.3	230394	405926	168045	202827	166734	58090.3	96553.3	549493	197890	294097	47498	78778.9	218559	107189	50903.9	150660	4736.8	60112.9	27728.2	31204.1	27058	4849.48	341238	52723.1	108547	85523.7	42882.4	22075.6	54366.5	88448.9
Q14982	Opioid-binding protein/cell adhesion molecule	219805	139881	66982.5	95886.4	119568	142502	154670	274117	163048	168025	89936.7	184953	78486.4	374471	263704	76038.2	252068	105822	63969.5	109337	162252	198295	92309.7	258052	165064	116926	62241	208741	164368	217148	372036	150307	236194	98570.2	22554.9	201081	167425	395487	171351	164291	86683.3	153180	25237.8	177780	269502	234025	112020	111706
[truncated: 437 more rows]
[truncated: 5 more columns]
